# Supplementary material for: Insulator function and topological domain border strength scale with architectural protein occupancy
Source: Genome Biol. 2014 Jun 30;15(5):R82. doi: 10.1186/gb-2014-15-5-r82 (PMC4226948; doi:10.1186/gb-2014-15-5-r82)
Supplement: Additional file 3: Table S1 — A list of all architectural protein binding sites (APBSs) in Kc167 cells determined by ChIP-seq, with location, occupancy level, and matrix of factors present. [file gb-2014-15-5-r82-S3.zip]

Archive with 1 entries (1 files):
- Additional File 3 - Table S1.xlsx
