# Supplementary material for: Insulator function and topological domain border strength scale with architectural protein occupancy
Source: Genome Biol. 2014 Jun 30;15(5):R82. doi: 10.1186/gb-2014-15-5-r82 (PMC4226948; doi:10.1186/gb-2014-15-5-r82)
Supplement: Additional file 3: Table S1 — A list of all architectural protein binding sites (APBSs) in Kc167 cells determined by ChIP-seq, with location, occupancy level, and matrix of factors present. [file gb-2014-15-5-r82-S3.zip › Additional File 3 - Table S1.xlsx]

## Sheet: ACEs_count
chr	start	stop	NUM	FACTORS	CTCF	BEAF	SuHw	CP190	Modfull	DREF	Chromator	L3mbt	TF3C	Rad21	CAPH2
chr2L	50567	50968	1	DREF	0	0	0	0	0	1	0	0	0	0	0
chr2L	59060	59461	1	Modfull	0	0	0	0	1	0	0	0	0	0	0
chr2L	64755	65156	1	Modfull	0	0	0	0	1	0	0	0	0	0	0
chr2L	65696	66040	5	CTCF,BEAF,SuHw,CP190,Modfull	1	1	1	1	1	0	0	0	0	0	0
chr2L	66772	67170	2	Modfull,TF3C	0	0	0	0	1	0	0	0	1	0	0
chr2L	72121	72522	1	BEAF	0	1	0	0	0	0	0	0	0	0	0
chr2L	73120	73358	10	CTCF,BEAF,SuHw,CP190,Modfull,DREF,Chromator,L3mbt,TF3C,Rad21	1	1	1	1	1	1	1	1	1	1	0
chr2L	82724	83125	1	CTCF	1	0	0	0	0	0	0	0	0	0	0
chr2L	87316	87607	2	TF3C,Rad21	0	0	0	0	0	0	0	0	1	1	0
chr2L	94032	94433	1	SuHw	0	0	1	0	0	0	0	0	0	0	0
chr2L	94612	94987	2	BEAF,CAPH2	0	1	0	0	0	0	0	0	0	0	1
chr2L	102192	102493	9	CTCF,BEAF,SuHw,CP190,Modfull,Chromator,L3mbt,TF3C,CAPH2	1	1	1	1	1	0	1	1	1	0	1
chr2L	104449	104850	1	L3mbt	0	0	0	0	0	0	0	1	0	0	0
chr2L	106549	106950	1	CP190	0	0	0	1	0	0	0	0	0	0	0
chr2L	107961	108076	4	CP190,Chromator,L3mbt,Rad21	0	0	0	1	0	0	1	1	0	1	0
chr2L	114451	114781	8	CTCF,BEAF,SuHw,CP190,Chromator,L3mbt,TF3C,CAPH2	1	1	1	1	0	0	1	1	1	0	1
chr2L	118808	119015	3	CTCF,SuHw,CP190	1	0	1	1	0	0	0	0	0	0	0
chr2L	120429	120826	2	SuHw,L3mbt	0	0	1	0	0	0	0	1	0	0	0
chr2L	120948	121349	1	CTCF	1	0	0	0	0	0	0	0	0	0	0
chr2L	122291	122672	6	CTCF,BEAF,SuHw,CP190,Modfull,Rad21	1	1	1	1	1	0	0	0	0	1	0
chr2L	129081	129417	3	SuHw,Modfull,L3mbt	0	0	1	0	1	0	0	1	0	0	0
chr2L	131074	131460	3	SuHw,CP190,Modfull	0	0	1	1	1	0	0	0	0	0	0
chr2L	138120	138512	3	SuHw,CP190,Modfull	0	0	1	1	1	0	0	0	0	0	0
chr2L	143120	143465	6	BEAF,SuHw,CP190,Modfull,Chromator,CAPH2	0	1	1	1	1	0	1	0	0	0	1
chr2L	155094	155495	1	BEAF	0	1	0	0	0	0	0	0	0	0	0
chr2L	155945	156271	7	BEAF,CP190,DREF,Chromator,L3mbt,Rad21,CAPH2	0	1	0	1	0	1	1	1	0	1	1
chr2L	158903	159064	8	SuHw,CP190,Modfull,Chromator,L3mbt,TF3C,Rad21,CAPH2	0	0	1	1	1	0	1	1	1	1	1
chr2L	159591	159992	1	TF3C	0	0	0	0	0	0	0	0	1	0	0
chr2L	160839	161051	3	SuHw,CP190,L3mbt	0	0	1	1	0	0	0	1	0	0	0
chr2L	161254	161651	2	SuHw,Modfull	0	0	1	0	1	0	0	0	0	0	0
chr2L	165356	165757	1	Modfull	0	0	0	0	1	0	0	0	0	0	0
chr2L	166625	166920	3	Modfull,L3mbt,TF3C	0	0	0	0	1	0	0	1	1	0	0
chr2L	182870	182987	3	BEAF,CP190,Rad21	0	1	0	1	0	0	0	0	0	1	0
chr2L	203557	203950	4	BEAF,CP190,Chromator,CAPH2	0	1	0	1	0	0	1	0	0	0	1
chr2L	207158	207538	7	CTCF,BEAF,SuHw,CP190,L3mbt,Rad21,CAPH2	1	1	1	1	0	0	0	1	0	1	1
chr2L	224291	224612	4	BEAF,SuHw,CP190,Rad21	0	1	1	1	0	0	0	0	0	1	0
chr2L	246643	247044	1	TF3C	0	0	0	0	0	0	0	0	1	0	0
chr2L	246756	247157	1	Rad21	0	0	0	0	0	0	0	0	0	1	0
chr2L	247457	247695	3	SuHw,Modfull,L3mbt	0	0	1	0	1	0	0	1	0	0	0
chr2L	248114	248472	3	CTCF,CP190,TF3C	1	0	0	1	0	0	0	0	1	0	0
chr2L	248759	248987	2	BEAF,TF3C	0	1	0	0	0	0	0	0	1	0	0
chr2L	250896	251033	9	CTCF,BEAF,SuHw,CP190,DREF,Chromator,L3mbt,TF3C,CAPH2	1	1	1	1	0	1	1	1	1	0	1
chr2L	252228	252587	4	CP190,Chromator,TF3C,Rad21	0	0	0	1	0	0	1	0	1	1	0
chr2L	260035	260436	1	SuHw	0	0	1	0	0	0	0	0	0	0	0
chr2L	261512	261913	1	SuHw	0	0	1	0	0	0	0	0	0	0	0
chr2L	271573	271944	4	BEAF,CP190,Chromator,CAPH2	0	1	0	1	0	0	1	0	0	0	1
chr2L	273695	273975	2	BEAF,CAPH2	0	1	0	0	0	0	0	0	0	0	1
chr2L	277145	277462	9	CTCF,BEAF,SuHw,CP190,DREF,Chromator,TF3C,Rad21,CAPH2	1	1	1	1	0	1	1	0	1	1	1
chr2L	283124	283503	3	CTCF,CP190,CAPH2	1	0	0	1	0	0	0	0	0	0	1
chr2L	285615	285986	4	CP190,Chromator,Rad21,CAPH2	0	0	0	1	0	0	1	0	0	1	1
chr2L	292213	292574	2	CP190,CAPH2	0	0	0	1	0	0	0	0	0	0	1
chr2L	294907	294912	6	CTCF,CP190,Modfull,DREF,Chromator,CAPH2	1	0	0	1	1	1	1	0	0	0	1
chr2L	297709	298062	7	CTCF,BEAF,SuHw,CP190,Modfull,Chromator,L3mbt	1	1	1	1	1	0	1	1	0	0	0
chr2L	302090	302491	1	Modfull	0	0	0	0	1	0	0	0	0	0	0
chr2L	305745	305904	8	CTCF,BEAF,SuHw,CP190,Chromator,L3mbt,Rad21,CAPH2	1	1	1	1	0	0	1	1	0	1	1
chr2L	313380	313761	3	SuHw,CP190,Modfull	0	0	1	1	1	0	0	0	0	0	0
chr2L	315012	315411	3	SuHw,CP190,Modfull	0	0	1	1	1	0	0	0	0	0	0
chr2L	317125	317515	3	SuHw,CP190,Modfull	0	0	1	1	1	0	0	0	0	0	0
chr2L	327156	327557	1	SuHw	0	0	1	0	0	0	0	0	0	0	0
chr2L	347997	348315	5	CTCF,BEAF,CP190,Modfull,Chromator	1	1	0	1	1	0	1	0	0	0	0
chr2L	351248	351649	1	BEAF	0	1	0	0	0	0	0	0	0	0	0
chr2L	355027	355203	6	CTCF,BEAF,CP190,Modfull,DREF,Chromator	1	1	0	1	1	1	1	0	0	0	0
chr2L	357772	358121	4	BEAF,CP190,Chromator,CAPH2	0	1	0	1	0	0	1	0	0	0	1
chr2L	395382	395759	5	CTCF,BEAF,SuHw,CP190,Modfull	1	1	1	1	1	0	0	0	0	0	0
chr2L	403601	403896	6	CTCF,BEAF,SuHw,CP190,Modfull,DREF	1	1	1	1	1	1	0	0	0	0	0
chr2L	414607	414929	9	CTCF,BEAF,SuHw,CP190,Modfull,Chromator,L3mbt,Rad21,CAPH2	1	1	1	1	1	0	1	1	0	1	1
chr2L	419846	420009	5	CP190,Chromator,L3mbt,Rad21,CAPH2	0	0	0	1	0	0	1	1	0	1	1
chr2L	421345	421672	10	CTCF,BEAF,SuHw,CP190,Modfull,DREF,Chromator,TF3C,Rad21,CAPH2	1	1	1	1	1	1	1	0	1	1	1
chr2L	431069	431385	2	Modfull,L3mbt	0	0	0	0	1	0	0	1	0	0	0
chr2L	451879	452280	1	Modfull	0	0	0	0	1	0	0	0	0	0	0
chr2L	452835	453218	3	SuHw,CP190,CAPH2	0	0	1	1	0	0	0	0	0	0	1
chr2L	469384	469785	1	CP190	0	0	0	1	0	0	0	0	0	0	0
chr2L	470708	471084	3	SuHw,CP190,Modfull	0	0	1	1	1	0	0	0	0	0	0
chr2L	472793	473163	2	CP190,Chromator	0	0	0	1	0	0	1	0	0	0	0
chr2L	478588	478981	3	SuHw,CP190,Modfull	0	0	1	1	1	0	0	0	0	0	0
chr2L	479565	479966	1	TF3C	0	0	0	0	0	0	0	0	1	0	0
chr2L	480743	481144	1	SuHw	0	0	1	0	0	0	0	0	0	0	0
chr2L	483344	483745	1	TF3C	0	0	0	0	0	0	0	0	1	0	0
chr2L	484490	484891	1	SuHw	0	0	1	0	0	0	0	0	0	0	0
chr2L	485339	485740	1	Modfull	0	0	0	0	1	0	0	0	0	0	0
chr2L	490068	490401	8	CTCF,BEAF,SuHw,CP190,Modfull,DREF,Chromator,L3mbt	1	1	1	1	1	1	1	1	0	0	0
chr2L	490519	490920	1	TF3C	0	0	0	0	0	0	0	0	1	0	0
chr2L	492257	492594	4	CTCF,SuHw,CP190,TF3C	1	0	1	1	0	0	0	0	1	0	0
chr2L	505294	505695	1	SuHw	0	0	1	0	0	0	0	0	0	0	0
chr2L	519430	519614	2	CTCF,TF3C	1	0	0	0	0	0	0	0	1	0	0
chr2L	523034	523435	1	SuHw	0	0	1	0	0	0	0	0	0	0	0
chr2L	523547	523945	2	Modfull,L3mbt	0	0	0	0	1	0	0	1	0	0	0
chr2L	524761	525162	1	SuHw	0	0	1	0	0	0	0	0	0	0	0
chr2L	526593	526994	1	SuHw	0	0	1	0	0	0	0	0	0	0	0
chr2L	540909	541252	5	CTCF,Modfull,DREF,Chromator,L3mbt	1	0	0	0	1	1	1	1	0	0	0
chr2L	542423	542762	4	BEAF,CP190,Chromator,CAPH2	0	1	0	1	0	0	1	0	0	0	1
chr2L	544504	544842	6	CTCF,BEAF,SuHw,CP190,Modfull,Chromator	1	1	1	1	1	0	1	0	0	0	0
chr2L	550425	550798	2	SuHw,CP190	0	0	1	1	0	0	0	0	0	0	0
chr2L	552408	552671	3	SuHw,CP190,Modfull	0	0	1	1	1	0	0	0	0	0	0
chr2L	559386	559705	5	SuHw,Modfull,Chromator,L3mbt,TF3C	0	0	1	0	1	0	1	1	1	0	0
chr2L	560203	560593	3	CTCF,BEAF,CP190	1	1	0	1	0	0	0	0	0	0	0
chr2L	563950	564301	8	CTCF,BEAF,SuHw,CP190,DREF,Chromator,TF3C,CAPH2	1	1	1	1	0	1	1	0	1	0	1
chr2L	568118	568423	3	BEAF,CP190,Chromator	0	1	0	1	0	0	1	0	0	0	0
chr2L	574318	574604	4	CTCF,SuHw,CP190,Chromator	1	0	1	1	0	0	1	0	0	0	0
chr2L	576763	577137	3	SuHw,CP190,Modfull	0	0	1	1	1	0	0	0	0	0	0
chr2L	602494	602675	8	CTCF,BEAF,SuHw,CP190,Modfull,Chromator,Rad21,CAPH2	1	1	1	1	1	0	1	0	0	1	1
chr2L	664334	664735	1	SuHw	0	0	1	0	0	0	0	0	0	0	0
chr2L	701647	702048	1	Modfull	0	0	0	0	1	0	0	0	0	0	0
chr2L	740044	740435	5	CTCF,BEAF,SuHw,CP190,TF3C	1	1	1	1	0	0	0	0	1	0	0
chr2L	740876	741277	1	CTCF	1	0	0	0	0	0	0	0	0	0	0
chr2L	745704	746071	3	SuHw,CP190,Modfull	0	0	1	1	1	0	0	0	0	0	0
chr2L	748067	748446	3	SuHw,CP190,Modfull	0	0	1	1	1	0	0	0	0	0	0
chr2L	752625	753026	1	SuHw	0	0	1	0	0	0	0	0	0	0	0
chr2L	773965	774365	2	SuHw,CP190	0	0	1	1	0	0	0	0	0	0	0
chr2L	794975	795357	2	SuHw,CP190	0	0	1	1	0	0	0	0	0	0	0
chr2L	801353	801754	1	SuHw	0	0	1	0	0	0	0	0	0	0	0
chr2L	808182	808583	1	SuHw	0	0	1	0	0	0	0	0	0	0	0
chr2L	809528	809872	3	SuHw,CP190,Modfull	0	0	1	1	1	0	0	0	0	0	0
chr2L	815771	816098	2	BEAF,Chromator	0	1	0	0	0	0	1	0	0	0	0
chr2L	819315	819500	4	CTCF,BEAF,SuHw,CP190	1	1	1	1	0	0	0	0	0	0	0
chr2L	821263	821585	7	CTCF,BEAF,SuHw,CP190,Modfull,Chromator,CAPH2	1	1	1	1	1	0	1	0	0	0	1
chr2L	825736	826098	8	CTCF,BEAF,SuHw,CP190,DREF,Chromator,TF3C,CAPH2	1	1	1	1	0	1	1	0	1	0	1
chr2L	833139	833525	4	CTCF,SuHw,CP190,Modfull	1	0	1	1	1	0	0	0	0	0	0
chr2L	841570	841971	1	SuHw	0	0	1	0	0	0	0	0	0	0	0
chr2L	850967	851253	10	CTCF,BEAF,SuHw,CP190,Modfull,DREF,Chromator,L3mbt,TF3C,CAPH2	1	1	1	1	1	1	1	1	1	0	1
chr2L	852594	852972	4	SuHw,CP190,Modfull,TF3C	0	0	1	1	1	0	0	0	1	0	0
chr2L	855243	855564	6	CTCF,BEAF,CP190,Modfull,L3mbt,TF3C	1	1	0	1	1	0	0	1	1	0	0
chr2L	870227	870607	3	Chromator,Rad21,CAPH2	0	0	0	0	0	0	1	0	0	1	1
chr2L	871566	871665	5	CTCF,SuHw,CP190,Modfull,L3mbt	1	0	1	1	1	0	0	1	0	0	0
chr2L	874137	874538	1	SuHw	0	0	1	0	0	0	0	0	0	0	0
chr2L	884977	885345	2	CP190,Modfull	0	0	0	1	1	0	0	0	0	0	0
chr2L	887782	888183	1	CTCF	1	0	0	0	0	0	0	0	0	0	0
chr2L	896323	896716	2	SuHw,CP190	0	0	1	1	0	0	0	0	0	0	0
chr2L	901551	901801	4	SuHw,CP190,Modfull,L3mbt	0	0	1	1	1	0	0	1	0	0	0
chr2L	921806	922207	1	Modfull	0	0	0	0	1	0	0	0	0	0	0
chr2L	935271	935672	1	SuHw	0	0	1	0	0	0	0	0	0	0	0
chr2L	1006534	1006850	9	CTCF,BEAF,SuHw,CP190,Modfull,DREF,L3mbt,TF3C,Rad21	1	1	1	1	1	1	0	1	1	1	0
chr2L	1024224	1024620	2	SuHw,CP190	0	0	1	1	0	0	0	0	0	0	0
chr2L	1038092	1038493	1	DREF	0	0	0	0	0	1	0	0	0	0	0
chr2L	1047529	1047918	3	SuHw,CP190,Modfull	0	0	1	1	1	0	0	0	0	0	0
chr2L	1049389	1049754	4	SuHw,CP190,Modfull,DREF	0	0	1	1	1	1	0	0	0	0	0
chr2L	1057654	1058055	1	SuHw	0	0	1	0	0	0	0	0	0	0	0
chr2L	1077719	1078009	11	CTCF,BEAF,SuHw,CP190,Modfull,DREF,Chromator,L3mbt,TF3C,Rad21,CAPH2	1	1	1	1	1	1	1	1	1	1	1
chr2L	1086639	1087036	2	SuHw,CP190	0	0	1	1	0	0	0	0	0	0	0
chr2L	1088109	1088510	1	SuHw	0	0	1	0	0	0	0	0	0	0	0
chr2L	1089556	1089938	3	SuHw,CP190,Modfull	0	0	1	1	1	0	0	0	0	0	0
chr2L	1108234	1108526	5	CTCF,SuHw,CP190,Chromator,L3mbt	1	0	1	1	0	0	1	1	0	0	0
chr2L	1118121	1118513	5	CTCF,SuHw,CP190,Modfull,Rad21	1	0	1	1	1	0	0	0	0	1	0
chr2L	1119510	1119911	1	BEAF	0	1	0	0	0	0	0	0	0	0	0
chr2L	1125083	1125484	1	CTCF	1	0	0	0	0	0	0	0	0	0	0
chr2L	1129083	1129149	5	BEAF,SuHw,CP190,Chromator,CAPH2	0	1	1	1	0	0	1	0	0	0	1
chr2L	1136414	1136791	4	CTCF,SuHw,CP190,Modfull	1	0	1	1	1	0	0	0	0	0	0
chr2L	1142654	1143028	6	CTCF,SuHw,CP190,Modfull,DREF,L3mbt	1	0	1	1	1	1	0	1	0	0	0
chr2L	1147616	1148017	1	BEAF	0	1	0	0	0	0	0	0	0	0	0
chr2L	1150578	1150898	3	BEAF,DREF,Chromator	0	1	0	0	0	1	1	0	0	0	0
chr2L	1158104	1158127	7	SuHw,CP190,Modfull,Chromator,L3mbt,Rad21,CAPH2	0	0	1	1	1	0	1	1	0	1	1
chr2L	1164255	1164615	2	CP190,Chromator	0	0	0	1	0	0	1	0	0	0	0
chr2L	1169957	1170116	3	BEAF,CP190,Chromator	0	1	0	1	0	0	1	0	0	0	0
chr2L	1172827	1172950	3	BEAF,CP190,Chromator	0	1	0	1	0	0	1	0	0	0	0
chr2L	1177476	1177849	4	BEAF,CP190,Chromator,CAPH2	0	1	0	1	0	0	1	0	0	0	1
chr2L	1183849	1184050	4	CTCF,BEAF,CP190,Chromator	1	1	0	1	0	0	1	0	0	0	0
chr2L	1185658	1186059	2	CP190,Modfull	0	0	0	1	1	0	0	0	0	0	0
chr2L	1198409	1198781	3	SuHw,CP190,Modfull	0	0	1	1	1	0	0	0	0	0	0
chr2L	1211567	1211968	1	SuHw	0	0	1	0	0	0	0	0	0	0	0
chr2L	1220134	1220522	3	BEAF,CP190,Modfull	0	1	0	1	1	0	0	0	0	0	0
chr2L	1223961	1224362	1	BEAF	0	1	0	0	0	0	0	0	0	0	0
chr2L	1227208	1227541	2	CP190,Modfull	0	0	0	1	1	0	0	0	0	0	0
chr2L	1228156	1228557	1	CTCF	1	0	0	0	0	0	0	0	0	0	0
chr2L	1229500	1229894	3	SuHw,CP190,Modfull	0	0	1	1	1	0	0	0	0	0	0
chr2L	1253996	1254397	1	CTCF	1	0	0	0	0	0	0	0	0	0	0
chr2L	1258489	1258889	2	SuHw,CP190	0	0	1	1	0	0	0	0	0	0	0
chr2L	1270125	1270523	2	SuHw,CP190	0	0	1	1	0	0	0	0	0	0	0
chr2L	1271889	1272290	1	SuHw	0	0	1	0	0	0	0	0	0	0	0
chr2L	1320081	1320482	1	SuHw	0	0	1	0	0	0	0	0	0	0	0
chr2L	1335117	1335518	1	SuHw	0	0	1	0	0	0	0	0	0	0	0
chr2L	1346047	1346448	1	CTCF	1	0	0	0	0	0	0	0	0	0	0
chr2L	1362259	1362611	6	CTCF,BEAF,SuHw,CP190,Modfull,Rad21	1	1	1	1	1	0	0	0	0	1	0
chr2L	1377047	1377439	2	SuHw,CP190	0	0	1	1	0	0	0	0	0	0	0
chr2L	1420399	1420550	6	CTCF,SuHw,CP190,Modfull,L3mbt,Rad21	1	0	1	1	1	0	0	1	0	1	0
chr2L	1424669	1425070	1	Rad21	0	0	0	0	0	0	0	0	0	1	0
chr2L	1433959	1434360	1	Rad21	0	0	0	0	0	0	0	0	0	1	0
chr2L	1442234	1442635	1	Rad21	0	0	0	0	0	0	0	0	0	1	0
chr2L	1454088	1454489	1	Rad21	0	0	0	0	0	0	0	0	0	1	0
chr2L	1461137	1461228	2	Modfull,Rad21	0	0	0	0	1	0	0	0	0	1	0
chr2L	1482758	1483159	1	SuHw	0	0	1	0	0	0	0	0	0	0	0
chr2L	1492217	1492287	3	CTCF,CP190,Modfull	1	0	0	1	1	0	0	0	0	0	0
chr2L	1502689	1503090	1	CP190	0	0	0	1	0	0	0	0	0	0	0
chr2L	1504275	1504667	3	SuHw,CP190,Modfull	0	0	1	1	1	0	0	0	0	0	0
chr2L	1515969	1516370	1	SuHw	0	0	1	0	0	0	0	0	0	0	0
chr2L	1527389	1527776	3	SuHw,CP190,Modfull	0	0	1	1	1	0	0	0	0	0	0
chr2L	1546513	1546914	1	SuHw	0	0	1	0	0	0	0	0	0	0	0
chr2L	1554329	1554730	1	Modfull	0	0	0	0	1	0	0	0	0	0	0
chr2L	1611046	1611326	2	CP190,CAPH2	0	0	0	1	0	0	0	0	0	0	1
chr2L	1614069	1614353	7	CTCF,SuHw,CP190,Modfull,Chromator,Rad21,CAPH2	1	0	1	1	1	0	1	0	0	1	1
chr2L	1617931	1618319	2	SuHw,CP190	0	0	1	1	0	0	0	0	0	0	0
chr2L	1625552	1625937	3	SuHw,CP190,Modfull	0	0	1	1	1	0	0	0	0	0	0
chr2L	1627324	1627692	3	SuHw,CP190,Modfull	0	0	1	1	1	0	0	0	0	0	0
chr2L	1632702	1633103	1	SuHw	0	0	1	0	0	0	0	0	0	0	0
chr2L	1639401	1639771	2	CP190,Modfull	0	0	0	1	1	0	0	0	0	0	0
chr2L	1644327	1644728	2	SuHw,Rad21	0	0	1	0	0	0	0	0	0	1	0
chr2L	1649784	1650185	1	Rad21	0	0	0	0	0	0	0	0	0	1	0
chr2L	1651082	1651435	2	Modfull,Rad21	0	0	0	0	1	0	0	0	0	1	0
chr2L	1654268	1654669	1	Rad21	0	0	0	0	0	0	0	0	0	1	0
chr2L	1657227	1657423	3	CTCF,CP190,Rad21	1	0	0	1	0	0	0	0	0	1	0
chr2L	1662897	1663298	1	SuHw	0	0	1	0	0	0	0	0	0	0	0
chr2L	1666849	1667250	1	TF3C	0	0	0	0	0	0	0	0	1	0	0
chr2L	1667520	1667858	2	SuHw,Rad21	0	0	1	0	0	0	0	0	0	1	0
chr2L	1669255	1669656	1	SuHw	0	0	1	0	0	0	0	0	0	0	0
chr2L	1671950	1672336	2	SuHw,CP190	0	0	1	1	0	0	0	0	0	0	0
chr2L	1679225	1679383	4	CP190,Modfull,DREF,Chromator	0	0	0	1	1	1	1	0	0	0	0
chr2L	1682809	1683210	1	BEAF	0	1	0	0	0	0	0	0	0	0	0
chr2L	1686012	1686400	2	CP190,Modfull	0	0	0	1	1	0	0	0	0	0	0
chr2L	1692893	1693294	1	Rad21	0	0	0	0	0	0	0	0	0	1	0
chr2L	1693837	1694238	1	CTCF	1	0	0	0	0	0	0	0	0	0	0
chr2L	1704737	1705083	5	BEAF,CP190,Modfull,Chromator,CAPH2	0	1	0	1	1	0	1	0	0	0	1
chr2L	1708228	1708629	1	Modfull	0	0	0	0	1	0	0	0	0	0	0
chr2L	1710274	1710624	5	BEAF,CP190,Chromator,Rad21,CAPH2	0	1	0	1	0	0	1	0	0	1	1
chr2L	1711367	1711768	1	BEAF	0	1	0	0	0	0	0	0	0	0	0
chr2L	1715724	1716041	8	CTCF,BEAF,SuHw,CP190,Modfull,DREF,Chromator,CAPH2	1	1	1	1	1	1	1	0	0	0	1
chr2L	1720938	1721339	1	Rad21	0	0	0	0	0	0	0	0	0	1	0
chr2L	1724282	1724629	6	CTCF,CP190,Modfull,Chromator,Rad21,CAPH2	1	0	0	1	1	0	1	0	0	1	1
chr2L	1728012	1728279	2	BEAF,Modfull	0	1	0	0	1	0	0	0	0	0	0
chr2L	1732260	1732661	1	CP190	0	0	0	1	0	0	0	0	0	0	0
chr2L	1751921	1752319	2	BEAF,CAPH2	0	1	0	0	0	0	0	0	0	0	1
chr2L	1758909	1759310	1	BEAF	0	1	0	0	0	0	0	0	0	0	0
chr2L	1780322	1780716	2	CP190,Modfull	0	0	0	1	1	0	0	0	0	0	0
chr2L	1796957	1797358	1	CP190	0	0	0	1	0	0	0	0	0	0	0
chr2L	1801230	1801631	1	BEAF	0	1	0	0	0	0	0	0	0	0	0
chr2L	1805943	1806071	7	CTCF,BEAF,CP190,Modfull,DREF,Chromator,L3mbt	1	1	0	1	1	1	1	1	0	0	0
chr2L	1839079	1839480	1	SuHw	0	0	1	0	0	0	0	0	0	0	0
chr2L	1862143	1862544	1	SuHw	0	0	1	0	0	0	0	0	0	0	0
chr2L	1884398	1884646	10	CTCF,BEAF,SuHw,CP190,Modfull,DREF,Chromator,L3mbt,Rad21,CAPH2	1	1	1	1	1	1	1	1	0	1	1
chr2L	1902261	1902654	2	CTCF,CP190	1	0	0	1	0	0	0	0	0	0	0
chr2L	1909700	1910024	6	CTCF,SuHw,CP190,Modfull,DREF,Rad21	1	0	1	1	1	1	0	0	0	1	0
chr2L	1922396	1922797	1	SuHw	0	0	1	0	0	0	0	0	0	0	0
chr2L	1937979	1938325	2	Modfull,TF3C	0	0	0	0	1	0	0	0	1	0	0
chr2L	1972678	1972998	2	SuHw,Rad21	0	0	1	0	0	0	0	0	0	1	0
chr2L	1973912	1974281	4	BEAF,CP190,Chromator,CAPH2	0	1	0	1	0	0	1	0	0	0	1
chr2L	1980635	1980989	5	BEAF,CP190,Chromator,Rad21,CAPH2	0	1	0	1	0	0	1	0	0	1	1
chr2L	1982010	1982379	3	BEAF,Modfull,CAPH2	0	1	0	0	1	0	0	0	0	0	1
chr2L	1987601	1987976	5	BEAF,SuHw,CP190,Modfull,CAPH2	0	1	1	1	1	0	0	0	0	0	1
chr2L	1988117	1988518	1	Rad21	0	0	0	0	0	0	0	0	0	1	0
chr2L	2004740	2005128	3	SuHw,CP190,Modfull	0	0	1	1	1	0	0	0	0	0	0
chr2L	2009632	2009747	5	CTCF,SuHw,CP190,Modfull,TF3C	1	0	1	1	1	0	0	0	1	0	0
chr2L	2010527	2010928	1	TF3C	0	0	0	0	0	0	0	0	1	0	0
chr2L	2013891	2014292	1	SuHw	0	0	1	0	0	0	0	0	0	0	0
chr2L	2014663	2015030	3	SuHw,CP190,Modfull	0	0	1	1	1	0	0	0	0	0	0
chr2L	2020249	2020650	1	SuHw	0	0	1	0	0	0	0	0	0	0	0
chr2L	2037503	2037802	11	CTCF,BEAF,SuHw,CP190,Modfull,DREF,Chromator,L3mbt,TF3C,Rad21,CAPH2	1	1	1	1	1	1	1	1	1	1	1
chr2L	2044505	2044906	1	CTCF	1	0	0	0	0	0	0	0	0	0	0
chr2L	2045295	2045669	5	CTCF,CP190,Chromator,L3mbt,CAPH2	1	0	0	1	0	0	1	1	0	0	1
chr2L	2063452	2063853	1	SuHw	0	0	1	0	0	0	0	0	0	0	0
chr2L	2075315	2075716	1	SuHw	0	0	1	0	0	0	0	0	0	0	0
chr2L	2099822	2100223	1	SuHw	0	0	1	0	0	0	0	0	0	0	0
chr2L	2130106	2130453	6	CTCF,BEAF,SuHw,CP190,Modfull,Rad21	1	1	1	1	1	0	0	0	0	1	0
chr2L	2145043	2145444	1	CAPH2	0	0	0	0	0	0	0	0	0	0	1
chr2L	2147215	2147404	3	CP190,L3mbt,CAPH2	0	0	0	1	0	0	0	1	0	0	1
chr2L	2151540	2151941	2	Rad21,CAPH2	0	0	0	0	0	0	0	0	0	1	1
chr2L	2161500	2161886	3	SuHw,Modfull,Rad21	0	0	1	0	1	0	0	0	0	1	0
chr2L	2162446	2162847	1	Modfull	0	0	0	0	1	0	0	0	0	0	0
chr2L	2168809	2169210	1	Rad21	0	0	0	0	0	0	0	0	0	1	0
chr2L	2171654	2172055	1	Rad21	0	0	0	0	0	0	0	0	0	1	0
chr2L	2178542	2178585	2	TF3C,Rad21	0	0	0	0	0	0	0	0	1	1	0
chr2L	2192247	2192584	5	BEAF,CP190,Chromator,Rad21,CAPH2	0	1	0	1	0	0	1	0	0	1	1
chr2L	2193458	2193692	10	CTCF,BEAF,SuHw,CP190,Modfull,DREF,Chromator,L3mbt,TF3C,Rad21	1	1	1	1	1	1	1	1	1	1	0
chr2L	2195332	2195728	2	CTCF,CP190	1	0	0	1	0	0	0	0	0	0	0
chr2L	2196471	2196759	2	CTCF,L3mbt	1	0	0	0	0	0	0	1	0	0	0
chr2L	2196975	2197280	3	SuHw,CP190,Modfull	0	0	1	1	1	0	0	0	0	0	0
chr2L	2197521	2197922	1	SuHw	0	0	1	0	0	0	0	0	0	0	0
chr2L	2200190	2200547	3	SuHw,CP190,Modfull	0	0	1	1	1	0	0	0	0	0	0
chr2L	2203230	2203581	3	SuHw,Modfull,Rad21	0	0	1	0	1	0	0	0	0	1	0
chr2L	2214024	2214300	4	BEAF,CP190,Chromator,CAPH2	0	1	0	1	0	0	1	0	0	0	1
chr2L	2216070	2216471	1	CP190	0	0	0	1	0	0	0	0	0	0	0
chr2L	2217081	2217428	3	BEAF,CP190,CAPH2	0	1	0	1	0	0	0	0	0	0	1
chr2L	2220520	2220897	4	CP190,Chromator,Rad21,CAPH2	0	0	0	1	0	0	1	0	0	1	1
chr2L	2226187	2226516	3	BEAF,CP190,CAPH2	0	1	0	1	0	0	0	0	0	0	1
chr2L	2228142	2228484	2	SuHw,Rad21	0	0	1	0	0	0	0	0	0	1	0
chr2L	2236772	2237080	5	BEAF,CP190,Chromator,TF3C,CAPH2	0	1	0	1	0	0	1	0	1	0	1
chr2L	2266210	2266611	1	SuHw	0	0	1	0	0	0	0	0	0	0	0
chr2L	2279734	2280119	3	SuHw,CP190,Modfull	0	0	1	1	1	0	0	0	0	0	0
chr2L	2288249	2288639	3	SuHw,CP190,Modfull	0	0	1	1	1	0	0	0	0	0	0
chr2L	2294137	2294493	3	BEAF,CP190,Chromator	0	1	0	1	0	0	1	0	0	0	0
chr2L	2296782	2297183	1	L3mbt	0	0	0	0	0	0	0	1	0	0	0
chr2L	2298987	2299379	3	BEAF,CP190,Chromator	0	1	0	1	0	0	1	0	0	0	0
chr2L	2303431	2303832	1	SuHw	0	0	1	0	0	0	0	0	0	0	0
chr2L	2317502	2317871	2	SuHw,CP190	0	0	1	1	0	0	0	0	0	0	0
chr2L	2345323	2345724	1	SuHw	0	0	1	0	0	0	0	0	0	0	0
chr2L	2357456	2357495	3	BEAF,CP190,CAPH2	0	1	0	1	0	0	0	0	0	0	1
chr2L	2365124	2365205	6	CTCF,BEAF,CP190,Chromator,Rad21,CAPH2	1	1	0	1	0	0	1	0	0	1	1
chr2L	2374461	2374832	2	CP190,Chromator	0	0	0	1	0	0	1	0	0	0	0
chr2L	2375671	2376015	5	BEAF,CP190,Chromator,L3mbt,CAPH2	0	1	0	1	0	0	1	1	0	0	1
chr2L	2376133	2376514	2	Modfull,Chromator	0	0	0	0	1	0	1	0	0	0	0
chr2L	2380671	2381072	1	CP190	0	0	0	1	0	0	0	0	0	0	0
chr2L	2382962	2383326	6	BEAF,SuHw,CP190,Chromator,Rad21,CAPH2	0	1	1	1	0	0	1	0	0	1	1
chr2L	2394639	2395040	1	SuHw	0	0	1	0	0	0	0	0	0	0	0
chr2L	2401842	2402243	1	SuHw	0	0	1	0	0	0	0	0	0	0	0
chr2L	2420400	2420753	3	CP190,Rad21,CAPH2	0	0	0	1	0	0	0	0	0	1	1
chr2L	2450973	2451374	1	BEAF	0	1	0	0	0	0	0	0	0	0	0
chr2L	2492724	2492968	6	CP190,Modfull,Chromator,L3mbt,Rad21,CAPH2	0	0	0	1	1	0	1	1	0	1	1
chr2L	2500598	2500999	1	SuHw	0	0	1	0	0	0	0	0	0	0	0
chr2L	2505412	2505813	2	SuHw,CP190	0	0	1	1	0	0	0	0	0	0	0
chr2L	2518425	2518826	1	SuHw	0	0	1	0	0	0	0	0	0	0	0
chr2L	2531880	2532281	1	SuHw	0	0	1	0	0	0	0	0	0	0	0
chr2L	2539708	2540109	1	SuHw	0	0	1	0	0	0	0	0	0	0	0
chr2L	2567009	2567410	1	BEAF	0	1	0	0	0	0	0	0	0	0	0
chr2L	2574889	2575287	2	CP190,CAPH2	0	0	0	1	0	0	0	0	0	0	1
chr2L	2576762	2577163	1	BEAF	0	1	0	0	0	0	0	0	0	0	0
chr2L	2580110	2580368	2	CP190,CAPH2	0	0	0	1	0	0	0	0	0	0	1
chr2L	2585345	2585659	10	CTCF,BEAF,SuHw,CP190,Modfull,DREF,Chromator,L3mbt,Rad21,CAPH2	1	1	1	1	1	1	1	1	0	1	1
chr2L	2621260	2621661	1	SuHw	0	0	1	0	0	0	0	0	0	0	0
chr2L	2677484	2677885	1	Modfull	0	0	0	0	1	0	0	0	0	0	0
chr2L	2685134	2685535	1	SuHw	0	0	1	0	0	0	0	0	0	0	0
chr2L	2700280	2700666	3	SuHw,CP190,Modfull	0	0	1	1	1	0	0	0	0	0	0
chr2L	2707610	2708011	1	SuHw	0	0	1	0	0	0	0	0	0	0	0
chr2L	2724431	2724799	4	CTCF,SuHw,CP190,Modfull	1	0	1	1	1	0	0	0	0	0	0
chr2L	2732066	2732467	1	CTCF	1	0	0	0	0	0	0	0	0	0	0
chr2L	2733991	2734392	1	Rad21	0	0	0	0	0	0	0	0	0	1	0
chr2L	2739814	2740200	5	CTCF,CP190,Modfull,Chromator,CAPH2	1	0	0	1	1	0	1	0	0	0	1
chr2L	2744903	2745304	1	CP190	0	0	0	1	0	0	0	0	0	0	0
chr2L	2748499	2748822	3	CP190,Chromator,CAPH2	0	0	0	1	0	0	1	0	0	0	1
chr2L	2749463	2749764	2	BEAF,TF3C	0	1	0	0	0	0	0	0	1	0	0
chr2L	2751310	2751711	1	BEAF	0	1	0	0	0	0	0	0	0	0	0
chr2L	2752586	2752598	5	SuHw,CP190,Modfull,TF3C,Rad21	0	0	1	1	1	0	0	0	1	1	0
chr2L	2753046	2753447	1	L3mbt	0	0	0	0	0	0	0	1	0	0	0
chr2L	2755451	2755852	1	Modfull	0	0	0	0	1	0	0	0	0	0	0
chr2L	2759726	2760062	5	BEAF,CP190,DREF,Chromator,CAPH2	0	1	0	1	0	1	1	0	0	0	1
chr2L	2766039	2766440	1	CP190	0	0	0	1	0	0	0	0	0	0	0
chr2L	2767669	2768030	4	BEAF,CP190,Chromator,CAPH2	0	1	0	1	0	0	1	0	0	0	1
chr2L	2769455	2769856	1	BEAF	0	1	0	0	0	0	0	0	0	0	0
chr2L	2769930	2770293	3	CP190,Chromator,CAPH2	0	0	0	1	0	0	1	0	0	0	1
chr2L	2774086	2774487	1	BEAF	0	1	0	0	0	0	0	0	0	0	0
chr2L	2782775	2783147	4	SuHw,CP190,Modfull,Rad21	0	0	1	1	1	0	0	0	0	1	0
chr2L	2785817	2786190	2	SuHw,CP190	0	0	1	1	0	0	0	0	0	0	0
chr2L	2798270	2798671	1	SuHw	0	0	1	0	0	0	0	0	0	0	0
chr2L	2800515	2800902	2	SuHw,CP190	0	0	1	1	0	0	0	0	0	0	0
chr2L	2802238	2802639	1	Rad21	0	0	0	0	0	0	0	0	0	1	0
chr2L	2805057	2805458	1	Rad21	0	0	0	0	0	0	0	0	0	1	0
chr2L	2808046	2808333	4	SuHw,CP190,Modfull,Rad21	0	0	1	1	1	0	0	0	0	1	0
chr2L	2812157	2812519	3	SuHw,CP190,Modfull	0	0	1	1	1	0	0	0	0	0	0
chr2L	2830045	2830446	1	Modfull	0	0	0	0	1	0	0	0	0	0	0
chr2L	2834547	2834939	3	SuHw,CP190,Modfull	0	0	1	1	1	0	0	0	0	0	0
chr2L	2841588	2841989	1	SuHw	0	0	1	0	0	0	0	0	0	0	0
chr2L	2855878	2855887	9	CTCF,BEAF,SuHw,CP190,Modfull,DREF,Chromator,L3mbt,Rad21	1	1	1	1	1	1	1	1	0	1	0
chr2L	2856977	2857319	9	CTCF,BEAF,SuHw,CP190,Chromator,L3mbt,TF3C,Rad21,CAPH2	1	1	1	1	0	0	1	1	1	1	1
chr2L	2874663	2874665	6	BEAF,SuHw,CP190,Chromator,Rad21,CAPH2	0	1	1	1	0	0	1	0	0	1	1
chr2L	2878266	2878532	2	CP190,CAPH2	0	0	0	1	0	0	0	0	0	0	1
chr2L	2885076	2885386	7	CTCF,SuHw,CP190,Modfull,Chromator,L3mbt,Rad21	1	0	1	1	1	0	1	1	0	1	0
chr2L	2885681	2886056	2	BEAF,CAPH2	0	1	0	0	0	0	0	0	0	0	1
chr2L	2886639	2887040	1	Modfull	0	0	0	0	1	0	0	0	0	0	0
chr2L	2888863	2889264	1	Rad21	0	0	0	0	0	0	0	0	0	1	0
chr2L	2900491	2900892	1	Rad21	0	0	0	0	0	0	0	0	0	1	0
chr2L	2904730	2905131	1	Rad21	0	0	0	0	0	0	0	0	0	1	0
chr2L	2913954	2914355	1	Rad21	0	0	0	0	0	0	0	0	0	1	0
chr2L	2924199	2924600	1	Rad21	0	0	0	0	0	0	0	0	0	1	0
chr2L	2935062	2935435	3	CTCF,BEAF,CP190	1	1	0	1	0	0	0	0	0	0	0
chr2L	2937449	2937850	1	SuHw	0	0	1	0	0	0	0	0	0	0	0
chr2L	2940191	2940592	1	SuHw	0	0	1	0	0	0	0	0	0	0	0
chr2L	2944793	2945194	1	SuHw	0	0	1	0	0	0	0	0	0	0	0
chr2L	2945894	2946292	2	SuHw,Rad21	0	0	1	0	0	0	0	0	0	1	0
chr2L	2955641	2956026	4	CTCF,SuHw,CP190,Modfull	1	0	1	1	1	0	0	0	0	0	0
chr2L	2957050	2957428	3	SuHw,CP190,Modfull	0	0	1	1	1	0	0	0	0	0	0
chr2L	2957757	2958158	2	CP190,Modfull	0	0	0	1	1	0	0	0	0	0	0
chr2L	2960563	2960964	1	SuHw	0	0	1	0	0	0	0	0	0	0	0
chr2L	2966880	2967281	1	CTCF	1	0	0	0	0	0	0	0	0	0	0
chr2L	2969519	2969853	5	BEAF,CP190,Modfull,Chromator,CAPH2	0	1	0	1	1	0	1	0	0	0	1
chr2L	2976921	2977267	4	BEAF,CP190,Chromator,CAPH2	0	1	0	1	0	0	1	0	0	0	1
chr2L	2979120	2979509	4	CP190,Modfull,Chromator,CAPH2	0	0	0	1	1	0	1	0	0	0	1
chr2L	2987578	2987929	5	BEAF,CP190,Chromator,Rad21,CAPH2	0	1	0	1	0	0	1	0	0	1	1
chr2L	2992737	2992970	5	BEAF,CP190,Modfull,Chromator,CAPH2	0	1	0	1	1	0	1	0	0	0	1
chr2L	2999106	2999387	9	BEAF,CP190,Modfull,DREF,Chromator,L3mbt,TF3C,Rad21,CAPH2	0	1	0	1	1	1	1	1	1	1	1
chr2L	3000492	3000893	1	BEAF	0	1	0	0	0	0	0	0	0	0	0
chr2L	3018141	3018542	1	Modfull	0	0	0	0	1	0	0	0	0	0	0
chr2L	3023028	3023361	6	BEAF,CP190,DREF,Chromator,TF3C,CAPH2	0	1	0	1	0	1	1	0	1	0	1
chr2L	3029060	3029365	5	BEAF,CP190,Chromator,TF3C,CAPH2	0	1	0	1	0	0	1	0	1	0	1
chr2L	3030306	3030688	3	CP190,Chromator,CAPH2	0	0	0	1	0	0	1	0	0	0	1
chr2L	3034961	3035362	1	CTCF	1	0	0	0	0	0	0	0	0	0	0
chr2L	3037180	3037581	1	CAPH2	0	0	0	0	0	0	0	0	0	0	1
chr2L	3039844	3040101	3	BEAF,CP190,CAPH2	0	1	0	1	0	0	0	0	0	0	1
chr2L	3041777	3042178	1	Rad21	0	0	0	0	0	0	0	0	0	1	0
chr2L	3046655	3047005	5	SuHw,Modfull,L3mbt,TF3C,Rad21	0	0	1	0	1	0	0	1	1	1	0
chr2L	3055794	3056088	2	BEAF,CP190	0	1	0	1	0	0	0	0	0	0	0
chr2L	3059250	3059370	2	CP190,L3mbt	0	0	0	1	0	0	0	1	0	0	0
chr2L	3060616	3061017	1	L3mbt	0	0	0	0	0	0	0	1	0	0	0
chr2L	3066173	3066574	1	L3mbt	0	0	0	0	0	0	0	1	0	0	0
chr2L	3073002	3073403	1	Chromator	0	0	0	0	0	0	1	0	0	0	0
chr2L	3077818	3077845	2	CP190,L3mbt	0	0	0	1	0	0	0	1	0	0	0
chr2L	3086333	3086734	1	Modfull	0	0	0	0	1	0	0	0	0	0	0
chr2L	3094242	3094626	3	SuHw,CP190,Modfull	0	0	1	1	1	0	0	0	0	0	0
chr2L	3108308	3108636	8	CTCF,SuHw,CP190,Modfull,DREF,L3mbt,TF3C,Rad21	1	0	1	1	1	1	0	1	1	1	0
chr2L	3124537	3124853	5	BEAF,Modfull,L3mbt,TF3C,Rad21	0	1	0	0	1	0	0	1	1	1	0
chr2L	3131691	3132071	6	CTCF,SuHw,CP190,Modfull,DREF,Rad21	1	0	1	1	1	1	0	0	0	1	0
chr2L	3136286	3136687	1	SuHw	0	0	1	0	0	0	0	0	0	0	0
chr2L	3144740	3145067	10	CTCF,BEAF,SuHw,CP190,Modfull,DREF,Chromator,L3mbt,TF3C,CAPH2	1	1	1	1	1	1	1	1	1	0	1
chr2L	3145574	3145912	2	CP190,Chromator	0	0	0	1	0	0	1	0	0	0	0
chr2L	3152579	3152980	1	Rad21	0	0	0	0	0	0	0	0	0	1	0
chr2L	3159435	3159526	4	BEAF,Chromator,Rad21,CAPH2	0	1	0	0	0	0	1	0	0	1	1
chr2L	3162302	3162681	3	BEAF,CP190,Chromator	0	1	0	1	0	0	1	0	0	0	0
chr2L	3163445	3163793	4	BEAF,CP190,Chromator,CAPH2	0	1	0	1	0	0	1	0	0	0	1
chr2L	3170945	3171229	2	Chromator,CAPH2	0	0	0	0	0	0	1	0	0	0	1
chr2L	3172919	3173189	3	CP190,Modfull,TF3C	0	0	0	1	1	0	0	0	1	0	0
chr2L	3179642	3180043	1	CTCF	1	0	0	0	0	0	0	0	0	0	0
chr2L	3183177	3183575	2	CTCF,CP190	1	0	0	1	0	0	0	0	0	0	0
chr2L	3186044	3186445	1	SuHw	0	0	1	0	0	0	0	0	0	0	0
chr2L	3199057	3199458	1	SuHw	0	0	1	0	0	0	0	0	0	0	0
chr2L	3202743	3203144	1	Modfull	0	0	0	0	1	0	0	0	0	0	0
chr2L	3224928	3225329	1	SuHw	0	0	1	0	0	0	0	0	0	0	0
chr2L	3248593	3248875	3	SuHw,CP190,Modfull	0	0	1	1	1	0	0	0	0	0	0
chr2L	3290978	3291373	2	CTCF,CP190	1	0	0	1	0	0	0	0	0	0	0
chr2L	3293911	3294312	1	SuHw	0	0	1	0	0	0	0	0	0	0	0
chr2L	3302103	3302499	2	SuHw,TF3C	0	0	1	0	0	0	0	0	1	0	0
chr2L	3302833	3303234	1	Rad21	0	0	0	0	0	0	0	0	0	1	0
chr2L	3303518	3303838	5	BEAF,CP190,Modfull,Chromator,CAPH2	0	1	0	1	1	0	1	0	0	0	1
chr2L	3319754	3320120	6	BEAF,SuHw,CP190,DREF,Chromator,CAPH2	0	1	1	1	0	1	1	0	0	0	1
chr2L	3323033	3323413	2	SuHw,CP190	0	0	1	1	0	0	0	0	0	0	0
chr2L	3326881	3327282	1	SuHw	0	0	1	0	0	0	0	0	0	0	0
chr2L	3341269	3341670	1	Rad21	0	0	0	0	0	0	0	0	0	1	0
chr2L	3345802	3346203	1	Rad21	0	0	0	0	0	0	0	0	0	1	0
chr2L	3354652	3355000	2	Modfull,Rad21	0	0	0	0	1	0	0	0	0	1	0
chr2L	3357142	3357507	3	SuHw,CP190,Modfull	0	0	1	1	1	0	0	0	0	0	0
chr2L	3364216	3364617	1	Rad21	0	0	0	0	0	0	0	0	0	1	0
chr2L	3367027	3367428	1	Rad21	0	0	0	0	0	0	0	0	0	1	0
chr2L	3372488	3372889	1	CP190	0	0	0	1	0	0	0	0	0	0	0
chr2L	3373282	3373638	5	BEAF,CP190,Chromator,Rad21,CAPH2	0	1	0	1	0	0	1	0	0	1	1
chr2L	3376705	3376952	5	BEAF,CP190,Chromator,Rad21,CAPH2	0	1	0	1	0	0	1	0	0	1	1
chr2L	3395495	3395891	2	SuHw,CP190	0	0	1	1	0	0	0	0	0	0	0
chr2L	3404019	3404409	2	SuHw,CP190	0	0	1	1	0	0	0	0	0	0	0
chr2L	3405751	3406152	1	SuHw	0	0	1	0	0	0	0	0	0	0	0
chr2L	3407746	3408147	1	CTCF	1	0	0	0	0	0	0	0	0	0	0
chr2L	3414087	3414488	1	Rad21	0	0	0	0	0	0	0	0	0	1	0
chr2L	3422818	3423219	1	Modfull	0	0	0	0	1	0	0	0	0	0	0
chr2L	3438062	3438463	1	SuHw	0	0	1	0	0	0	0	0	0	0	0
chr2L	3441112	3441513	1	Modfull	0	0	0	0	1	0	0	0	0	0	0
chr2L	3449528	3449876	3	CP190,Chromator,CAPH2	0	0	0	1	0	0	1	0	0	0	1
chr2L	3452233	3452634	1	CAPH2	0	0	0	0	0	0	0	0	0	0	1
chr2L	3465926	3466301	3	CP190,Rad21,CAPH2	0	0	0	1	0	0	0	0	0	1	1
chr2L	3469919	3470232	8	CTCF,BEAF,SuHw,CP190,DREF,Chromator,TF3C,CAPH2	1	1	1	1	0	1	1	0	1	0	1
chr2L	3472262	3472648	7	CTCF,BEAF,SuHw,CP190,Modfull,DREF,Rad21	1	1	1	1	1	1	0	0	0	1	0
chr2L	3478301	3478668	3	SuHw,Modfull,Rad21	0	0	1	0	1	0	0	0	0	1	0
chr2L	3480488	3480865	4	CTCF,SuHw,CP190,Modfull	1	0	1	1	1	0	0	0	0	0	0
chr2L	3490964	3491365	1	Modfull	0	0	0	0	1	0	0	0	0	0	0
chr2L	3505252	3505630	4	CTCF,SuHw,CP190,Modfull	1	0	1	1	1	0	0	0	0	0	0
chr2L	3514545	3514946	1	CAPH2	0	0	0	0	0	0	0	0	0	0	1
chr2L	3530247	3530514	6	CTCF,BEAF,CP190,Modfull,Chromator,CAPH2	1	1	0	1	1	0	1	0	0	0	1
chr2L	3534256	3534657	1	Rad21	0	0	0	0	0	0	0	0	0	1	0
chr2L	3564232	3564633	1	CTCF	1	0	0	0	0	0	0	0	0	0	0
chr2L	3618906	3619040	5	CTCF,BEAF,SuHw,CP190,Modfull	1	1	1	1	1	0	0	0	0	0	0
chr2L	3632101	3632337	6	CTCF,CP190,Modfull,L3mbt,TF3C,Rad21	1	0	0	1	1	0	0	1	1	1	0
chr2L	3633872	3634256	4	CTCF,SuHw,CP190,Modfull	1	0	1	1	1	0	0	0	0	0	0
chr2L	3645968	3646369	1	Modfull	0	0	0	0	1	0	0	0	0	0	0
chr2L	3648118	3648519	1	CP190	0	0	0	1	0	0	0	0	0	0	0
chr2L	3649796	3650197	1	Chromator	0	0	0	0	0	0	1	0	0	0	0
chr2L	3654588	3654986	2	CP190,Chromator	0	0	0	1	0	0	1	0	0	0	0
chr2L	3656737	3657138	1	Rad21	0	0	0	0	0	0	0	0	0	1	0
chr2L	3657334	3657661	6	CTCF,BEAF,SuHw,CP190,Modfull,DREF	1	1	1	1	1	1	0	0	0	0	0
chr2L	3662338	3662739	1	Modfull	0	0	0	0	1	0	0	0	0	0	0
chr2L	3667681	3668061	3	SuHw,CP190,Modfull	0	0	1	1	1	0	0	0	0	0	0
chr2L	3677384	3677785	1	SuHw	0	0	1	0	0	0	0	0	0	0	0
chr2L	3682083	3682468	3	SuHw,CP190,Modfull	0	0	1	1	1	0	0	0	0	0	0
chr2L	3711587	3711899	4	BEAF,CP190,Chromator,CAPH2	0	1	0	1	0	0	1	0	0	0	1
chr2L	3713138	3713321	4	BEAF,CP190,Chromator,CAPH2	0	1	0	1	0	0	1	0	0	0	1
chr2L	3719415	3719816	1	SuHw	0	0	1	0	0	0	0	0	0	0	0
chr2L	3732437	3732816	3	SuHw,CP190,Modfull	0	0	1	1	1	0	0	0	0	0	0
chr2L	3740466	3740858	3	SuHw,CP190,Modfull	0	0	1	1	1	0	0	0	0	0	0
chr2L	3748708	3749098	3	SuHw,CP190,Modfull	0	0	1	1	1	0	0	0	0	0	0
chr2L	3755958	3756345	3	SuHw,CP190,Modfull	0	0	1	1	1	0	0	0	0	0	0
chr2L	3756821	3757222	1	SuHw	0	0	1	0	0	0	0	0	0	0	0
chr2L	3762715	3763089	3	SuHw,CP190,Modfull	0	0	1	1	1	0	0	0	0	0	0
chr2L	3786218	3786562	6	CTCF,BEAF,SuHw,CP190,Modfull,DREF	1	1	1	1	1	1	0	0	0	0	0
chr2L	3802686	3803072	3	CTCF,SuHw,CP190	1	0	1	1	0	0	0	0	0	0	0
chr2L	3803780	3804180	2	CP190,Modfull	0	0	0	1	1	0	0	0	0	0	0
chr2L	3813277	3813622	8	CTCF,BEAF,SuHw,CP190,DREF,Chromator,TF3C,CAPH2	1	1	1	1	0	1	1	0	1	0	1
chr2L	3825281	3825682	1	Modfull	0	0	0	0	1	0	0	0	0	0	0
chr2L	3835178	3835579	1	Modfull	0	0	0	0	1	0	0	0	0	0	0
chr2L	3836502	3836903	1	Modfull	0	0	0	0	1	0	0	0	0	0	0
chr2L	3862733	3862866	3	BEAF,CP190,CAPH2	0	1	0	1	0	0	0	0	0	0	1
chr2L	3867869	3867874	6	BEAF,SuHw,CP190,DREF,Chromator,CAPH2	0	1	1	1	0	1	1	0	0	0	1
chr2L	3872302	3872657	6	CTCF,BEAF,SuHw,CP190,Chromator,CAPH2	1	1	1	1	0	0	1	0	0	0	1
chr2L	3889605	3889997	3	SuHw,CP190,Modfull	0	0	1	1	1	0	0	0	0	0	0
chr2L	3890016	3890417	1	CTCF	1	0	0	0	0	0	0	0	0	0	0
chr2L	3893336	3893709	2	CTCF,CP190	1	0	0	1	0	0	0	0	0	0	0
chr2L	3908265	3908662	2	SuHw,CP190	0	0	1	1	0	0	0	0	0	0	0
chr2L	3948249	3948650	1	SuHw	0	0	1	0	0	0	0	0	0	0	0
chr2L	3968813	3969192	2	SuHw,CP190	0	0	1	1	0	0	0	0	0	0	0
chr2L	3983332	3983733	2	SuHw,CP190	0	0	1	1	0	0	0	0	0	0	0
chr2L	3986608	3986964	4	CTCF,SuHw,CP190,Modfull	1	0	1	1	1	0	0	0	0	0	0
chr2L	3989672	3990073	1	SuHw	0	0	1	0	0	0	0	0	0	0	0
chr2L	4000703	4001104	1	SuHw	0	0	1	0	0	0	0	0	0	0	0
chr2L	4019782	4020171	3	SuHw,CP190,Modfull	0	0	1	1	1	0	0	0	0	0	0
chr2L	4030281	4030682	1	Modfull	0	0	0	0	1	0	0	0	0	0	0
chr2L	4031120	4031521	1	Modfull	0	0	0	0	1	0	0	0	0	0	0
chr2L	4056910	4057278	3	SuHw,CP190,Modfull	0	0	1	1	1	0	0	0	0	0	0
chr2L	4062843	4063244	1	Chromator	0	0	0	0	0	0	1	0	0	0	0
chr2L	4063611	4064012	3	SuHw,CP190,Modfull	0	0	1	1	1	0	0	0	0	0	0
chr2L	4089710	4090093	2	SuHw,CP190	0	0	1	1	0	0	0	0	0	0	0
chr2L	4105346	4105747	1	SuHw	0	0	1	0	0	0	0	0	0	0	0
chr2L	4106196	4106558	2	SuHw,CP190	0	0	1	1	0	0	0	0	0	0	0
chr2L	4110097	4110498	1	SuHw	0	0	1	0	0	0	0	0	0	0	0
chr2L	4140445	4140846	1	SuHw	0	0	1	0	0	0	0	0	0	0	0
chr2L	4160923	4161318	3	SuHw,CP190,Modfull	0	0	1	1	1	0	0	0	0	0	0
chr2L	4169479	4169880	1	SuHw	0	0	1	0	0	0	0	0	0	0	0
chr2L	4179608	4179753	4	SuHw,CP190,Modfull,Rad21	0	0	1	1	1	0	0	0	0	1	0
chr2L	4187657	4187982	4	CP190,Modfull,Chromator,CAPH2	0	0	0	1	1	0	1	0	0	0	1
chr2L	4196260	4196646	2	CTCF,CP190	1	0	0	1	0	0	0	0	0	0	0
chr2L	4198012	4198368	2	CP190,CAPH2	0	0	0	1	0	0	0	0	0	0	1
chr2L	4224084	4224483	2	Modfull,CAPH2	0	0	0	0	1	0	0	0	0	0	1
chr2L	4226797	4227173	3	BEAF,CP190,CAPH2	0	1	0	1	0	0	0	0	0	0	1
chr2L	4243944	4244319	2	SuHw,CP190	0	0	1	1	0	0	0	0	0	0	0
chr2L	4269794	4270195	1	SuHw	0	0	1	0	0	0	0	0	0	0	0
chr2L	4305835	4306212	2	SuHw,CP190	0	0	1	1	0	0	0	0	0	0	0
chr2L	4317960	4318316	3	SuHw,CP190,Modfull	0	0	1	1	1	0	0	0	0	0	0
chr2L	4331782	4332155	2	CP190,Modfull	0	0	0	1	1	0	0	0	0	0	0
chr2L	4333718	4333972	3	SuHw,Modfull,Rad21	0	0	1	0	1	0	0	0	0	1	0
chr2L	4345796	4346067	8	CTCF,BEAF,SuHw,CP190,Modfull,DREF,TF3C,Rad21	1	1	1	1	1	1	0	0	1	1	0
chr2L	4371763	4372164	1	SuHw	0	0	1	0	0	0	0	0	0	0	0
chr2L	4382586	4382920	3	BEAF,Chromator,CAPH2	0	1	0	0	0	0	1	0	0	0	1
chr2L	4385884	4386264	3	BEAF,CP190,Chromator	0	1	0	1	0	0	1	0	0	0	0
chr2L	4386934	4387286	5	BEAF,CP190,Chromator,L3mbt,CAPH2	0	1	0	1	0	0	1	1	0	0	1
chr2L	4394021	4394083	5	BEAF,CP190,Chromator,Rad21,CAPH2	0	1	0	1	0	0	1	0	0	1	1
chr2L	4403070	4403417	2	BEAF,CAPH2	0	1	0	0	0	0	0	0	0	0	1
chr2L	4415852	4416251	2	SuHw,CP190	0	0	1	1	0	0	0	0	0	0	0
chr2L	4418017	4418406	5	CTCF,BEAF,SuHw,CP190,Modfull	1	1	1	1	1	0	0	0	0	0	0
chr2L	4425284	4425663	2	SuHw,CP190	0	0	1	1	0	0	0	0	0	0	0
chr2L	4429865	4430257	2	SuHw,CP190	0	0	1	1	0	0	0	0	0	0	0
chr2L	4438178	4438579	1	SuHw	0	0	1	0	0	0	0	0	0	0	0
chr2L	4442202	4442535	5	BEAF,CP190,Chromator,TF3C,CAPH2	0	1	0	1	0	0	1	0	1	0	1
chr2L	4444518	4444887	3	BEAF,CP190,CAPH2	0	1	0	1	0	0	0	0	0	0	1
chr2L	4448763	4449062	5	BEAF,CP190,L3mbt,TF3C,CAPH2	0	1	0	1	0	0	0	1	1	0	1
chr2L	4452832	4453221	2	BEAF,CP190	0	1	0	1	0	0	0	0	0	0	0
chr2L	4454334	4454688	10	CTCF,BEAF,SuHw,CP190,Modfull,DREF,Chromator,L3mbt,TF3C,CAPH2	1	1	1	1	1	1	1	1	1	0	1
chr2L	4456635	4457013	2	CP190,Chromator	0	0	0	1	0	0	1	0	0	0	0
chr2L	4458224	4458438	4	Chromator,L3mbt,Rad21,CAPH2	0	0	0	0	0	0	1	1	0	1	1
chr2L	4458681	4459054	5	CTCF,BEAF,SuHw,CP190,DREF	1	1	1	1	0	1	0	0	0	0	0
chr2L	4459692	4459970	3	Modfull,Chromator,TF3C	0	0	0	0	1	0	1	0	1	0	0
chr2L	4463339	4463672	7	BEAF,CP190,Modfull,DREF,Chromator,TF3C,CAPH2	0	1	0	1	1	1	1	0	1	0	1
chr2L	4464476	4464877	1	Modfull	0	0	0	0	1	0	0	0	0	0	0
chr2L	4477966	4478367	1	SuHw	0	0	1	0	0	0	0	0	0	0	0
chr2L	4601735	4602136	1	Modfull	0	0	0	0	1	0	0	0	0	0	0
chr2L	4608677	4609078	1	Modfull	0	0	0	0	1	0	0	0	0	0	0
chr2L	4637596	4637997	1	SuHw	0	0	1	0	0	0	0	0	0	0	0
chr2L	4660913	4661293	5	CTCF,BEAF,SuHw,CP190,Modfull	1	1	1	1	1	0	0	0	0	0	0
chr2L	4719907	4720308	1	SuHw	0	0	1	0	0	0	0	0	0	0	0
chr2L	4726032	4726407	5	CTCF,SuHw,CP190,Modfull,Rad21	1	0	1	1	1	0	0	0	0	1	0
chr2L	4747408	4747809	1	SuHw	0	0	1	0	0	0	0	0	0	0	0
chr2L	4766241	4766642	1	SuHw	0	0	1	0	0	0	0	0	0	0	0
chr2L	4794418	4794495	4	CP190,Modfull,Chromator,CAPH2	0	0	0	1	1	0	1	0	0	0	1
chr2L	4810024	4810398	4	CTCF,SuHw,CP190,Modfull	1	0	1	1	1	0	0	0	0	0	0
chr2L	4811765	4812042	3	CTCF,BEAF,Rad21	1	1	0	0	0	0	0	0	0	1	0
chr2L	4818099	4818460	3	CP190,Rad21,CAPH2	0	0	0	1	0	0	0	0	0	1	1
chr2L	4820950	4821351	1	SuHw	0	0	1	0	0	0	0	0	0	0	0
chr2L	4830538	4830897	4	BEAF,CP190,Modfull,CAPH2	0	1	0	1	1	0	0	0	0	0	1
chr2L	4837816	4838174	5	BEAF,CP190,Chromator,L3mbt,CAPH2	0	1	0	1	0	0	1	1	0	0	1
chr2L	4847530	4847532	4	BEAF,CP190,Chromator,CAPH2	0	1	0	1	0	0	1	0	0	0	1
chr2L	4850290	4850691	1	CAPH2	0	0	0	0	0	0	0	0	0	0	1
chr2L	4882936	4883260	4	BEAF,CP190,Chromator,CAPH2	0	1	0	1	0	0	1	0	0	0	1
chr2L	4887691	4888092	1	SuHw	0	0	1	0	0	0	0	0	0	0	0
chr2L	4888657	4889058	1	SuHw	0	0	1	0	0	0	0	0	0	0	0
chr2L	4891945	4892233	5	SuHw,CP190,Modfull,L3mbt,Rad21	0	0	1	1	1	0	0	1	0	1	0
chr2L	4903862	4904262	3	SuHw,CP190,Modfull	0	0	1	1	1	0	0	0	0	0	0
chr2L	4908336	4908723	3	SuHw,CP190,Modfull	0	0	1	1	1	0	0	0	0	0	0
chr2L	4917991	4918392	1	SuHw	0	0	1	0	0	0	0	0	0	0	0
chr2L	4918835	4919236	1	Modfull	0	0	0	0	1	0	0	0	0	0	0
chr2L	4919781	4920182	1	DREF	0	0	0	0	0	1	0	0	0	0	0
chr2L	4923065	4923390	3	BEAF,SuHw,CP190	0	1	1	1	0	0	0	0	0	0	0
chr2L	4927394	4927795	1	SuHw	0	0	1	0	0	0	0	0	0	0	0
chr2L	4938898	4939299	1	Modfull	0	0	0	0	1	0	0	0	0	0	0
chr2L	4940418	4940819	1	Modfull	0	0	0	0	1	0	0	0	0	0	0
chr2L	4945249	4945648	2	Chromator,CAPH2	0	0	0	0	0	0	1	0	0	0	1
chr2L	4949661	4950039	3	SuHw,CP190,CAPH2	0	0	1	1	0	0	0	0	0	0	1
chr2L	4955334	4955687	2	CP190,CAPH2	0	0	0	1	0	0	0	0	0	0	1
chr2L	4967580	4967954	3	Modfull,Chromator,CAPH2	0	0	0	0	1	0	1	0	0	0	1
chr2L	4968748	4969103	4	BEAF,CP190,Chromator,CAPH2	0	1	0	1	0	0	1	0	0	0	1
chr2L	4971362	4971454	6	CTCF,CP190,Chromator,TF3C,Rad21,CAPH2	1	0	0	1	0	0	1	0	1	1	1
chr2L	4976997	4977214	3	BEAF,Chromator,CAPH2	0	1	0	0	0	0	1	0	0	0	1
chr2L	4979182	4979583	1	CAPH2	0	0	0	0	0	0	0	0	0	0	1
chr2L	4981398	4981745	3	CP190,Chromator,CAPH2	0	0	0	1	0	0	1	0	0	0	1
chr2L	4997429	4997461	7	CTCF,SuHw,CP190,Modfull,L3mbt,TF3C,Rad21	1	0	1	1	1	0	0	1	1	1	0
chr2L	5000199	5000600	1	Modfull	0	0	0	0	1	0	0	0	0	0	0
chr2L	5000213	5000614	1	TF3C	0	0	0	0	0	0	0	0	1	0	0
chr2L	5001306	5001683	5	CTCF,SuHw,CP190,Modfull,TF3C	1	0	1	1	1	0	0	0	1	0	0
chr2L	5003653	5004043	2	SuHw,CP190	0	0	1	1	0	0	0	0	0	0	0
chr2L	5009616	5009936	11	CTCF,BEAF,SuHw,CP190,Modfull,DREF,Chromator,L3mbt,TF3C,Rad21,CAPH2	1	1	1	1	1	1	1	1	1	1	1
chr2L	5010857	5011066	4	CP190,Chromator,TF3C,CAPH2	0	0	0	1	0	0	1	0	1	0	1
chr2L	5024789	5025177	2	SuHw,Rad21	0	0	1	0	0	0	0	0	0	1	0
chr2L	5025804	5026194	2	SuHw,CP190	0	0	1	1	0	0	0	0	0	0	0
chr2L	5027328	5027681	3	SuHw,Modfull,Rad21	0	0	1	0	1	0	0	0	0	1	0
chr2L	5029380	5029724	4	SuHw,CP190,Modfull,Rad21	0	0	1	1	1	0	0	0	0	1	0
chr2L	5036130	5036520	4	CTCF,BEAF,CP190,Modfull	1	1	0	1	1	0	0	0	0	0	0
chr2L	5043061	5043392	7	CTCF,BEAF,SuHw,CP190,Chromator,Rad21,CAPH2	1	1	1	1	0	0	1	0	0	1	1
chr2L	5052626	5053001	3	CP190,Chromator,CAPH2	0	0	0	1	0	0	1	0	0	0	1
chr2L	5054930	5055290	7	BEAF,CP190,Chromator,L3mbt,TF3C,Rad21,CAPH2	0	1	0	1	0	0	1	1	1	1	1
chr2L	5060013	5060024	3	BEAF,Chromator,CAPH2	0	1	0	0	0	0	1	0	0	0	1
chr2L	5064947	5065348	1	SuHw	0	0	1	0	0	0	0	0	0	0	0
chr2L	5070759	5071101	7	CTCF,BEAF,SuHw,CP190,Chromator,Rad21,CAPH2	1	1	1	1	0	0	1	0	0	1	1
chr2L	5079247	5079648	1	Rad21	0	0	0	0	0	0	0	0	0	1	0
chr2L	5084397	5084798	1	Modfull	0	0	0	0	1	0	0	0	0	0	0
chr2L	5093388	5093684	4	Chromator,L3mbt,Rad21,CAPH2	0	0	0	0	0	0	1	1	0	1	1
chr2L	5096176	5096524	4	CTCF,BEAF,CP190,CAPH2	1	1	0	1	0	0	0	0	0	0	1
chr2L	5100036	5100418	2	CP190,CAPH2	0	0	0	1	0	0	0	0	0	0	1
chr2L	5103893	5104294	1	SuHw	0	0	1	0	0	0	0	0	0	0	0
chr2L	5108369	5108730	2	Modfull,Rad21	0	0	0	0	1	0	0	0	0	1	0
chr2L	5146210	5146611	1	Rad21	0	0	0	0	0	0	0	0	0	1	0
chr2L	5151444	5151845	1	Modfull	0	0	0	0	1	0	0	0	0	0	0
chr2L	5230973	5231374	1	Rad21	0	0	0	0	0	0	0	0	0	1	0
chr2L	5237186	5237532	2	Modfull,Rad21	0	0	0	0	1	0	0	0	0	1	0
chr2L	5240985	5241386	1	TF3C	0	0	0	0	0	0	0	0	1	0	0
chr2L	5270247	5270568	4	CTCF,SuHw,CP190,Modfull	1	0	1	1	1	0	0	0	0	0	0
chr2L	5271214	5271572	3	BEAF,Chromator,CAPH2	0	1	0	0	0	0	1	0	0	0	1
chr2L	5278405	5278734	8	CTCF,BEAF,SuHw,CP190,Modfull,DREF,Chromator,CAPH2	1	1	1	1	1	1	1	0	0	0	1
chr2L	5292867	5293220	3	SuHw,Modfull,Rad21	0	0	1	0	1	0	0	0	0	1	0
chr2L	5300509	5300910	1	CTCF	1	0	0	0	0	0	0	0	0	0	0
chr2L	5305245	5305646	1	Rad21	0	0	0	0	0	0	0	0	0	1	0
chr2L	5306460	5306829	2	Modfull,L3mbt	0	0	0	0	1	0	0	1	0	0	0
chr2L	5307144	5307545	1	SuHw	0	0	1	0	0	0	0	0	0	0	0
chr2L	5324846	5325101	4	BEAF,CP190,Chromator,CAPH2	0	1	0	1	0	0	1	0	0	0	1
chr2L	5326552	5326917	3	CP190,Chromator,CAPH2	0	0	0	1	0	0	1	0	0	0	1
chr2L	5327035	5327436	1	BEAF	0	1	0	0	0	0	0	0	0	0	0
chr2L	5329055	5329456	1	CTCF	1	0	0	0	0	0	0	0	0	0	0
chr2L	5338864	5339237	3	SuHw,CP190,Modfull	0	0	1	1	1	0	0	0	0	0	0
chr2L	5341107	5341403	3	CTCF,BEAF,CP190	1	1	0	1	0	0	0	0	0	0	0
chr2L	5365934	5366038	5	CTCF,BEAF,SuHw,CP190,Modfull	1	1	1	1	1	0	0	0	0	0	0
chr2L	5403523	5403753	2	Modfull,Rad21	0	0	0	0	1	0	0	0	0	1	0
chr2L	5421452	5421853	1	Rad21	0	0	0	0	0	0	0	0	0	1	0
chr2L	5461321	5461688	2	Modfull,Rad21	0	0	0	0	1	0	0	0	0	1	0
chr2L	5476870	5476891	3	SuHw,Modfull,Rad21	0	0	1	0	1	0	0	0	0	1	0
chr2L	5479288	5479689	1	SuHw	0	0	1	0	0	0	0	0	0	0	0
chr2L	5515197	5515598	1	SuHw	0	0	1	0	0	0	0	0	0	0	0
chr2L	5519991	5520267	2	TF3C,CAPH2	0	0	0	0	0	0	0	0	1	0	1
chr2L	5524064	5524434	3	BEAF,Chromator,CAPH2	0	1	0	0	0	0	1	0	0	0	1
chr2L	5525699	5526100	1	BEAF	0	1	0	0	0	0	0	0	0	0	0
chr2L	5526728	5527111	2	BEAF,CAPH2	0	1	0	0	0	0	0	0	0	0	1
chr2L	5527902	5528249	2	CP190,CAPH2	0	0	0	1	0	0	0	0	0	0	1
chr2L	5532104	5532458	2	BEAF,CAPH2	0	1	0	0	0	0	0	0	0	0	1
chr2L	5542352	5542600	5	BEAF,CP190,Chromator,Rad21,CAPH2	0	1	0	1	0	0	1	0	0	1	1
chr2L	5569354	5569751	3	SuHw,CP190,Modfull	0	0	1	1	1	0	0	0	0	0	0
chr2L	5603428	5603829	1	SuHw	0	0	1	0	0	0	0	0	0	0	0
chr2L	5615099	5615476	3	SuHw,CP190,Modfull	0	0	1	1	1	0	0	0	0	0	0
chr2L	5618121	5618516	2	SuHw,CP190	0	0	1	1	0	0	0	0	0	0	0
chr2L	5624033	5624398	3	CTCF,CP190,Modfull	1	0	0	1	1	0	0	0	0	0	0
chr2L	5635173	5635544	3	SuHw,CP190,Modfull	0	0	1	1	1	0	0	0	0	0	0
chr2L	5642423	5642789	3	SuHw,CP190,Modfull	0	0	1	1	1	0	0	0	0	0	0
chr2L	5646798	5647149	3	SuHw,CP190,Modfull	0	0	1	1	1	0	0	0	0	0	0
chr2L	5649410	5649799	3	SuHw,CP190,Modfull	0	0	1	1	1	0	0	0	0	0	0
chr2L	5659193	5659594	1	SuHw	0	0	1	0	0	0	0	0	0	0	0
chr2L	5687079	5687480	1	SuHw	0	0	1	0	0	0	0	0	0	0	0
chr2L	5689303	5689704	1	SuHw	0	0	1	0	0	0	0	0	0	0	0
chr2L	5695155	5695556	1	SuHw	0	0	1	0	0	0	0	0	0	0	0
chr2L	5707131	5707528	2	SuHw,CP190	0	0	1	1	0	0	0	0	0	0	0
chr2L	5708602	5708979	2	SuHw,CP190	0	0	1	1	0	0	0	0	0	0	0
chr2L	5720882	5721199	3	CP190,Modfull,CAPH2	0	0	0	1	1	0	0	0	0	0	1
chr2L	5723854	5724223	4	CTCF,SuHw,CP190,Modfull	1	0	1	1	1	0	0	0	0	0	0
chr2L	5724456	5724781	7	CTCF,BEAF,SuHw,DREF,Chromator,TF3C,CAPH2	1	1	1	0	0	1	1	0	1	0	1
chr2L	5732314	5732709	2	SuHw,CP190	0	0	1	1	0	0	0	0	0	0	0
chr2L	5733769	5734170	1	SuHw	0	0	1	0	0	0	0	0	0	0	0
chr2L	5756532	5756922	3	SuHw,CP190,Modfull	0	0	1	1	1	0	0	0	0	0	0
chr2L	5771169	5771538	7	CTCF,BEAF,SuHw,CP190,Modfull,DREF,Rad21	1	1	1	1	1	1	0	0	0	1	0
chr2L	5793109	5793510	1	SuHw	0	0	1	0	0	0	0	0	0	0	0
chr2L	5797788	5798189	1	Rad21	0	0	0	0	0	0	0	0	0	1	0
chr2L	5800131	5800431	10	CTCF,SuHw,CP190,Modfull,DREF,Chromator,L3mbt,TF3C,Rad21,CAPH2	1	0	1	1	1	1	1	1	1	1	1
chr2L	5801881	5802140	4	CP190,Chromator,Rad21,CAPH2	0	0	0	1	0	0	1	0	0	1	1
chr2L	5804056	5804444	3	SuHw,CP190,Modfull	0	0	1	1	1	0	0	0	0	0	0
chr2L	5809970	5810371	1	SuHw	0	0	1	0	0	0	0	0	0	0	0
chr2L	5827061	5827462	1	SuHw	0	0	1	0	0	0	0	0	0	0	0
chr2L	5855175	5855526	3	SuHw,CP190,Modfull	0	0	1	1	1	0	0	0	0	0	0
chr2L	5865640	5866041	1	SuHw	0	0	1	0	0	0	0	0	0	0	0
chr2L	5866848	5867225	3	SuHw,CP190,Modfull	0	0	1	1	1	0	0	0	0	0	0
chr2L	5867619	5868020	1	SuHw	0	0	1	0	0	0	0	0	0	0	0
chr2L	5879352	5879753	1	Rad21	0	0	0	0	0	0	0	0	0	1	0
chr2L	5889749	5890150	1	Rad21	0	0	0	0	0	0	0	0	0	1	0
chr2L	5906888	5907189	5	CP190,Modfull,Chromator,TF3C,CAPH2	0	0	0	1	1	0	1	0	1	0	1
chr2L	5927543	5927939	2	SuHw,CP190	0	0	1	1	0	0	0	0	0	0	0
chr2L	5931842	5932243	1	SuHw	0	0	1	0	0	0	0	0	0	0	0
chr2L	5943800	5943819	7	BEAF,SuHw,CP190,Modfull,Chromator,L3mbt,CAPH2	0	1	1	1	1	0	1	1	0	0	1
chr2L	5948769	5949157	2	CTCF,CP190	1	0	0	1	0	0	0	0	0	0	0
chr2L	5949240	5949584	3	BEAF,Chromator,CAPH2	0	1	0	0	0	0	1	0	0	0	1
chr2L	5961612	5962013	1	Rad21	0	0	0	0	0	0	0	0	0	1	0
chr2L	5962277	5962667	2	SuHw,CP190	0	0	1	1	0	0	0	0	0	0	0
chr2L	5974702	5975103	1	L3mbt	0	0	0	0	0	0	0	1	0	0	0
chr2L	5977139	5977540	1	Modfull	0	0	0	0	1	0	0	0	0	0	0
chr2L	5978687	5979088	1	Modfull	0	0	0	0	1	0	0	0	0	0	0
chr2L	5980855	5981203	5	CTCF,BEAF,Modfull,TF3C,Rad21	1	1	0	0	1	0	0	0	1	1	0
chr2L	5981447	5981711	6	CTCF,CP190,DREF,Chromator,TF3C,CAPH2	1	0	0	1	0	1	1	0	1	0	1
chr2L	5982470	5982671	5	CTCF,SuHw,Modfull,L3mbt,TF3C	1	0	1	0	1	0	0	1	1	0	0
chr2L	5986212	5986465	11	CTCF,BEAF,SuHw,CP190,Modfull,DREF,Chromator,L3mbt,TF3C,Rad21,CAPH2	1	1	1	1	1	1	1	1	1	1	1
chr2L	5986962	5987363	1	CP190	0	0	0	1	0	0	0	0	0	0	0
chr2L	5997256	5997657	1	SuHw	0	0	1	0	0	0	0	0	0	0	0
chr2L	5999350	5999705	9	CTCF,BEAF,SuHw,CP190,Modfull,DREF,Chromator,Rad21,CAPH2	1	1	1	1	1	1	1	0	0	1	1
chr2L	6000015	6000403	3	BEAF,Chromator,L3mbt	0	1	0	0	0	0	1	1	0	0	0
chr2L	6013027	6013406	3	CTCF,SuHw,CP190	1	0	1	1	0	0	0	0	0	0	0
chr2L	6014591	6014983	3	SuHw,CP190,Modfull	0	0	1	1	1	0	0	0	0	0	0
chr2L	6020171	6020568	3	SuHw,CP190,Modfull	0	0	1	1	1	0	0	0	0	0	0
chr2L	6024378	6024755	6	CTCF,SuHw,CP190,Chromator,Rad21,CAPH2	1	0	1	1	0	0	1	0	0	1	1
chr2L	6036729	6037095	3	CP190,Modfull,Chromator	0	0	0	1	1	0	1	0	0	0	0
chr2L	6037745	6038085	3	CP190,Chromator,CAPH2	0	0	0	1	0	0	1	0	0	0	1
chr2L	6045849	6046188	3	CP190,Modfull,Chromator	0	0	0	1	1	0	1	0	0	0	0
chr2L	6047779	6048128	8	CTCF,BEAF,SuHw,CP190,Modfull,Chromator,L3mbt,CAPH2	1	1	1	1	1	0	1	1	0	0	1
chr2L	6049994	6050395	1	L3mbt	0	0	0	0	0	0	0	1	0	0	0
chr2L	6050627	6050977	8	CTCF,BEAF,CP190,Modfull,DREF,Chromator,TF3C,CAPH2	1	1	0	1	1	1	1	0	1	0	1
chr2L	6059130	6059531	1	SuHw	0	0	1	0	0	0	0	0	0	0	0
chr2L	6062662	6062916	4	BEAF,CP190,Chromator,CAPH2	0	1	0	1	0	0	1	0	0	0	1
chr2L	6065803	6066161	2	BEAF,CAPH2	0	1	0	0	0	0	0	0	0	0	1
chr2L	6068872	6069257	5	BEAF,CP190,Chromator,L3mbt,CAPH2	0	1	0	1	0	0	1	1	0	0	1
chr2L	6070837	6071188	9	CTCF,BEAF,SuHw,CP190,DREF,Chromator,L3mbt,TF3C,CAPH2	1	1	1	1	0	1	1	1	1	0	1
chr2L	6073940	6074314	3	SuHw,CP190,Modfull	0	0	1	1	1	0	0	0	0	0	0
chr2L	6075596	6075997	1	Modfull	0	0	0	0	1	0	0	0	0	0	0
chr2L	6082419	6082740	5	SuHw,CP190,Modfull,L3mbt,Rad21	0	0	1	1	1	0	0	1	0	1	0
chr2L	6083178	6083553	2	Modfull,TF3C	0	0	0	0	1	0	0	0	1	0	0
chr2L	6085851	6086134	3	SuHw,Modfull,L3mbt	0	0	1	0	1	0	0	1	0	0	0
chr2L	6086648	6087049	1	Modfull	0	0	0	0	1	0	0	0	0	0	0
chr2L	6088321	6088504	6	CTCF,SuHw,CP190,Modfull,L3mbt,TF3C	1	0	1	1	1	0	0	1	1	0	0
chr2L	6089064	6089465	1	Modfull	0	0	0	0	1	0	0	0	0	0	0
chr2L	6091498	6091831	3	SuHw,CP190,Modfull	0	0	1	1	1	0	0	0	0	0	0
chr2L	6098821	6099178	11	CTCF,BEAF,SuHw,CP190,Modfull,DREF,Chromator,L3mbt,TF3C,Rad21,CAPH2	1	1	1	1	1	1	1	1	1	1	1
chr2L	6100202	6100495	7	CTCF,SuHw,CP190,Modfull,L3mbt,TF3C,Rad21	1	0	1	1	1	0	0	1	1	1	0
chr2L	6109674	6110061	3	SuHw,CP190,Modfull	0	0	1	1	1	0	0	0	0	0	0
chr2L	6114965	6115366	1	SuHw	0	0	1	0	0	0	0	0	0	0	0
chr2L	6124945	6125091	7	CTCF,SuHw,CP190,Chromator,L3mbt,Rad21,CAPH2	1	0	1	1	0	0	1	1	0	1	1
chr2L	6127498	6127840	4	CP190,L3mbt,Rad21,CAPH2	0	0	0	1	0	0	0	1	0	1	1
chr2L	6133956	6134338	2	SuHw,CP190	0	0	1	1	0	0	0	0	0	0	0
chr2L	6152364	6152765	1	Modfull	0	0	0	0	1	0	0	0	0	0	0
chr2L	6157046	6157433	2	SuHw,CP190	0	0	1	1	0	0	0	0	0	0	0
chr2L	6161508	6161907	3	SuHw,CP190,Modfull	0	0	1	1	1	0	0	0	0	0	0
chr2L	6169076	6169477	1	BEAF	0	1	0	0	0	0	0	0	0	0	0
chr2L	6172988	6173389	1	CTCF	1	0	0	0	0	0	0	0	0	0	0
chr2L	6178865	6179266	1	Modfull	0	0	0	0	1	0	0	0	0	0	0
chr2L	6220975	6221366	2	CTCF,CP190	1	0	0	1	0	0	0	0	0	0	0
chr2L	6249343	6249709	3	SuHw,CP190,Modfull	0	0	1	1	1	0	0	0	0	0	0
chr2L	6252856	6253257	1	Modfull	0	0	0	0	1	0	0	0	0	0	0
chr2L	6280204	6280605	1	CTCF	1	0	0	0	0	0	0	0	0	0	0
chr2L	6281171	6281572	1	SuHw	0	0	1	0	0	0	0	0	0	0	0
chr2L	6301619	6302020	1	CTCF	1	0	0	0	0	0	0	0	0	0	0
chr2L	6311069	6311470	1	SuHw	0	0	1	0	0	0	0	0	0	0	0
chr2L	6323520	6323852	10	CTCF,BEAF,SuHw,CP190,Modfull,Chromator,L3mbt,TF3C,Rad21,CAPH2	1	1	1	1	1	0	1	1	1	1	1
chr2L	6324281	6324682	1	SuHw	0	0	1	0	0	0	0	0	0	0	0
chr2L	6338621	6338637	10	CTCF,BEAF,SuHw,CP190,Modfull,DREF,Chromator,L3mbt,TF3C,CAPH2	1	1	1	1	1	1	1	1	1	0	1
chr2L	6343472	6343837	6	CTCF,SuHw,CP190,Chromator,Rad21,CAPH2	1	0	1	1	0	0	1	0	0	1	1
chr2L	6356946	6357301	7	CTCF,BEAF,SuHw,CP190,Modfull,TF3C,Rad21	1	1	1	1	1	0	0	0	1	1	0
chr2L	6361523	6361842	3	SuHw,CP190,Modfull	0	0	1	1	1	0	0	0	0	0	0
chr2L	6362693	6363094	1	SuHw	0	0	1	0	0	0	0	0	0	0	0
chr2L	6366903	6367263	4	CTCF,SuHw,CP190,Modfull	1	0	1	1	1	0	0	0	0	0	0
chr2L	6367719	6367923	3	CTCF,L3mbt,TF3C	1	0	0	0	0	0	0	1	1	0	0
chr2L	6371164	6371338	4	SuHw,Modfull,TF3C,Rad21	0	0	1	0	1	0	0	0	1	1	0
chr2L	6391471	6391872	1	CTCF	1	0	0	0	0	0	0	0	0	0	0
chr2L	6394385	6394786	1	SuHw	0	0	1	0	0	0	0	0	0	0	0
chr2L	6411189	6411459	5	SuHw,CP190,Modfull,L3mbt,Rad21	0	0	1	1	1	0	0	1	0	1	0
chr2L	6411929	6412330	1	Modfull	0	0	0	0	1	0	0	0	0	0	0
chr2L	6412782	6413183	1	SuHw	0	0	1	0	0	0	0	0	0	0	0
chr2L	6423105	6423481	3	CTCF,SuHw,L3mbt	1	0	1	0	0	0	0	1	0	0	0
chr2L	6424127	6424509	4	CP190,Modfull,Rad21,CAPH2	0	0	0	1	1	0	0	0	0	1	1
chr2L	6448390	6448748	3	CP190,Chromator,CAPH2	0	0	0	1	0	0	1	0	0	0	1
chr2L	6455107	6455407	3	SuHw,Modfull,TF3C	0	0	1	0	1	0	0	0	1	0	0
chr2L	6456050	6456196	10	CTCF,BEAF,SuHw,CP190,Modfull,Chromator,L3mbt,TF3C,Rad21,CAPH2	1	1	1	1	1	0	1	1	1	1	1
chr2L	6465527	6465885	3	CTCF,CP190,Modfull	1	0	0	1	1	0	0	0	0	0	0
chr2L	6467571	6467902	6	BEAF,CP190,Chromator,L3mbt,Rad21,CAPH2	0	1	0	1	0	0	1	1	0	1	1
chr2L	6473765	6473778	9	CTCF,BEAF,SuHw,CP190,Modfull,Chromator,L3mbt,Rad21,CAPH2	1	1	1	1	1	0	1	1	0	1	1
chr2L	6476829	6477186	6	CTCF,BEAF,CP190,Chromator,Rad21,CAPH2	1	1	0	1	0	0	1	0	0	1	1
chr2L	6477565	6477966	1	L3mbt	0	0	0	0	0	0	0	1	0	0	0
chr2L	6480704	6480743	7	CTCF,BEAF,SuHw,CP190,Chromator,Rad21,CAPH2	1	1	1	1	0	0	1	0	0	1	1
chr2L	6481262	6481663	1	Modfull	0	0	0	0	1	0	0	0	0	0	0
chr2L	6488898	6488933	6	BEAF,CP190,Modfull,Chromator,L3mbt,CAPH2	0	1	0	1	1	0	1	1	0	0	1
chr2L	6490920	6491033	3	CP190,Chromator,CAPH2	0	0	0	1	0	0	1	0	0	0	1
chr2L	6494303	6494677	3	CP190,Modfull,L3mbt	0	0	0	1	1	0	0	1	0	0	0
chr2L	6498383	6498746	8	CTCF,SuHw,CP190,Modfull,Chromator,L3mbt,Rad21,CAPH2	1	0	1	1	1	0	1	1	0	1	1
chr2L	6518631	6519032	1	Modfull	0	0	0	0	1	0	0	0	0	0	0
chr2L	6526966	6527315	4	CTCF,SuHw,CP190,Modfull	1	0	1	1	1	0	0	0	0	0	0
chr2L	6539887	6540276	2	SuHw,CP190	0	0	1	1	0	0	0	0	0	0	0
chr2L	6552342	6552743	1	SuHw	0	0	1	0	0	0	0	0	0	0	0
chr2L	6557399	6557709	10	CTCF,BEAF,SuHw,CP190,Modfull,DREF,Chromator,L3mbt,Rad21,CAPH2	1	1	1	1	1	1	1	1	0	1	1
chr2L	6561492	6561863	2	Chromator,CAPH2	0	0	0	0	0	0	1	0	0	0	1
chr2L	6566068	6566429	4	CP190,Chromator,Rad21,CAPH2	0	0	0	1	0	0	1	0	0	1	1
chr2L	6569845	6570224	3	SuHw,CP190,Modfull	0	0	1	1	1	0	0	0	0	0	0
chr2L	6571833	6572234	1	SuHw	0	0	1	0	0	0	0	0	0	0	0
chr2L	6579028	6579411	4	SuHw,CP190,Modfull,Rad21	0	0	1	1	1	0	0	0	0	1	0
chr2L	6583155	6583547	3	SuHw,CP190,Modfull	0	0	1	1	1	0	0	0	0	0	0
chr2L	6584367	6584748	3	CTCF,SuHw,CP190	1	0	1	1	0	0	0	0	0	0	0
chr2L	6586920	6587299	3	SuHw,CP190,Modfull	0	0	1	1	1	0	0	0	0	0	0
chr2L	6589404	6589766	3	SuHw,CP190,Modfull	0	0	1	1	1	0	0	0	0	0	0
chr2L	6593347	6593722	3	CTCF,SuHw,CP190	1	0	1	1	0	0	0	0	0	0	0
chr2L	6594081	6594458	4	CTCF,SuHw,CP190,Modfull	1	0	1	1	1	0	0	0	0	0	0
chr2L	6598228	6598629	1	SuHw	0	0	1	0	0	0	0	0	0	0	0
chr2L	6610785	6611104	10	CTCF,SuHw,CP190,Modfull,DREF,Chromator,L3mbt,TF3C,Rad21,CAPH2	1	0	1	1	1	1	1	1	1	1	1
chr2L	6612703	6613040	3	SuHw,Modfull,L3mbt	0	0	1	0	1	0	0	1	0	0	0
chr2L	6622632	6622970	4	CTCF,SuHw,CP190,Modfull	1	0	1	1	1	0	0	0	0	0	0
chr2L	6629015	6629416	1	SuHw	0	0	1	0	0	0	0	0	0	0	0
chr2L	6644514	6644915	1	TF3C	0	0	0	0	0	0	0	0	1	0	0
chr2L	6647960	6648361	1	CP190	0	0	0	1	0	0	0	0	0	0	0
chr2L	6649086	6649329	5	CP190,Chromator,L3mbt,Rad21,CAPH2	0	0	0	1	0	0	1	1	0	1	1
chr2L	6656184	6656572	2	CP190,Modfull	0	0	0	1	1	0	0	0	0	0	0
chr2L	6658319	6658703	4	CP190,Chromator,Rad21,CAPH2	0	0	0	1	0	0	1	0	0	1	1
chr2L	6663743	6664073	5	CP190,Modfull,Chromator,L3mbt,CAPH2	0	0	0	1	1	0	1	1	0	0	1
chr2L	6667915	6668056	3	CP190,Modfull,CAPH2	0	0	0	1	1	0	0	0	0	0	1
chr2L	6673086	6673487	1	Modfull	0	0	0	0	1	0	0	0	0	0	0
chr2L	6673740	6674043	4	CP190,Chromator,L3mbt,CAPH2	0	0	0	1	0	0	1	1	0	0	1
chr2L	6677474	6677838	5	BEAF,CP190,Chromator,Rad21,CAPH2	0	1	0	1	0	0	1	0	0	1	1
chr2L	6684622	6684626	9	BEAF,SuHw,CP190,Modfull,DREF,Chromator,L3mbt,TF3C,CAPH2	0	1	1	1	1	1	1	1	1	0	1
chr2L	6717374	6717377	6	SuHw,CP190,Modfull,TF3C,Rad21,CAPH2	0	0	1	1	1	0	0	0	1	1	1
chr2L	6723494	6723531	7	BEAF,CP190,Modfull,DREF,Chromator,TF3C,CAPH2	0	1	0	1	1	1	1	0	1	0	1
chr2L	6724174	6724565	2	SuHw,Modfull	0	0	1	0	1	0	0	0	0	0	0
chr2L	6778330	6778731	1	SuHw	0	0	1	0	0	0	0	0	0	0	0
chr2L	6783363	6783744	3	SuHw,CP190,Modfull	0	0	1	1	1	0	0	0	0	0	0
chr2L	6786208	6786591	2	CTCF,CP190	1	0	0	1	0	0	0	0	0	0	0
chr2L	6786719	6787014	4	SuHw,Modfull,L3mbt,Rad21	0	0	1	0	1	0	0	1	0	1	0
chr2L	6787681	6788082	1	SuHw	0	0	1	0	0	0	0	0	0	0	0
chr2L	6792108	6792199	3	SuHw,Modfull,Rad21	0	0	1	0	1	0	0	0	0	1	0
chr2L	6793517	6793918	1	Modfull	0	0	0	0	1	0	0	0	0	0	0
chr2L	6797474	6797787	8	CTCF,BEAF,SuHw,CP190,Modfull,DREF,L3mbt,TF3C	1	1	1	1	1	1	0	1	1	0	0
chr2L	6804441	6804842	1	SuHw	0	0	1	0	0	0	0	0	0	0	0
chr2L	6805813	6806202	3	SuHw,CP190,Modfull	0	0	1	1	1	0	0	0	0	0	0
chr2L	6824912	6825313	1	SuHw	0	0	1	0	0	0	0	0	0	0	0
chr2L	6833764	6834100	3	SuHw,Modfull,Rad21	0	0	1	0	1	0	0	0	0	1	0
chr2L	6852108	6852209	11	CTCF,BEAF,SuHw,CP190,Modfull,DREF,Chromator,L3mbt,TF3C,Rad21,CAPH2	1	1	1	1	1	1	1	1	1	1	1
chr2L	6853926	6854287	9	CTCF,CP190,Modfull,DREF,Chromator,L3mbt,TF3C,Rad21,CAPH2	1	0	0	1	1	1	1	1	1	1	1
chr2L	6870713	6871114	1	SuHw	0	0	1	0	0	0	0	0	0	0	0
chr2L	6875872	6876273	1	SuHw	0	0	1	0	0	0	0	0	0	0	0
chr2L	6877110	6877441	3	BEAF,Modfull,Chromator	0	1	0	0	1	0	1	0	0	0	0
chr2L	6881531	6881874	2	BEAF,Modfull	0	1	0	0	1	0	0	0	0	0	0
chr2L	6899889	6900290	1	SuHw	0	0	1	0	0	0	0	0	0	0	0
chr2L	6907755	6908061	3	CP190,Chromator,CAPH2	0	0	0	1	0	0	1	0	0	0	1
chr2L	6914044	6914323	8	CTCF,BEAF,SuHw,CP190,Chromator,L3mbt,Rad21,CAPH2	1	1	1	1	0	0	1	1	0	1	1
chr2L	6918603	6918876	5	CP190,Modfull,Chromator,L3mbt,TF3C	0	0	0	1	1	0	1	1	1	0	0
chr2L	6919095	6919496	1	Chromator	0	0	0	0	0	0	1	0	0	0	0
chr2L	6920071	6920407	6	CTCF,BEAF,Chromator,TF3C,Rad21,CAPH2	1	1	0	0	0	0	1	0	1	1	1
chr2L	6920522	6920923	1	BEAF	0	1	0	0	0	0	0	0	0	0	0
chr2L	6921160	6921445	2	Modfull,L3mbt	0	0	0	0	1	0	0	1	0	0	0
chr2L	6925070	6925471	1	L3mbt	0	0	0	0	0	0	0	1	0	0	0
chr2L	6945174	6945484	2	CP190,CAPH2	0	0	0	1	0	0	0	0	0	0	1
chr2L	6948603	6948972	2	BEAF,CAPH2	0	1	0	0	0	0	0	0	0	0	1
chr2L	6950231	6950469	4	BEAF,CP190,Chromator,CAPH2	0	1	0	1	0	0	1	0	0	0	1
chr2L	6956781	6957141	5	BEAF,CP190,Modfull,Chromator,CAPH2	0	1	0	1	1	0	1	0	0	0	1
chr2L	6960174	6960558	2	BEAF,CAPH2	0	1	0	0	0	0	0	0	0	0	1
chr2L	6964207	6964261	7	BEAF,CP190,Modfull,Chromator,L3mbt,Rad21,CAPH2	0	1	0	1	1	0	1	1	0	1	1
chr2L	6966381	6966782	1	SuHw	0	0	1	0	0	0	0	0	0	0	0
chr2L	6966432	6966833	1	TF3C	0	0	0	0	0	0	0	0	1	0	0
chr2L	6967478	6967805	8	CTCF,BEAF,SuHw,CP190,Modfull,Chromator,L3mbt,CAPH2	1	1	1	1	1	0	1	1	0	0	1
chr2L	6968312	6968713	1	CTCF	1	0	0	0	0	0	0	0	0	0	0
chr2L	6970521	6970922	1	BEAF	0	1	0	0	0	0	0	0	0	0	0
chr2L	6971705	6971943	10	CTCF,BEAF,SuHw,CP190,Modfull,DREF,Chromator,L3mbt,Rad21,CAPH2	1	1	1	1	1	1	1	1	0	1	1
chr2L	7013119	7013490	2	CP190,CAPH2	0	0	0	1	0	0	0	0	0	0	1
chr2L	7023645	7024046	1	Modfull	0	0	0	0	1	0	0	0	0	0	0
chr2L	7027252	7027474	4	BEAF,CP190,Chromator,CAPH2	0	1	0	1	0	0	1	0	0	0	1
chr2L	7028993	7029389	2	CTCF,CP190	1	0	0	1	0	0	0	0	0	0	0
chr2L	7032486	7032833	9	CTCF,BEAF,SuHw,CP190,DREF,Chromator,L3mbt,TF3C,CAPH2	1	1	1	1	0	1	1	1	1	0	1
chr2L	7033291	7033692	1	SuHw	0	0	1	0	0	0	0	0	0	0	0
chr2L	7037780	7038157	7	BEAF,SuHw,CP190,DREF,Chromator,TF3C,CAPH2	0	1	1	1	0	1	1	0	1	0	1
chr2L	7038330	7038731	1	L3mbt	0	0	0	0	0	0	0	1	0	0	0
chr2L	7042154	7042485	10	CTCF,BEAF,SuHw,CP190,Modfull,Chromator,L3mbt,TF3C,Rad21,CAPH2	1	1	1	1	1	0	1	1	1	1	1
chr2L	7049029	7049387	4	SuHw,CP190,Modfull,L3mbt	0	0	1	1	1	0	0	1	0	0	0
chr2L	7056142	7056467	5	BEAF,SuHw,CP190,Chromator,CAPH2	0	1	1	1	0	0	1	0	0	0	1
chr2L	7063113	7063514	1	SuHw	0	0	1	0	0	0	0	0	0	0	0
chr2L	7063795	7064189	2	Chromator,CAPH2	0	0	0	0	0	0	1	0	0	0	1
chr2L	7064588	7064989	1	L3mbt	0	0	0	0	0	0	0	1	0	0	0
chr2L	7065754	7066098	8	CTCF,BEAF,SuHw,CP190,Chromator,L3mbt,Rad21,CAPH2	1	1	1	1	0	0	1	1	0	1	1
chr2L	7084482	7084797	3	Modfull,L3mbt,Rad21	0	0	0	0	1	0	0	1	0	1	0
chr2L	7089162	7089553	2	SuHw,CP190	0	0	1	1	0	0	0	0	0	0	0
chr2L	7097362	7097745	5	CTCF,BEAF,CP190,Modfull,Rad21	1	1	0	1	1	0	0	0	0	1	0
chr2L	7102389	7102787	2	SuHw,CP190	0	0	1	1	0	0	0	0	0	0	0
chr2L	7110311	7110702	2	SuHw,CP190	0	0	1	1	0	0	0	0	0	0	0
chr2L	7114107	7114508	1	CTCF	1	0	0	0	0	0	0	0	0	0	0
chr2L	7120974	7121375	1	Rad21	0	0	0	0	0	0	0	0	0	1	0
chr2L	7133986	7134378	2	CP190,Modfull	0	0	0	1	1	0	0	0	0	0	0
chr2L	7145509	7145910	1	Rad21	0	0	0	0	0	0	0	0	0	1	0
chr2L	7157585	7157824	3	CP190,Modfull,Rad21	0	0	0	1	1	0	0	0	0	1	0
chr2L	7170544	7170933	2	SuHw,CP190	0	0	1	1	0	0	0	0	0	0	0
chr2L	7181861	7182223	4	CP190,Chromator,Rad21,CAPH2	0	0	0	1	0	0	1	0	0	1	1
chr2L	7187527	7187928	1	SuHw	0	0	1	0	0	0	0	0	0	0	0
chr2L	7188638	7188992	2	SuHw,Modfull	0	0	1	0	1	0	0	0	0	0	0
chr2L	7194468	7194772	3	CP190,Chromator,CAPH2	0	0	0	1	0	0	1	0	0	0	1
chr2L	7204198	7204504	10	CTCF,BEAF,SuHw,CP190,Modfull,Chromator,L3mbt,TF3C,Rad21,CAPH2	1	1	1	1	1	0	1	1	1	1	1
chr2L	7208645	7209046	1	SuHw	0	0	1	0	0	0	0	0	0	0	0
chr2L	7210283	7210684	1	SuHw	0	0	1	0	0	0	0	0	0	0	0
chr2L	7211633	7212030	2	SuHw,CP190	0	0	1	1	0	0	0	0	0	0	0
chr2L	7219965	7220225	9	BEAF,SuHw,CP190,Modfull,Chromator,L3mbt,TF3C,Rad21,CAPH2	0	1	1	1	1	0	1	1	1	1	1
chr2L	7222856	7223233	2	BEAF,CAPH2	0	1	0	0	0	0	0	0	0	0	1
chr2L	7226606	7227007	1	CP190	0	0	0	1	0	0	0	0	0	0	0
chr2L	7240470	7240732	5	BEAF,SuHw,CP190,Modfull,Rad21	0	1	1	1	1	0	0	0	0	1	0
chr2L	7254570	7254963	4	CTCF,SuHw,CP190,Modfull	1	0	1	1	1	0	0	0	0	0	0
chr2L	7256285	7256686	1	CTCF	1	0	0	0	0	0	0	0	0	0	0
chr2L	7258106	7258486	5	CTCF,BEAF,SuHw,CP190,Modfull	1	1	1	1	1	0	0	0	0	0	0
chr2L	7275898	7276299	1	SuHw	0	0	1	0	0	0	0	0	0	0	0
chr2L	7281456	7281832	8	CTCF,BEAF,SuHw,CP190,Modfull,DREF,L3mbt,Rad21	1	1	1	1	1	1	0	1	0	1	0
chr2L	7306841	7307199	3	SuHw,Modfull,Rad21	0	0	1	0	1	0	0	0	0	1	0
chr2L	7315556	7315957	1	CP190	0	0	0	1	0	0	0	0	0	0	0
chr2L	7352888	7353289	1	CTCF	1	0	0	0	0	0	0	0	0	0	0
chr2L	7388100	7388207	8	CTCF,BEAF,SuHw,CP190,Modfull,Chromator,L3mbt,CAPH2	1	1	1	1	1	0	1	1	0	0	1
chr2L	7398632	7399033	1	CP190	0	0	0	1	0	0	0	0	0	0	0
chr2L	7407770	7408171	1	Modfull	0	0	0	0	1	0	0	0	0	0	0
chr2L	7409556	7409957	1	CAPH2	0	0	0	0	0	0	0	0	0	0	1
chr2L	7412226	7412571	6	CTCF,BEAF,CP190,Chromator,Rad21,CAPH2	1	1	0	1	0	0	1	0	0	1	1
chr2L	7418317	7418718	1	SuHw	0	0	1	0	0	0	0	0	0	0	0
chr2L	7420099	7420244	4	CTCF,SuHw,CP190,Modfull	1	0	1	1	1	0	0	0	0	0	0
chr2L	7421193	7421594	1	SuHw	0	0	1	0	0	0	0	0	0	0	0
chr2L	7423590	7423790	10	CTCF,BEAF,SuHw,CP190,Modfull,DREF,Chromator,L3mbt,Rad21,CAPH2	1	1	1	1	1	1	1	1	0	1	1
chr2L	7425044	7425348	2	Modfull,TF3C	0	0	0	0	1	0	0	0	1	0	0
chr2L	7426492	7426789	5	CTCF,BEAF,CP190,Chromator,CAPH2	1	1	0	1	0	0	1	0	0	0	1
chr2L	7427070	7427471	1	CTCF	1	0	0	0	0	0	0	0	0	0	0
chr2L	7428322	7428723	1	BEAF	0	1	0	0	0	0	0	0	0	0	0
chr2L	7430825	7431226	1	SuHw	0	0	1	0	0	0	0	0	0	0	0
chr2L	7433330	7433731	1	Rad21	0	0	0	0	0	0	0	0	0	1	0
chr2L	7436825	7437164	5	CTCF,SuHw,CP190,Modfull,Rad21	1	0	1	1	1	0	0	0	0	1	0
chr2L	7440654	7441055	1	Rad21	0	0	0	0	0	0	0	0	0	1	0
chr2L	7447741	7448125	3	SuHw,CP190,Modfull	0	0	1	1	1	0	0	0	0	0	0
chr2L	7452103	7452475	6	CTCF,SuHw,CP190,Modfull,DREF,Rad21	1	0	1	1	1	1	0	0	0	1	0
chr2L	7453180	7453581	1	SuHw	0	0	1	0	0	0	0	0	0	0	0
chr2L	7459406	7459761	2	SuHw,CP190	0	0	1	1	0	0	0	0	0	0	0
chr2L	7473194	7473595	1	CP190	0	0	0	1	0	0	0	0	0	0	0
chr2L	7496259	7496507	9	CTCF,SuHw,CP190,Modfull,Chromator,L3mbt,TF3C,Rad21,CAPH2	1	0	1	1	1	0	1	1	1	1	1
chr2L	7513349	7513750	1	Rad21	0	0	0	0	0	0	0	0	0	1	0
chr2L	7533841	7534236	2	CTCF,Modfull	1	0	0	0	1	0	0	0	0	0	0
chr2L	7535006	7535289	9	CTCF,BEAF,SuHw,CP190,Modfull,DREF,L3mbt,TF3C,Rad21	1	1	1	1	1	1	0	1	1	1	0
chr2L	7571542	7571943	1	Rad21	0	0	0	0	0	0	0	0	0	1	0
chr2L	7576505	7576782	2	Modfull,Rad21	0	0	0	0	1	0	0	0	0	1	0
chr2L	7592897	7593288	3	SuHw,CP190,Modfull	0	0	1	1	1	0	0	0	0	0	0
chr2L	7641627	7641990	7	CTCF,SuHw,CP190,Modfull,L3mbt,TF3C,Rad21	1	0	1	1	1	0	0	1	1	1	0
chr2L	7653895	7654282	3	SuHw,CP190,Modfull	0	0	1	1	1	0	0	0	0	0	0
chr2L	7671116	7671517	1	SuHw	0	0	1	0	0	0	0	0	0	0	0
chr2L	7693480	7693860	3	SuHw,CP190,Modfull	0	0	1	1	1	0	0	0	0	0	0
chr2L	7702498	7702876	4	SuHw,CP190,Modfull,Rad21	0	0	1	1	1	0	0	0	0	1	0
chr2L	7729153	7729545	2	CP190,Modfull	0	0	0	1	1	0	0	0	0	0	0
chr2L	7735292	7735686	2	CP190,Modfull	0	0	0	1	1	0	0	0	0	0	0
chr2L	7756951	7757352	1	CP190	0	0	0	1	0	0	0	0	0	0	0
chr2L	7765583	7765970	3	SuHw,CP190,Modfull	0	0	1	1	1	0	0	0	0	0	0
chr2L	7767130	7767521	2	SuHw,CP190	0	0	1	1	0	0	0	0	0	0	0
chr2L	7771852	7772234	3	SuHw,CP190,Modfull	0	0	1	1	1	0	0	0	0	0	0
chr2L	7782659	7782989	4	BEAF,CP190,Chromator,CAPH2	0	1	0	1	0	0	1	0	0	0	1
chr2L	7790440	7790744	6	SuHw,CP190,Modfull,L3mbt,TF3C,Rad21	0	0	1	1	1	0	0	1	1	1	0
chr2L	7795781	7796114	2	Modfull,L3mbt	0	0	0	0	1	0	0	1	0	0	0
chr2L	7799949	7800070	7	CTCF,CP190,Modfull,Chromator,L3mbt,Rad21,CAPH2	1	0	0	1	1	0	1	1	0	1	1
chr2L	7808835	7809236	1	CTCF	1	0	0	0	0	0	0	0	0	0	0
chr2L	7809675	7809957	3	CTCF,CP190,Modfull	1	0	0	1	1	0	0	0	0	0	0
chr2L	7810547	7810872	5	CTCF,SuHw,CP190,Modfull,Chromator	1	0	1	1	1	0	1	0	0	0	0
chr2L	7811309	7811550	7	CTCF,BEAF,Modfull,L3mbt,TF3C,Rad21,CAPH2	1	1	0	0	1	0	0	1	1	1	1
chr2L	7813322	7813723	1	CTCF	1	0	0	0	0	0	0	0	0	0	0
chr2L	7814146	7814485	3	CTCF,SuHw,CP190	1	0	1	1	0	0	0	0	0	0	0
chr2L	7821318	7821499	5	BEAF,DREF,Chromator,L3mbt,CAPH2	0	1	0	0	0	1	1	1	0	0	1
chr2L	7827103	7827394	4	BEAF,Chromator,L3mbt,CAPH2	0	1	0	0	0	0	1	1	0	0	1
chr2L	7828197	7828587	2	CTCF,SuHw	1	0	1	0	0	0	0	0	0	0	0
chr2L	7829219	7829620	1	TF3C	0	0	0	0	0	0	0	0	1	0	0
chr2L	7830502	7830903	1	L3mbt	0	0	0	0	0	0	0	1	0	0	0
chr2L	7838001	7838402	1	SuHw	0	0	1	0	0	0	0	0	0	0	0
chr2L	7845173	7845574	1	SuHw	0	0	1	0	0	0	0	0	0	0	0
chr2L	7856385	7856774	6	CTCF,BEAF,SuHw,CP190,Modfull,Rad21	1	1	1	1	1	0	0	0	0	1	0
chr2L	7872636	7872958	2	CP190,Modfull	0	0	0	1	1	0	0	0	0	0	0
chr2L	7885281	7885649	9	CTCF,BEAF,SuHw,CP190,DREF,Chromator,L3mbt,Rad21,CAPH2	1	1	1	1	0	1	1	1	0	1	1
chr2L	7885886	7886287	1	Chromator	0	0	0	0	0	0	1	0	0	0	0
chr2L	7890962	7891088	7	CTCF,BEAF,SuHw,CP190,Modfull,Rad21,CAPH2	1	1	1	1	1	0	0	0	0	1	1
chr2L	7897876	7898277	1	SuHw	0	0	1	0	0	0	0	0	0	0	0
chr2L	7904396	7904785	2	SuHw,CP190	0	0	1	1	0	0	0	0	0	0	0
chr2L	7914232	7914633	1	Rad21	0	0	0	0	0	0	0	0	0	1	0
chr2L	7931559	7931960	1	SuHw	0	0	1	0	0	0	0	0	0	0	0
chr2L	7932629	7933030	1	CTCF	1	0	0	0	0	0	0	0	0	0	0
chr2L	7937126	7937527	1	SuHw	0	0	1	0	0	0	0	0	0	0	0
chr2L	7940562	7940963	1	SuHw	0	0	1	0	0	0	0	0	0	0	0
chr2L	7953366	7953729	2	CTCF,CP190	1	0	0	1	0	0	0	0	0	0	0
chr2L	7958377	7958778	1	Rad21	0	0	0	0	0	0	0	0	0	1	0
chr2L	7959139	7959505	3	CTCF,BEAF,CP190	1	1	0	1	0	0	0	0	0	0	0
chr2L	7961676	7962077	1	Rad21	0	0	0	0	0	0	0	0	0	1	0
chr2L	7964767	7965168	1	Rad21	0	0	0	0	0	0	0	0	0	1	0
chr2L	7966504	7966905	1	Rad21	0	0	0	0	0	0	0	0	0	1	0
chr2L	7976675	7977042	2	SuHw,Rad21	0	0	1	0	0	0	0	0	0	1	0
chr2L	7978537	7978938	1	BEAF	0	1	0	0	0	0	0	0	0	0	0
chr2L	7984062	7984353	7	CTCF,BEAF,CP190,Modfull,Chromator,Rad21,CAPH2	1	1	0	1	1	0	1	0	0	1	1
chr2L	7991419	7991760	2	Modfull,L3mbt	0	0	0	0	1	0	0	1	0	0	0
chr2L	7993135	7993536	1	TF3C	0	0	0	0	0	0	0	0	1	0	0
chr2L	7993993	7994325	3	SuHw,L3mbt,Rad21	0	0	1	0	0	0	0	1	0	1	0
chr2L	7998658	7999021	11	CTCF,BEAF,SuHw,CP190,Modfull,DREF,Chromator,L3mbt,TF3C,Rad21,CAPH2	1	1	1	1	1	1	1	1	1	1	1
chr2L	8000704	8001105	1	Rad21	0	0	0	0	0	0	0	0	0	1	0
chr2L	8004141	8004452	4	BEAF,CP190,Modfull,CAPH2	0	1	0	1	1	0	0	0	0	0	1
chr2L	8009265	8009666	1	SuHw	0	0	1	0	0	0	0	0	0	0	0
chr2L	8010669	8011036	3	CP190,Chromator,CAPH2	0	0	0	1	0	0	1	0	0	0	1
chr2L	8013584	8013985	1	Chromator	0	0	0	0	0	0	1	0	0	0	0
chr2L	8018394	8018792	2	CP190,Chromator	0	0	0	1	0	0	1	0	0	0	0
chr2L	8024329	8024723	2	CTCF,CP190	1	0	0	1	0	0	0	0	0	0	0
chr2L	8029339	8029381	7	CTCF,SuHw,CP190,Chromator,L3mbt,Rad21,CAPH2	1	0	1	1	0	0	1	1	0	1	1
chr2L	8030837	8030936	6	BEAF,SuHw,CP190,Modfull,Chromator,Rad21	0	1	1	1	1	0	1	0	0	1	0
chr2L	8031349	8031750	1	Modfull	0	0	0	0	1	0	0	0	0	0	0
chr2L	8040997	8041205	6	CP190,Modfull,Chromator,L3mbt,Rad21,CAPH2	0	0	0	1	1	0	1	1	0	1	1
chr2L	8042723	8043086	5	CTCF,BEAF,CP190,Chromator,CAPH2	1	1	0	1	0	0	1	0	0	0	1
chr2L	8043197	8043580	3	CTCF,Modfull,TF3C	1	0	0	0	1	0	0	0	1	0	0
chr2L	8071471	8071789	5	BEAF,CP190,Chromator,L3mbt,Rad21	0	1	0	1	0	0	1	1	0	1	0
chr2L	8072703	8073046	4	CP190,Chromator,Rad21,CAPH2	0	0	0	1	0	0	1	0	0	1	1
chr2L	8083606	8083969	5	SuHw,Modfull,L3mbt,TF3C,Rad21	0	0	1	0	1	0	0	1	1	1	0
chr2L	8084286	8084641	2	Modfull,TF3C	0	0	0	0	1	0	0	0	1	0	0
chr2L	8085504	8085856	3	SuHw,Modfull,TF3C	0	0	1	0	1	0	0	0	1	0	0
chr2L	8086843	8087244	1	Modfull	0	0	0	0	1	0	0	0	0	0	0
chr2L	8087664	8088065	1	SuHw	0	0	1	0	0	0	0	0	0	0	0
chr2L	8088488	8088502	2	Modfull,Rad21	0	0	0	0	1	0	0	0	0	1	0
chr2L	8104003	8104371	2	SuHw,Modfull	0	0	1	0	1	0	0	0	0	0	0
chr2L	8111325	8111723	2	SuHw,CP190	0	0	1	1	0	0	0	0	0	0	0
chr2L	8123799	8124200	1	CP190	0	0	0	1	0	0	0	0	0	0	0
chr2L	8126764	8127119	5	BEAF,CP190,Chromator,TF3C,CAPH2	0	1	0	1	0	0	1	0	1	0	1
chr2L	8129192	8129511	2	Modfull,Rad21	0	0	0	0	1	0	0	0	0	1	0
chr2L	8133981	8134355	4	CP190,Chromator,TF3C,CAPH2	0	0	0	1	0	0	1	0	1	0	1
chr2L	8156797	8157136	3	CP190,Chromator,CAPH2	0	0	0	1	0	0	1	0	0	0	1
chr2L	8159534	8159889	3	CP190,Chromator,CAPH2	0	0	0	1	0	0	1	0	0	0	1
chr2L	8162292	8162602	6	BEAF,SuHw,CP190,Modfull,Chromator,CAPH2	0	1	1	1	1	0	1	0	0	0	1
chr2L	8162931	8163302	2	L3mbt,Rad21	0	0	0	0	0	0	0	1	0	1	0
chr2L	8170694	8171095	1	Rad21	0	0	0	0	0	0	0	0	0	1	0
chr2L	8184986	8185387	1	CTCF	1	0	0	0	0	0	0	0	0	0	0
chr2L	8196787	8197110	3	BEAF,CP190,Chromator	0	1	0	1	0	0	1	0	0	0	0
chr2L	8198769	8199115	5	BEAF,CP190,Chromator,TF3C,CAPH2	0	1	0	1	0	0	1	0	1	0	1
chr2L	8204901	8205302	1	Modfull	0	0	0	0	1	0	0	0	0	0	0
chr2L	8210456	8210857	1	CTCF	1	0	0	0	0	0	0	0	0	0	0
chr2L	8211161	8211347	4	BEAF,CP190,Chromator,CAPH2	0	1	0	1	0	0	1	0	0	0	1
chr2L	8212772	8213144	3	BEAF,CP190,Chromator	0	1	0	1	0	0	1	0	0	0	0
chr2L	8218223	8218624	1	L3mbt	0	0	0	0	0	0	0	1	0	0	0
chr2L	8220529	8220930	1	BEAF	0	1	0	0	0	0	0	0	0	0	0
chr2L	8221450	8221851	1	L3mbt	0	0	0	0	0	0	0	1	0	0	0
chr2L	8227457	8227858	1	L3mbt	0	0	0	0	0	0	0	1	0	0	0
chr2L	8232300	8232701	1	L3mbt	0	0	0	0	0	0	0	1	0	0	0
chr2L	8233281	8233682	1	SuHw	0	0	1	0	0	0	0	0	0	0	0
chr2L	8239966	8240030	10	CTCF,BEAF,SuHw,CP190,Modfull,DREF,Chromator,L3mbt,TF3C,CAPH2	1	1	1	1	1	1	1	1	1	0	1
chr2L	8258281	8258682	1	SuHw	0	0	1	0	0	0	0	0	0	0	0
chr2L	8267155	8267514	3	SuHw,CP190,Modfull	0	0	1	1	1	0	0	0	0	0	0
chr2L	8270260	8270655	2	SuHw,Rad21	0	0	1	0	0	0	0	0	0	1	0
chr2L	8277614	8277846	5	SuHw,Modfull,L3mbt,TF3C,Rad21	0	0	1	0	1	0	0	1	1	1	0
chr2L	8283921	8284322	1	Rad21	0	0	0	0	0	0	0	0	0	1	0
chr2L	8290592	8290915	2	L3mbt,TF3C	0	0	0	0	0	0	0	1	1	0	0
chr2L	8291704	8292105	1	TF3C	0	0	0	0	0	0	0	0	1	0	0
chr2L	8292601	8292615	4	SuHw,Modfull,TF3C,Rad21	0	0	1	0	1	0	0	0	1	1	0
chr2L	8296162	8296563	1	SuHw	0	0	1	0	0	0	0	0	0	0	0
chr2L	8300895	8301234	5	CTCF,BEAF,CP190,Chromator,CAPH2	1	1	0	1	0	0	1	0	0	0	1
chr2L	8302810	8303177	3	BEAF,CP190,Chromator	0	1	0	1	0	0	1	0	0	0	0
chr2L	8305393	8305772	2	BEAF,CAPH2	0	1	0	0	0	0	0	0	0	0	1
chr2L	8308062	8308383	4	BEAF,CP190,Chromator,CAPH2	0	1	0	1	0	0	1	0	0	0	1
chr2L	8311004	8311395	2	Chromator,CAPH2	0	0	0	0	0	0	1	0	0	0	1
chr2L	8320119	8320472	8	BEAF,CP190,Modfull,DREF,Chromator,L3mbt,Rad21,CAPH2	0	1	0	1	1	1	1	1	0	1	1
chr2L	8323592	8323993	1	SuHw	0	0	1	0	0	0	0	0	0	0	0
chr2L	8326847	8327218	2	CP190,Modfull	0	0	0	1	1	0	0	0	0	0	0
chr2L	8328527	8328928	1	Modfull	0	0	0	0	1	0	0	0	0	0	0
chr2L	8334793	8335096	5	CTCF,SuHw,CP190,Modfull,Rad21	1	0	1	1	1	0	0	0	0	1	0
chr2L	8338382	8338783	1	SuHw	0	0	1	0	0	0	0	0	0	0	0
chr2L	8350494	8350858	3	SuHw,CP190,Modfull	0	0	1	1	1	0	0	0	0	0	0
chr2L	8360742	8361143	1	Modfull	0	0	0	0	1	0	0	0	0	0	0
chr2L	8362263	8362625	3	SuHw,Modfull,L3mbt	0	0	1	0	1	0	0	1	0	0	0
chr2L	8364619	8364741	6	CP190,Modfull,Chromator,L3mbt,TF3C,CAPH2	0	0	0	1	1	0	1	1	1	0	1
chr2L	8365804	8365973	5	CTCF,BEAF,CP190,Chromator,Rad21	1	1	0	1	0	0	1	0	0	1	0
chr2L	8366312	8366713	1	TF3C	0	0	0	0	0	0	0	0	1	0	0
chr2L	8366351	8366752	1	L3mbt	0	0	0	0	0	0	0	1	0	0	0
chr2L	8370486	8370625	8	CTCF,BEAF,SuHw,CP190,Modfull,Chromator,TF3C,CAPH2	1	1	1	1	1	0	1	0	1	0	1
chr2L	8374233	8374562	2	BEAF,CAPH2	0	1	0	0	0	0	0	0	0	0	1
chr2L	8376790	8377191	1	BEAF	0	1	0	0	0	0	0	0	0	0	0
chr2L	8381571	8381961	2	BEAF,Chromator	0	1	0	0	0	0	1	0	0	0	0
chr2L	8382635	8382991	5	BEAF,CP190,Modfull,Chromator,CAPH2	0	1	0	1	1	0	1	0	0	0	1
chr2L	8384208	8384389	3	BEAF,Chromator,CAPH2	0	1	0	0	0	0	1	0	0	0	1
chr2L	8400203	8400602	2	TF3C,CAPH2	0	0	0	0	0	0	0	0	1	0	1
chr2L	8403356	8403687	10	CTCF,BEAF,SuHw,CP190,DREF,Chromator,L3mbt,TF3C,Rad21,CAPH2	1	1	1	1	0	1	1	1	1	1	1
chr2L	8415088	8415450	4	CTCF,CP190,Chromator,CAPH2	1	0	0	1	0	0	1	0	0	0	1
chr2L	8416265	8416660	2	CP190,Modfull	0	0	0	1	1	0	0	0	0	0	0
chr2L	8419675	8420054	3	SuHw,Modfull,L3mbt	0	0	1	0	1	0	0	1	0	0	0
chr2L	8422197	8422598	1	L3mbt	0	0	0	0	0	0	0	1	0	0	0
chr2L	8423879	8424280	1	L3mbt	0	0	0	0	0	0	0	1	0	0	0
chr2L	8427700	8428101	1	L3mbt	0	0	0	0	0	0	0	1	0	0	0
chr2L	8433676	8434000	4	SuHw,CP190,Modfull,CAPH2	0	0	1	1	1	0	0	0	0	0	1
chr2L	8437215	8437563	5	CTCF,BEAF,SuHw,CP190,CAPH2	1	1	1	1	0	0	0	0	0	0	1
chr2L	8449402	8449803	1	CAPH2	0	0	0	0	0	0	0	0	0	0	1
chr2L	8462029	8462413	2	SuHw,Rad21	0	0	1	0	0	0	0	0	0	1	0
chr2L	8463797	8464198	1	Modfull	0	0	0	0	1	0	0	0	0	0	0
chr2L	8464334	8464630	4	BEAF,Chromator,TF3C,CAPH2	0	1	0	0	0	0	1	0	1	0	1
chr2L	8478009	8478352	7	CTCF,CP190,Modfull,DREF,L3mbt,TF3C,Rad21	1	0	0	1	1	1	0	1	1	1	0
chr2L	8481957	8482355	2	Modfull,TF3C	0	0	0	0	1	0	0	0	1	0	0
chr2L	8485565	8485901	3	CTCF,CP190,Modfull	1	0	0	1	1	0	0	0	0	0	0
chr2L	8488771	8489123	4	CP190,Chromator,L3mbt,CAPH2	0	0	0	1	0	0	1	1	0	0	1
chr2L	8501580	8501981	1	SuHw	0	0	1	0	0	0	0	0	0	0	0
chr2L	8504646	8505047	1	SuHw	0	0	1	0	0	0	0	0	0	0	0
chr2L	8511766	8512119	10	CTCF,BEAF,SuHw,CP190,Modfull,DREF,Chromator,L3mbt,TF3C,CAPH2	1	1	1	1	1	1	1	1	1	0	1
chr2L	8514816	8515143	4	BEAF,CP190,Chromator,CAPH2	0	1	0	1	0	0	1	0	0	0	1
chr2L	8517435	8517598	4	BEAF,CP190,Chromator,CAPH2	0	1	0	1	0	0	1	0	0	0	1
chr2L	8521412	8521813	1	BEAF	0	1	0	0	0	0	0	0	0	0	0
chr2L	8528364	8528707	8	CTCF,BEAF,SuHw,CP190,DREF,Chromator,TF3C,CAPH2	1	1	1	1	0	1	1	0	1	0	1
chr2L	8528974	8529375	1	Modfull	0	0	0	0	1	0	0	0	0	0	0
chr2L	8534339	8534702	4	SuHw,CP190,Modfull,DREF	0	0	1	1	1	1	0	0	0	0	0
chr2L	8534986	8535387	1	TF3C	0	0	0	0	0	0	0	0	1	0	0
chr2L	8535610	8535976	2	Modfull,Rad21	0	0	0	0	1	0	0	0	0	1	0
chr2L	8541470	8541768	4	SuHw,Modfull,L3mbt,TF3C	0	0	1	0	1	0	0	1	1	0	0
chr2L	8541950	8542324	3	CTCF,CP190,Modfull	1	0	0	1	1	0	0	0	0	0	0
chr2L	8543142	8543536	2	CP190,Rad21	0	0	0	1	0	0	0	0	0	1	0
chr2L	8544438	8544839	1	SuHw	0	0	1	0	0	0	0	0	0	0	0
chr2L	8570528	8570929	1	Rad21	0	0	0	0	0	0	0	0	0	1	0
chr2L	8588297	8588674	3	SuHw,CP190,Modfull	0	0	1	1	1	0	0	0	0	0	0
chr2L	8590799	8591200	1	SuHw	0	0	1	0	0	0	0	0	0	0	0
chr2L	8596722	8597123	1	DREF	0	0	0	0	0	1	0	0	0	0	0
chr2L	8601713	8602092	3	SuHw,CP190,Modfull	0	0	1	1	1	0	0	0	0	0	0
chr2L	8613951	8614292	2	SuHw,Rad21	0	0	1	0	0	0	0	0	0	1	0
chr2L	8619815	8619976	4	SuHw,CP190,Modfull,Rad21	0	0	1	1	1	0	0	0	0	1	0
chr2L	8631907	8632308	1	SuHw	0	0	1	0	0	0	0	0	0	0	0
chr2L	8662529	8662930	1	SuHw	0	0	1	0	0	0	0	0	0	0	0
chr2L	8672527	8672928	1	Rad21	0	0	0	0	0	0	0	0	0	1	0
chr2L	8675576	8675977	1	CTCF	1	0	0	0	0	0	0	0	0	0	0
chr2L	8678983	8679384	1	TF3C	0	0	0	0	0	0	0	0	1	0	0
chr2L	8683633	8684034	1	TF3C	0	0	0	0	0	0	0	0	1	0	0
chr2L	8685697	8686098	1	BEAF	0	1	0	0	0	0	0	0	0	0	0
chr2L	8690386	8690776	2	CP190,Rad21	0	0	0	1	0	0	0	0	0	1	0
chr2L	8692985	8693386	1	BEAF	0	1	0	0	0	0	0	0	0	0	0
chr2L	8699912	8700133	3	BEAF,SuHw,Modfull	0	1	1	0	1	0	0	0	0	0	0
chr2L	8707506	8707882	2	SuHw,CP190	0	0	1	1	0	0	0	0	0	0	0
chr2L	8709484	8709847	7	CTCF,SuHw,CP190,Modfull,DREF,TF3C,Rad21	1	0	1	1	1	1	0	0	1	1	0
chr2L	8717909	8718310	1	Rad21	0	0	0	0	0	0	0	0	0	1	0
chr2L	8735574	8735895	4	SuHw,Modfull,L3mbt,Rad21	0	0	1	0	1	0	0	1	0	1	0
chr2L	8740866	8740905	5	CTCF,SuHw,CP190,Modfull,CAPH2	1	0	1	1	1	0	0	0	0	0	1
chr2L	8749660	8750061	1	SuHw	0	0	1	0	0	0	0	0	0	0	0
chr2L	8790097	8790498	1	SuHw	0	0	1	0	0	0	0	0	0	0	0
chr2L	8807944	8808313	3	SuHw,CP190,Modfull	0	0	1	1	1	0	0	0	0	0	0
chr2L	8825246	8825497	3	SuHw,Modfull,Rad21	0	0	1	0	1	0	0	0	0	1	0
chr2L	8888846	8888923	7	CTCF,SuHw,CP190,Modfull,L3mbt,TF3C,Rad21	1	0	1	1	1	0	0	1	1	1	0
chr2L	8943147	8943476	7	CTCF,BEAF,SuHw,CP190,Chromator,TF3C,CAPH2	1	1	1	1	0	0	1	0	1	0	1
chr2L	8948403	8948804	1	CAPH2	0	0	0	0	0	0	0	0	0	0	1
chr2L	8949217	8949618	1	SuHw	0	0	1	0	0	0	0	0	0	0	0
chr2L	8950964	8951365	1	Rad21	0	0	0	0	0	0	0	0	0	1	0
chr2L	8952765	8953137	5	CTCF,BEAF,SuHw,CP190,Rad21	1	1	1	1	0	0	0	0	0	1	0
chr2L	8958259	8958636	5	CTCF,SuHw,CP190,Modfull,Rad21	1	0	1	1	1	0	0	0	0	1	0
chr2L	8965067	8965468	1	Rad21	0	0	0	0	0	0	0	0	0	1	0
chr2L	8972897	8973281	4	SuHw,CP190,Modfull,Rad21	0	0	1	1	1	0	0	0	0	1	0
chr2L	8974487	8974883	2	SuHw,CP190	0	0	1	1	0	0	0	0	0	0	0
chr2L	8988993	8989343	3	Modfull,L3mbt,Rad21	0	0	0	0	1	0	0	1	0	1	0
chr2L	8997412	8997722	8	CTCF,BEAF,SuHw,CP190,Chromator,L3mbt,Rad21,CAPH2	1	1	1	1	0	0	1	1	0	1	1
chr2L	9021853	9022245	2	SuHw,CP190	0	0	1	1	0	0	0	0	0	0	0
chr2L	9023123	9023524	1	SuHw	0	0	1	0	0	0	0	0	0	0	0
chr2L	9035992	9036335	2	SuHw,CP190	0	0	1	1	0	0	0	0	0	0	0
chr2L	9045434	9045828	3	SuHw,CP190,Modfull	0	0	1	1	1	0	0	0	0	0	0
chr2L	9067111	9067512	1	CTCF	1	0	0	0	0	0	0	0	0	0	0
chr2L	9075726	9076127	1	SuHw	0	0	1	0	0	0	0	0	0	0	0
chr2L	9076771	9077172	1	SuHw	0	0	1	0	0	0	0	0	0	0	0
chr2L	9080669	9081070	1	SuHw	0	0	1	0	0	0	0	0	0	0	0
chr2L	9089950	9089981	2	CP190,CAPH2	0	0	0	1	0	0	0	0	0	0	1
chr2L	9120469	9120844	3	SuHw,CP190,Modfull	0	0	1	1	1	0	0	0	0	0	0
chr2L	9124133	9124534	1	Modfull	0	0	0	0	1	0	0	0	0	0	0
chr2L	9125554	9125912	2	Modfull,Rad21	0	0	0	0	1	0	0	0	0	1	0
chr2L	9158319	9158694	4	CTCF,SuHw,CP190,Modfull	1	0	1	1	1	0	0	0	0	0	0
chr2L	9166358	9166641	3	CP190,Chromator,CAPH2	0	0	0	1	0	0	1	0	0	0	1
chr2L	9166911	9167312	1	Rad21	0	0	0	0	0	0	0	0	0	1	0
chr2L	9176169	9176532	3	Modfull,L3mbt,Rad21	0	0	0	0	1	0	0	1	0	1	0
chr2L	9179210	9179611	1	Rad21	0	0	0	0	0	0	0	0	0	1	0
chr2L	9182645	9183046	1	Rad21	0	0	0	0	0	0	0	0	0	1	0
chr2L	9183620	9184021	1	SuHw	0	0	1	0	0	0	0	0	0	0	0
chr2L	9192175	9192576	1	Rad21	0	0	0	0	0	0	0	0	0	1	0
chr2L	9203479	9203736	3	SuHw,TF3C,Rad21	0	0	1	0	0	0	0	0	1	1	0
chr2L	9211899	9212300	1	SuHw	0	0	1	0	0	0	0	0	0	0	0
chr2L	9229746	9230147	1	Rad21	0	0	0	0	0	0	0	0	0	1	0
chr2L	9237579	9237980	1	Rad21	0	0	0	0	0	0	0	0	0	1	0
chr2L	9252969	9253304	3	CP190,Chromator,CAPH2	0	0	0	1	0	0	1	0	0	0	1
chr2L	9256356	9256757	1	SuHw	0	0	1	0	0	0	0	0	0	0	0
chr2L	9256818	9257212	2	CP190,Modfull	0	0	0	1	1	0	0	0	0	0	0
chr2L	9265213	9265606	3	SuHw,CP190,Modfull	0	0	1	1	1	0	0	0	0	0	0
chr2L	9271197	9271582	2	SuHw,CP190	0	0	1	1	0	0	0	0	0	0	0
chr2L	9275503	9275896	2	SuHw,CP190	0	0	1	1	0	0	0	0	0	0	0
chr2L	9286195	9286596	1	SuHw	0	0	1	0	0	0	0	0	0	0	0
chr2L	9287041	9287437	2	SuHw,CP190	0	0	1	1	0	0	0	0	0	0	0
chr2L	9299970	9300369	3	SuHw,CP190,Modfull	0	0	1	1	1	0	0	0	0	0	0
chr2L	9309677	9310078	1	SuHw	0	0	1	0	0	0	0	0	0	0	0
chr2L	9318990	9319376	3	SuHw,CP190,Modfull	0	0	1	1	1	0	0	0	0	0	0
chr2L	9330510	9330898	5	CTCF,CP190,Chromator,Rad21,CAPH2	1	0	0	1	0	0	1	0	0	1	1
chr2L	9341970	9342322	3	CTCF,CP190,Modfull	1	0	0	1	1	0	0	0	0	0	0
chr2L	9386274	9386654	4	SuHw,CP190,Modfull,Rad21	0	0	1	1	1	0	0	0	0	1	0
chr2L	9387137	9387538	1	TF3C	0	0	0	0	0	0	0	0	1	0	0
chr2L	9388041	9388442	1	SuHw	0	0	1	0	0	0	0	0	0	0	0
chr2L	9393316	9393710	2	CTCF,SuHw	1	0	1	0	0	0	0	0	0	0	0
chr2L	9395190	9395591	1	DREF	0	0	0	0	0	1	0	0	0	0	0
chr2L	9396345	9396710	3	SuHw,CP190,Modfull	0	0	1	1	1	0	0	0	0	0	0
chr2L	9403694	9404079	2	SuHw,CP190	0	0	1	1	0	0	0	0	0	0	0
chr2L	9411824	9412192	2	SuHw,CP190	0	0	1	1	0	0	0	0	0	0	0
chr2L	9431202	9431463	3	CP190,Chromator,CAPH2	0	0	0	1	0	0	1	0	0	0	1
chr2L	9437174	9437575	1	CP190	0	0	0	1	0	0	0	0	0	0	0
chr2L	9448154	9448555	1	Modfull	0	0	0	0	1	0	0	0	0	0	0
chr2L	9449596	9449997	1	Modfull	0	0	0	0	1	0	0	0	0	0	0
chr2L	9451327	9451728	1	SuHw	0	0	1	0	0	0	0	0	0	0	0
chr2L	9452949	9453350	1	SuHw	0	0	1	0	0	0	0	0	0	0	0
chr2L	9460039	9460440	1	CP190	0	0	0	1	0	0	0	0	0	0	0
chr2L	9464656	9464807	3	CTCF,CP190,Modfull	1	0	0	1	1	0	0	0	0	0	0
chr2L	9465452	9465853	1	SuHw	0	0	1	0	0	0	0	0	0	0	0
chr2L	9473956	9474357	1	SuHw	0	0	1	0	0	0	0	0	0	0	0
chr2L	9485032	9485433	1	SuHw	0	0	1	0	0	0	0	0	0	0	0
chr2L	9487628	9488021	2	SuHw,CP190	0	0	1	1	0	0	0	0	0	0	0
chr2L	9490752	9491148	2	CP190,Modfull	0	0	0	1	1	0	0	0	0	0	0
chr2L	9494665	9495028	4	BEAF,CP190,Chromator,CAPH2	0	1	0	1	0	0	1	0	0	0	1
chr2L	9495336	9495737	1	Rad21	0	0	0	0	0	0	0	0	0	1	0
chr2L	9512409	9512801	3	CTCF,CP190,Modfull	1	0	0	1	1	0	0	0	0	0	0
chr2L	9520928	9521130	7	CTCF,BEAF,SuHw,CP190,Chromator,Rad21,CAPH2	1	1	1	1	0	0	1	0	0	1	1
chr2L	9539975	9540343	6	CTCF,BEAF,SuHw,CP190,Modfull,Rad21	1	1	1	1	1	0	0	0	0	1	0
chr2L	9547265	9547666	1	SuHw	0	0	1	0	0	0	0	0	0	0	0
chr2L	9567333	9567709	6	CTCF,BEAF,SuHw,CP190,Modfull,L3mbt	1	1	1	1	1	0	0	1	0	0	0
chr2L	9568756	9569109	2	Modfull,Rad21	0	0	0	0	1	0	0	0	0	1	0
chr2L	9576641	9577006	9	CTCF,BEAF,SuHw,CP190,Modfull,Chromator,L3mbt,Rad21,CAPH2	1	1	1	1	1	0	1	1	0	1	1
chr2L	9612589	9612981	2	CTCF,CP190	1	0	0	1	0	0	0	0	0	0	0
chr2L	9613268	9613529	4	CP190,Modfull,L3mbt,Rad21	0	0	0	1	1	0	0	1	0	1	0
chr2L	9616608	9616978	8	CTCF,BEAF,SuHw,CP190,Modfull,Chromator,TF3C,CAPH2	1	1	1	1	1	0	1	0	1	0	1
chr2L	9626737	9627138	1	SuHw	0	0	1	0	0	0	0	0	0	0	0
chr2L	9628464	9628865	1	SuHw	0	0	1	0	0	0	0	0	0	0	0
chr2L	9657288	9657689	1	CP190	0	0	0	1	0	0	0	0	0	0	0
chr2L	9661081	9661474	3	SuHw,CP190,Modfull	0	0	1	1	1	0	0	0	0	0	0
chr2L	9666627	9667020	3	SuHw,CP190,Modfull	0	0	1	1	1	0	0	0	0	0	0
chr2L	9699193	9699461	11	CTCF,BEAF,SuHw,CP190,Modfull,DREF,Chromator,L3mbt,TF3C,Rad21,CAPH2	1	1	1	1	1	1	1	1	1	1	1
chr2L	9700450	9700851	1	TF3C	0	0	0	0	0	0	0	0	1	0	0
chr2L	9704290	9704691	1	Modfull	0	0	0	0	1	0	0	0	0	0	0
chr2L	9705832	9706233	1	Modfull	0	0	0	0	1	0	0	0	0	0	0
chr2L	9711159	9711529	6	CTCF,BEAF,CP190,Chromator,Rad21,CAPH2	1	1	0	1	0	0	1	0	0	1	1
chr2L	9716617	9717018	1	Modfull	0	0	0	0	1	0	0	0	0	0	0
chr2L	9722929	9723330	1	Modfull	0	0	0	0	1	0	0	0	0	0	0
chr2L	9727072	9727473	1	Modfull	0	0	0	0	1	0	0	0	0	0	0
chr2L	9731268	9731663	4	CTCF,SuHw,CP190,Modfull	1	0	1	1	1	0	0	0	0	0	0
chr2L	9735860	9736261	1	BEAF	0	1	0	0	0	0	0	0	0	0	0
chr2L	9736472	9736786	3	SuHw,Modfull,Rad21	0	0	1	0	1	0	0	0	0	1	0
chr2L	9746595	9746986	2	SuHw,CP190	0	0	1	1	0	0	0	0	0	0	0
chr2L	9751520	9751918	2	SuHw,CP190	0	0	1	1	0	0	0	0	0	0	0
chr2L	9758138	9758218	5	CTCF,CP190,Chromator,TF3C,CAPH2	1	0	0	1	0	0	1	0	1	0	1
chr2L	9758857	9759236	6	CTCF,BEAF,SuHw,Modfull,Chromator,Rad21	1	1	1	0	1	0	1	0	0	1	0
chr2L	9763331	9763650	3	BEAF,CP190,CAPH2	0	1	0	1	0	0	0	0	0	0	1
chr2L	9775932	9776328	3	SuHw,CP190,Modfull	0	0	1	1	1	0	0	0	0	0	0
chr2L	9782288	9782582	4	SuHw,Modfull,L3mbt,Rad21	0	0	1	0	1	0	0	1	0	1	0
chr2L	9788011	9788412	1	L3mbt	0	0	0	0	0	0	0	1	0	0	0
chr2L	9790679	9790869	6	SuHw,CP190,Modfull,Chromator,Rad21,CAPH2	0	0	1	1	1	0	1	0	0	1	1
chr2L	9792992	9793348	5	BEAF,CP190,Chromator,Rad21,CAPH2	0	1	0	1	0	0	1	0	0	1	1
chr2L	9843302	9843703	1	SuHw	0	0	1	0	0	0	0	0	0	0	0
chr2L	9850779	9851169	2	SuHw,CP190	0	0	1	1	0	0	0	0	0	0	0
chr2L	9861719	9862114	2	SuHw,CP190	0	0	1	1	0	0	0	0	0	0	0
chr2L	9863793	9864194	1	SuHw	0	0	1	0	0	0	0	0	0	0	0
chr2L	9871652	9872036	2	SuHw,CP190	0	0	1	1	0	0	0	0	0	0	0
chr2L	9873219	9873619	2	SuHw,CP190	0	0	1	1	0	0	0	0	0	0	0
chr2L	9879573	9879970	3	SuHw,CP190,Modfull	0	0	1	1	1	0	0	0	0	0	0
chr2L	9885408	9885766	3	SuHw,CP190,Modfull	0	0	1	1	1	0	0	0	0	0	0
chr2L	9887847	9888130	11	CTCF,BEAF,SuHw,CP190,Modfull,DREF,Chromator,L3mbt,TF3C,Rad21,CAPH2	1	1	1	1	1	1	1	1	1	1	1
chr2L	9890627	9890994	4	BEAF,CP190,Chromator,CAPH2	0	1	0	1	0	0	1	0	0	0	1
chr2L	9893248	9893599	2	BEAF,CAPH2	0	1	0	0	0	0	0	0	0	0	1
chr2L	9894919	9895137	5	BEAF,CP190,Chromator,L3mbt,CAPH2	0	1	0	1	0	0	1	1	0	0	1
chr2L	9896355	9896756	1	L3mbt	0	0	0	0	0	0	0	1	0	0	0
chr2L	9897426	9897753	4	BEAF,CP190,Chromator,CAPH2	0	1	0	1	0	0	1	0	0	0	1
chr2L	9912716	9912831	5	BEAF,CP190,Chromator,Rad21,CAPH2	0	1	0	1	0	0	1	0	0	1	1
chr2L	9915003	9915404	1	CP190	0	0	0	1	0	0	0	0	0	0	0
chr2L	9918060	9918403	7	CTCF,BEAF,SuHw,CP190,DREF,Chromator,CAPH2	1	1	1	1	0	1	1	0	0	0	1
chr2L	9919952	9920289	4	BEAF,CP190,TF3C,CAPH2	0	1	0	1	0	0	0	0	1	0	1
chr2L	9921443	9921815	3	CP190,Chromator,CAPH2	0	0	0	1	0	0	1	0	0	0	1
chr2L	9938017	9938347	2	CP190,Chromator	0	0	0	1	0	0	1	0	0	0	0
chr2L	9938633	9939002	3	CP190,Chromator,CAPH2	0	0	0	1	0	0	1	0	0	0	1
chr2L	9953975	9954376	1	CP190	0	0	0	1	0	0	0	0	0	0	0
chr2L	9957060	9957461	2	Rad21,CAPH2	0	0	0	0	0	0	0	0	0	1	1
chr2L	9961713	9962114	1	Rad21	0	0	0	0	0	0	0	0	0	1	0
chr2L	9963654	9963971	2	Chromator,CAPH2	0	0	0	0	0	0	1	0	0	0	1
chr2L	9967080	9967436	5	BEAF,CP190,Modfull,Chromator,CAPH2	0	1	0	1	1	0	1	0	0	0	1
chr2L	9968332	9968460	2	CTCF,L3mbt	1	0	0	0	0	0	0	1	0	0	0
chr2L	9984382	9984783	1	Modfull	0	0	0	0	1	0	0	0	0	0	0
chr2L	10002547	10002948	1	BEAF	0	1	0	0	0	0	0	0	0	0	0
chr2L	10003623	10003974	5	BEAF,CP190,Modfull,Chromator,CAPH2	0	1	0	1	1	0	1	0	0	0	1
chr2L	10009181	10009556	4	BEAF,CP190,Chromator,CAPH2	0	1	0	1	0	0	1	0	0	0	1
chr2L	10025743	10026144	1	SuHw	0	0	1	0	0	0	0	0	0	0	0
chr2L	10029563	10029964	1	SuHw	0	0	1	0	0	0	0	0	0	0	0
chr2L	10033397	10033798	1	CTCF	1	0	0	0	0	0	0	0	0	0	0
chr2L	10039227	10039628	1	SuHw	0	0	1	0	0	0	0	0	0	0	0
chr2L	10042707	10043108	1	SuHw	0	0	1	0	0	0	0	0	0	0	0
chr2L	10044892	10045282	2	SuHw,CP190	0	0	1	1	0	0	0	0	0	0	0
chr2L	10045473	10045874	1	CP190	0	0	0	1	0	0	0	0	0	0	0
chr2L	10053569	10053963	2	CTCF,CP190	1	0	0	1	0	0	0	0	0	0	0
chr2L	10056720	10056856	7	CTCF,BEAF,CP190,Modfull,Chromator,Rad21,CAPH2	1	1	0	1	1	0	1	0	0	1	1
chr2L	10059955	10060338	2	SuHw,CP190	0	0	1	1	0	0	0	0	0	0	0
chr2L	10100811	10101180	2	SuHw,CP190	0	0	1	1	0	0	0	0	0	0	0
chr2L	10108750	10109151	1	CTCF	1	0	0	0	0	0	0	0	0	0	0
chr2L	10110590	10110991	1	SuHw	0	0	1	0	0	0	0	0	0	0	0
chr2L	10111967	10112368	1	CTCF	1	0	0	0	0	0	0	0	0	0	0
chr2L	10119350	10119751	1	SuHw	0	0	1	0	0	0	0	0	0	0	0
chr2L	10121707	10122108	1	CTCF	1	0	0	0	0	0	0	0	0	0	0
chr2L	10123953	10124354	1	CTCF	1	0	0	0	0	0	0	0	0	0	0
chr2L	10130758	10131159	1	SuHw	0	0	1	0	0	0	0	0	0	0	0
chr2L	10143542	10143547	6	CTCF,SuHw,CP190,Modfull,Chromator,CAPH2	1	0	1	1	1	0	1	0	0	0	1
chr2L	10154380	10154781	1	SuHw	0	0	1	0	0	0	0	0	0	0	0
chr2L	10156414	10156732	3	CTCF,CP190,Modfull	1	0	0	1	1	0	0	0	0	0	0
chr2L	10159648	10160049	1	BEAF	0	1	0	0	0	0	0	0	0	0	0
chr2L	10160974	10161375	1	BEAF	0	1	0	0	0	0	0	0	0	0	0
chr2L	10163455	10163746	2	BEAF,Modfull	0	1	0	0	1	0	0	0	0	0	0
chr2L	10166167	10166563	3	SuHw,CP190,Modfull	0	0	1	1	1	0	0	0	0	0	0
chr2L	10176806	10177207	1	SuHw	0	0	1	0	0	0	0	0	0	0	0
chr2L	10200827	10201197	9	CTCF,BEAF,CP190,DREF,Chromator,L3mbt,TF3C,Rad21,CAPH2	1	1	0	1	0	1	1	1	1	1	1
chr2L	10204134	10204479	5	BEAF,CP190,Modfull,Chromator,CAPH2	0	1	0	1	1	0	1	0	0	0	1
chr2L	10206826	10207158	4	CP190,Modfull,Chromator,CAPH2	0	0	0	1	1	0	1	0	0	0	1
chr2L	10210498	10210899	1	CAPH2	0	0	0	0	0	0	0	0	0	0	1
chr2L	10221181	10221539	5	CTCF,BEAF,CP190,Chromator,CAPH2	1	1	0	1	0	0	1	0	0	0	1
chr2L	10225062	10225463	1	SuHw	0	0	1	0	0	0	0	0	0	0	0
chr2L	10226692	10227005	4	BEAF,Chromator,TF3C,CAPH2	0	1	0	0	0	0	1	0	1	0	1
chr2L	10227163	10227564	1	Chromator	0	0	0	0	0	0	1	0	0	0	0
chr2L	10230429	10230830	1	BEAF	0	1	0	0	0	0	0	0	0	0	0
chr2L	10231510	10231837	3	BEAF,CP190,Chromator	0	1	0	1	0	0	1	0	0	0	0
chr2L	10232315	10232578	4	BEAF,CP190,Chromator,CAPH2	0	1	0	1	0	0	1	0	0	0	1
chr2L	10239147	10239491	2	Chromator,CAPH2	0	0	0	0	0	0	1	0	0	0	1
chr2L	10246910	10247288	8	CTCF,BEAF,CP190,Modfull,DREF,Chromator,TF3C,CAPH2	1	1	0	1	1	1	1	0	1	0	1
chr2L	10249636	10250037	1	TF3C	0	0	0	0	0	0	0	0	1	0	0
chr2L	10250539	10250848	6	BEAF,CP190,Chromator,TF3C,Rad21,CAPH2	0	1	0	1	0	0	1	0	1	1	1
chr2L	10255743	10256098	4	CP190,Chromator,TF3C,CAPH2	0	0	0	1	0	0	1	0	1	0	1
chr2L	10260905	10261235	6	BEAF,CP190,DREF,Chromator,TF3C,CAPH2	0	1	0	1	0	1	1	0	1	0	1
chr2L	10263364	10263765	1	CAPH2	0	0	0	0	0	0	0	0	0	0	1
chr2L	10265103	10265504	1	BEAF	0	1	0	0	0	0	0	0	0	0	0
chr2L	10266463	10266864	1	CAPH2	0	0	0	0	0	0	0	0	0	0	1
chr2L	10268674	10269075	1	Modfull	0	0	0	0	1	0	0	0	0	0	0
chr2L	10269758	10270159	1	CAPH2	0	0	0	0	0	0	0	0	0	0	1
chr2L	10277407	10277774	4	BEAF,CP190,Chromator,CAPH2	0	1	0	1	0	0	1	0	0	0	1
chr2L	10278674	10279025	3	BEAF,Chromator,CAPH2	0	1	0	0	0	0	1	0	0	0	1
chr2L	10292231	10292577	4	BEAF,Chromator,TF3C,CAPH2	0	1	0	0	0	0	1	0	1	0	1
chr2L	10298354	10298726	3	CTCF,CP190,Rad21	1	0	0	1	0	0	0	0	0	1	0
chr2L	10299621	10300022	1	CAPH2	0	0	0	0	0	0	0	0	0	0	1
chr2L	10303815	10304144	4	CP190,Chromator,Rad21,CAPH2	0	0	0	1	0	0	1	0	0	1	1
chr2L	10306651	10307024	2	TF3C,CAPH2	0	0	0	0	0	0	0	0	1	0	1
chr2L	10311009	10311410	1	CP190	0	0	0	1	0	0	0	0	0	0	0
chr2L	10311995	10312278	3	CP190,TF3C,CAPH2	0	0	0	1	0	0	0	0	1	0	1
chr2L	10314194	10314545	3	BEAF,Chromator,CAPH2	0	1	0	0	0	0	1	0	0	0	1
chr2L	10327816	10328148	3	CP190,Chromator,CAPH2	0	0	0	1	0	0	1	0	0	0	1
chr2L	10331295	10331634	2	Chromator,CAPH2	0	0	0	0	0	0	1	0	0	0	1
chr2L	10333646	10333854	6	BEAF,CP190,Modfull,Chromator,TF3C,CAPH2	0	1	0	1	1	0	1	0	1	0	1
chr2L	10334936	10335337	1	TF3C	0	0	0	0	0	0	0	0	1	0	0
chr2L	10339231	10339578	6	CTCF,BEAF,CP190,Chromator,TF3C,CAPH2	1	1	0	1	0	0	1	0	1	0	1
chr2L	10341433	10341823	3	BEAF,Chromator,CAPH2	0	1	0	0	0	0	1	0	0	0	1
chr2L	10342496	10342897	1	BEAF	0	1	0	0	0	0	0	0	0	0	0
chr2L	10344889	10345290	1	SuHw	0	0	1	0	0	0	0	0	0	0	0
chr2L	10356607	10356959	2	Chromator,CAPH2	0	0	0	0	0	0	1	0	0	0	1
chr2L	10362721	10363024	3	BEAF,Chromator,CAPH2	0	1	0	0	0	0	1	0	0	0	1
chr2L	10366475	10366864	4	CP190,Chromator,Rad21,CAPH2	0	0	0	1	0	0	1	0	0	1	1
chr2L	10372237	10372638	1	L3mbt	0	0	0	0	0	0	0	1	0	0	0
chr2L	10375636	10375977	4	CP190,Chromator,Rad21,CAPH2	0	0	0	1	0	0	1	0	0	1	1
chr2L	10376436	10376837	1	SuHw	0	0	1	0	0	0	0	0	0	0	0
chr2L	10377245	10377646	1	SuHw	0	0	1	0	0	0	0	0	0	0	0
chr2L	10379901	10380258	5	BEAF,CP190,Chromator,TF3C,CAPH2	0	1	0	1	0	0	1	0	1	0	1
chr2L	10386056	10386433	2	TF3C,CAPH2	0	0	0	0	0	0	0	0	1	0	1
chr2L	10387868	10388228	4	BEAF,CP190,TF3C,CAPH2	0	1	0	1	0	0	0	0	1	0	1
chr2L	10393464	10393865	1	CP190	0	0	0	1	0	0	0	0	0	0	0
chr2L	10396515	10396539	4	BEAF,Chromator,TF3C,CAPH2	0	1	0	0	0	0	1	0	1	0	1
chr2L	10403808	10404209	1	BEAF	0	1	0	0	0	0	0	0	0	0	0
chr2L	10405028	10405396	3	BEAF,Chromator,CAPH2	0	1	0	0	0	0	1	0	0	0	1
chr2L	10408092	10408480	3	BEAF,Chromator,CAPH2	0	1	0	0	0	0	1	0	0	0	1
chr2L	10409014	10409415	1	L3mbt	0	0	0	0	0	0	0	1	0	0	0
chr2L	10413659	10413667	2	BEAF,Chromator	0	1	0	0	0	0	1	0	0	0	0
chr2L	10418971	10419301	4	BEAF,CP190,Chromator,CAPH2	0	1	0	1	0	0	1	0	0	0	1
chr2L	10423143	10423534	2	Chromator,CAPH2	0	0	0	0	0	0	1	0	0	0	1
chr2L	10426734	10426830	4	BEAF,CP190,TF3C,CAPH2	0	1	0	1	0	0	0	0	1	0	1
chr2L	10431139	10431171	3	BEAF,Chromator,CAPH2	0	1	0	0	0	0	1	0	0	0	1
chr2L	10435776	10436142	2	BEAF,CAPH2	0	1	0	0	0	0	0	0	0	0	1
chr2L	10437335	10437680	4	BEAF,CP190,Chromator,CAPH2	0	1	0	1	0	0	1	0	0	0	1
chr2L	10439181	10439548	3	BEAF,Chromator,CAPH2	0	1	0	0	0	0	1	0	0	0	1
chr2L	10458995	10459386	2	CTCF,CP190	1	0	0	1	0	0	0	0	0	0	0
chr2L	10474161	10474562	1	Modfull	0	0	0	0	1	0	0	0	0	0	0
chr2L	10475571	10475972	1	SuHw	0	0	1	0	0	0	0	0	0	0	0
chr2L	10476868	10477247	2	BEAF,CAPH2	0	1	0	0	0	0	0	0	0	0	1
chr2L	10479901	10480302	1	CAPH2	0	0	0	0	0	0	0	0	0	0	1
chr2L	10483082	10483469	2	BEAF,CAPH2	0	1	0	0	0	0	0	0	0	0	1
chr2L	10488426	10488789	3	BEAF,Chromator,CAPH2	0	1	0	0	0	0	1	0	0	0	1
chr2L	10506700	10506956	9	CTCF,SuHw,CP190,Modfull,Chromator,L3mbt,TF3C,Rad21,CAPH2	1	0	1	1	1	0	1	1	1	1	1
chr2L	10511245	10511646	1	Modfull	0	0	0	0	1	0	0	0	0	0	0
chr2L	10516525	10516833	5	CTCF,CP190,Modfull,L3mbt,Rad21	1	0	0	1	1	0	0	1	0	1	0
chr2L	10517140	10517475	4	CTCF,BEAF,Chromator,CAPH2	1	1	0	0	0	0	1	0	0	0	1
chr2L	10529070	10529471	1	Rad21	0	0	0	0	0	0	0	0	0	1	0
chr2L	10538490	10538860	3	SuHw,CP190,Modfull	0	0	1	1	1	0	0	0	0	0	0
chr2L	10544696	10545097	1	Modfull	0	0	0	0	1	0	0	0	0	0	0
chr2L	10559987	10560696	1	SuHw	0	0	1	0	0	0	0	0	0	0	0
chr2L	10575758	10576153	2	SuHw,CP190	0	0	1	1	0	0	0	0	0	0	0
chr2L	10603383	10603784	1	CTCF	1	0	0	0	0	0	0	0	0	0	0
chr2L	10615101	10615457	5	CTCF,BEAF,SuHw,CP190,Rad21	1	1	1	1	0	0	0	0	0	1	0
chr2L	10616607	10617008	1	Modfull	0	0	0	0	1	0	0	0	0	0	0
chr2L	10622131	10622511	2	SuHw,CP190	0	0	1	1	0	0	0	0	0	0	0
chr2L	10624493	10624894	1	SuHw	0	0	1	0	0	0	0	0	0	0	0
chr2L	10625941	10625998	2	CTCF,SuHw	1	0	1	0	0	0	0	0	0	0	0
chr2L	10654506	10654899	3	SuHw,CP190,Modfull	0	0	1	1	1	0	0	0	0	0	0
chr2L	10665750	10666132	2	SuHw,CP190	0	0	1	1	0	0	0	0	0	0	0
chr2L	10671561	10671953	3	SuHw,CP190,Modfull	0	0	1	1	1	0	0	0	0	0	0
chr2L	10680700	10681101	1	SuHw	0	0	1	0	0	0	0	0	0	0	0
chr2L	10682312	10682704	3	SuHw,CP190,Modfull	0	0	1	1	1	0	0	0	0	0	0
chr2L	10685745	10686146	1	Rad21	0	0	0	0	0	0	0	0	0	1	0
chr2L	10691794	10692193	3	SuHw,CP190,Modfull	0	0	1	1	1	0	0	0	0	0	0
chr2L	10711202	10711592	3	SuHw,CP190,Modfull	0	0	1	1	1	0	0	0	0	0	0
chr2L	10721532	10721933	1	CP190	0	0	0	1	0	0	0	0	0	0	0
chr2L	10728776	10729128	5	BEAF,CP190,Chromator,TF3C,CAPH2	0	1	0	1	0	0	1	0	1	0	1
chr2L	10732247	10732612	3	BEAF,Chromator,CAPH2	0	1	0	0	0	0	1	0	0	0	1
chr2L	10735907	10736283	6	BEAF,CP190,Chromator,L3mbt,Rad21,CAPH2	0	1	0	1	0	0	1	1	0	1	1
chr2L	10737135	10737489	3	BEAF,CP190,Chromator	0	1	0	1	0	0	1	0	0	0	0
chr2L	10743764	10744151	4	BEAF,CP190,Chromator,CAPH2	0	1	0	1	0	0	1	0	0	0	1
chr2L	10759787	10760159	2	SuHw,CP190	0	0	1	1	0	0	0	0	0	0	0
chr2L	10760862	10761263	1	Modfull	0	0	0	0	1	0	0	0	0	0	0
chr2L	10767822	10768142	9	CTCF,BEAF,SuHw,CP190,DREF,Chromator,L3mbt,TF3C,CAPH2	1	1	1	1	0	1	1	1	1	0	1
chr2L	10769808	10770178	7	BEAF,CP190,DREF,Chromator,L3mbt,TF3C,CAPH2	0	1	0	1	0	1	1	1	1	0	1
chr2L	10774085	10774453	2	CP190,Modfull	0	0	0	1	1	0	0	0	0	0	0
chr2L	10783834	10784235	1	SuHw	0	0	1	0	0	0	0	0	0	0	0
chr2L	10807506	10807893	3	SuHw,CP190,Modfull	0	0	1	1	1	0	0	0	0	0	0
chr2L	10809439	10809840	1	SuHw	0	0	1	0	0	0	0	0	0	0	0
chr2L	10811841	10812242	1	SuHw	0	0	1	0	0	0	0	0	0	0	0
chr2L	10842461	10842816	5	BEAF,CP190,Chromator,Rad21,CAPH2	0	1	0	1	0	0	1	0	0	1	1
chr2L	10850754	10851099	6	BEAF,CP190,Chromator,L3mbt,Rad21,CAPH2	0	1	0	1	0	0	1	1	0	1	1
chr2L	10858266	10858298	3	CP190,Rad21,CAPH2	0	0	0	1	0	0	0	0	0	1	1
chr2L	10866983	10867361	3	SuHw,CP190,Modfull	0	0	1	1	1	0	0	0	0	0	0
chr2L	10882149	10882550	1	BEAF	0	1	0	0	0	0	0	0	0	0	0
chr2L	10892995	10893368	2	SuHw,CP190	0	0	1	1	0	0	0	0	0	0	0
chr2L	10896381	10896769	2	SuHw,CP190	0	0	1	1	0	0	0	0	0	0	0
chr2L	10898270	10898661	2	SuHw,CP190	0	0	1	1	0	0	0	0	0	0	0
chr2L	10931628	10931987	4	BEAF,SuHw,CP190,Modfull	0	1	1	1	1	0	0	0	0	0	0
chr2L	10940220	10940621	2	CTCF,CP190	1	0	0	1	0	0	0	0	0	0	0
chr2L	10947803	10948204	1	Chromator	0	0	0	0	0	0	1	0	0	0	0
chr2L	10964459	10964810	5	CTCF,SuHw,CP190,Modfull,TF3C	1	0	1	1	1	0	0	0	1	0	0
chr2L	10968002	10968399	2	CP190,Rad21	0	0	0	1	0	0	0	0	0	1	0
chr2L	10970238	10970536	5	BEAF,CP190,Chromator,Rad21,CAPH2	0	1	0	1	0	0	1	0	0	1	1
chr2L	10974975	10975376	1	L3mbt	0	0	0	0	0	0	0	1	0	0	0
chr2L	10976200	10976558	3	BEAF,CP190,Chromator	0	1	0	1	0	0	1	0	0	0	0
chr2L	10986069	10986433	7	CTCF,BEAF,SuHw,CP190,Modfull,DREF,TF3C	1	1	1	1	1	1	0	0	1	0	0
chr2L	10987601	10987639	2	CP190,Chromator	0	0	0	1	0	0	1	0	0	0	0
chr2L	10989318	10989530	9	CTCF,BEAF,SuHw,CP190,Modfull,Chromator,L3mbt,TF3C,CAPH2	1	1	1	1	1	0	1	1	1	0	1
chr2L	11001327	11001604	4	BEAF,Chromator,TF3C,CAPH2	0	1	0	0	0	0	1	0	1	0	1
chr2L	11002958	11003359	1	L3mbt	0	0	0	0	0	0	0	1	0	0	0
chr2L	11004004	11004373	4	CP190,Modfull,Chromator,CAPH2	0	0	0	1	1	0	1	0	0	0	1
chr2L	11004682	11004960	3	CP190,Chromator,L3mbt	0	0	0	1	0	0	1	1	0	0	0
chr2L	11011195	11011281	4	BEAF,Chromator,L3mbt,CAPH2	0	1	0	0	0	0	1	1	0	0	1
chr2L	11011998	11012386	3	SuHw,CP190,Modfull	0	0	1	1	1	0	0	0	0	0	0
chr2L	11025661	11025977	3	SuHw,Modfull,Rad21	0	0	1	0	1	0	0	0	0	1	0
chr2L	11039815	11040122	2	SuHw,TF3C	0	0	1	0	0	0	0	0	1	0	0
chr2L	11045149	11045338	4	CTCF,CP190,Modfull,L3mbt	1	0	0	1	1	0	0	1	0	0	0
chr2L	11045897	11046296	2	SuHw,CP190	0	0	1	1	0	0	0	0	0	0	0
chr2L	11053362	11053763	1	SuHw	0	0	1	0	0	0	0	0	0	0	0
chr2L	11057194	11057595	1	SuHw	0	0	1	0	0	0	0	0	0	0	0
chr2L	11061163	11061564	1	SuHw	0	0	1	0	0	0	0	0	0	0	0
chr2L	11066828	11067183	2	SuHw,L3mbt	0	0	1	0	0	0	0	1	0	0	0
chr2L	11082066	11082410	4	CTCF,SuHw,CP190,Modfull	1	0	1	1	1	0	0	0	0	0	0
chr2L	11083928	11084301	2	SuHw,Modfull	0	0	1	0	1	0	0	0	0	0	0
chr2L	11087533	11087934	1	SuHw	0	0	1	0	0	0	0	0	0	0	0
chr2L	11091073	11091401	3	BEAF,Chromator,CAPH2	0	1	0	0	0	0	1	0	0	0	1
chr2L	11100703	11101055	5	BEAF,CP190,Chromator,L3mbt,CAPH2	0	1	0	1	0	0	1	1	0	0	1
chr2L	11105140	11105541	1	TF3C	0	0	0	0	0	0	0	0	1	0	0
chr2L	11106547	11106843	8	CTCF,BEAF,SuHw,CP190,Modfull,DREF,Chromator,CAPH2	1	1	1	1	1	1	1	0	0	0	1
chr2L	11120158	11120541	5	BEAF,CP190,Modfull,DREF,CAPH2	0	1	0	1	1	1	0	0	0	0	1
chr2L	11123561	11123866	3	CP190,Chromator,CAPH2	0	0	0	1	0	0	1	0	0	0	1
chr2L	11130553	11130904	6	CP190,Modfull,Chromator,L3mbt,Rad21,CAPH2	0	0	0	1	1	0	1	1	0	1	1
chr2L	11155524	11155925	1	Modfull	0	0	0	0	1	0	0	0	0	0	0
chr2L	11171971	11172347	5	CTCF,BEAF,SuHw,CP190,Modfull	1	1	1	1	1	0	0	0	0	0	0
chr2L	11178804	11179172	3	Chromator,Rad21,CAPH2	0	0	0	0	0	0	1	0	0	1	1
chr2L	11190171	11190560	2	SuHw,Rad21	0	0	1	0	0	0	0	0	0	1	0
chr2L	11210469	11210870	1	Rad21	0	0	0	0	0	0	0	0	0	1	0
chr2L	11221297	11221698	1	Rad21	0	0	0	0	0	0	0	0	0	1	0
chr2L	11250501	11250902	1	SuHw	0	0	1	0	0	0	0	0	0	0	0
chr2L	11268886	11269230	9	CTCF,BEAF,SuHw,CP190,DREF,Chromator,L3mbt,TF3C,CAPH2	1	1	1	1	0	1	1	1	1	0	1
chr2L	11269356	11269757	1	Rad21	0	0	0	0	0	0	0	0	0	1	0
chr2L	11277811	11278128	5	BEAF,CP190,Modfull,Chromator,CAPH2	0	1	0	1	1	0	1	0	0	0	1
chr2L	11280084	11280443	6	CTCF,CP190,Modfull,Chromator,TF3C,CAPH2	1	0	0	1	1	0	1	0	1	0	1
chr2L	11281901	11282263	3	BEAF,TF3C,CAPH2	0	1	0	0	0	0	0	0	1	0	1
chr2L	11297792	11298181	2	SuHw,CP190	0	0	1	1	0	0	0	0	0	0	0
chr2L	11300013	11300394	3	SuHw,CP190,Modfull	0	0	1	1	1	0	0	0	0	0	0
chr2L	11318470	11318871	1	CTCF	1	0	0	0	0	0	0	0	0	0	0
chr2L	11358772	11358917	3	CTCF,Modfull,Rad21	1	0	0	0	1	0	0	0	0	1	0
chr2L	11445582	11445852	3	SuHw,Modfull,Rad21	0	0	1	0	1	0	0	0	0	1	0
chr2L	11447710	11448111	1	Modfull	0	0	0	0	1	0	0	0	0	0	0
chr2L	11473893	11474278	2	CP190,Modfull	0	0	0	1	1	0	0	0	0	0	0
chr2L	11474988	11475362	4	SuHw,CP190,Modfull,Rad21	0	0	1	1	1	0	0	0	0	1	0
chr2L	11493944	11494345	1	CTCF	1	0	0	0	0	0	0	0	0	0	0
chr2L	11498862	11499186	3	CP190,Chromator,CAPH2	0	0	0	1	0	0	1	0	0	0	1
chr2L	11517093	11517321	11	CTCF,BEAF,SuHw,CP190,Modfull,DREF,Chromator,L3mbt,TF3C,Rad21,CAPH2	1	1	1	1	1	1	1	1	1	1	1
chr2L	11528005	11528406	1	Rad21	0	0	0	0	0	0	0	0	0	1	0
chr2L	11537289	11537690	1	SuHw	0	0	1	0	0	0	0	0	0	0	0
chr2L	11557857	11558258	1	SuHw	0	0	1	0	0	0	0	0	0	0	0
chr2L	11563731	11564103	3	BEAF,CP190,Chromator	0	1	0	1	0	0	1	0	0	0	0
chr2L	11565082	11565483	1	L3mbt	0	0	0	0	0	0	0	1	0	0	0
chr2L	11567300	11567701	1	Modfull	0	0	0	0	1	0	0	0	0	0	0
chr2L	11568580	11568957	3	BEAF,CP190,Chromator	0	1	0	1	0	0	1	0	0	0	0
chr2L	11573536	11573873	2	SuHw,CP190	0	0	1	1	0	0	0	0	0	0	0
chr2L	11601792	11602193	1	SuHw	0	0	1	0	0	0	0	0	0	0	0
chr2L	11604009	11604410	1	SuHw	0	0	1	0	0	0	0	0	0	0	0
chr2L	11621226	11621627	1	SuHw	0	0	1	0	0	0	0	0	0	0	0
chr2L	11624183	11624584	1	CTCF	1	0	0	0	0	0	0	0	0	0	0
chr2L	11626755	11627156	1	SuHw	0	0	1	0	0	0	0	0	0	0	0
chr2L	11712081	11712482	1	SuHw	0	0	1	0	0	0	0	0	0	0	0
chr2L	11713538	11713939	1	Modfull	0	0	0	0	1	0	0	0	0	0	0
chr2L	11717672	11717716	2	BEAF,DREF	0	1	0	0	0	1	0	0	0	0	0
chr2L	11720557	11720899	3	BEAF,CP190,Modfull	0	1	0	1	1	0	0	0	0	0	0
chr2L	11721175	11721576	1	SuHw	0	0	1	0	0	0	0	0	0	0	0
chr2L	11735638	11736027	3	SuHw,CP190,Modfull	0	0	1	1	1	0	0	0	0	0	0
chr2L	11769740	11770141	1	SuHw	0	0	1	0	0	0	0	0	0	0	0
chr2L	11785013	11785414	1	SuHw	0	0	1	0	0	0	0	0	0	0	0
chr2L	11788230	11788617	2	BEAF,CAPH2	0	1	0	0	0	0	0	0	0	0	1
chr2L	11789558	11789842	2	CP190,CAPH2	0	0	0	1	0	0	0	0	0	0	1
chr2L	11797809	11798210	1	L3mbt	0	0	0	0	0	0	0	1	0	0	0
chr2L	11802899	11803300	1	L3mbt	0	0	0	0	0	0	0	1	0	0	0
chr2L	11806809	11807040	3	SuHw,Modfull,TF3C	0	0	1	0	1	0	0	0	1	0	0
chr2L	11807931	11808049	6	CTCF,SuHw,CP190,Modfull,L3mbt,TF3C	1	0	1	1	1	0	0	1	1	0	0
chr2L	11809291	11809556	6	BEAF,SuHw,CP190,DREF,Chromator,CAPH2	0	1	1	1	0	1	1	0	0	0	1
chr2L	11813716	11813962	5	BEAF,CP190,Chromator,Rad21,CAPH2	0	1	0	1	0	0	1	0	0	1	1
chr2L	11816385	11816751	6	CTCF,BEAF,SuHw,CP190,Modfull,L3mbt	1	1	1	1	1	0	0	1	0	0	0
chr2L	11829246	11829604	9	CTCF,BEAF,SuHw,CP190,DREF,Chromator,L3mbt,Rad21,CAPH2	1	1	1	1	0	1	1	1	0	1	1
chr2L	11845607	11845973	2	SuHw,CP190	0	0	1	1	0	0	0	0	0	0	0
chr2L	11856762	11857163	1	SuHw	0	0	1	0	0	0	0	0	0	0	0
chr2L	11867150	11867551	1	SuHw	0	0	1	0	0	0	0	0	0	0	0
chr2L	11868934	11869290	2	SuHw,CP190	0	0	1	1	0	0	0	0	0	0	0
chr2L	11878835	11879219	3	CTCF,CP190,Modfull	1	0	0	1	1	0	0	0	0	0	0
chr2L	11904178	11904560	3	CTCF,CP190,Modfull	1	0	0	1	1	0	0	0	0	0	0
chr2L	11919479	11919879	2	SuHw,CP190	0	0	1	1	0	0	0	0	0	0	0
chr2L	11922771	11923172	1	SuHw	0	0	1	0	0	0	0	0	0	0	0
chr2L	11940622	11941000	2	CTCF,SuHw	1	0	1	0	0	0	0	0	0	0	0
chr2L	11942309	11942697	4	CTCF,SuHw,CP190,Modfull	1	0	1	1	1	0	0	0	0	0	0
chr2L	11948489	11948851	5	CTCF,SuHw,CP190,Modfull,Rad21	1	0	1	1	1	0	0	0	0	1	0
chr2L	11987933	11988263	3	CP190,Chromator,CAPH2	0	0	0	1	0	0	1	0	0	0	1
chr2L	11989748	11990059	2	CP190,Chromator	0	0	0	1	0	0	1	0	0	0	0
chr2L	11990690	11991082	2	CP190,Chromator	0	0	0	1	0	0	1	0	0	0	0
chr2L	11992752	11993096	2	CP190,Chromator	0	0	0	1	0	0	1	0	0	0	0
chr2L	11995568	11995969	1	Chromator	0	0	0	0	0	0	1	0	0	0	0
chr2L	11999483	11999871	2	CP190,Chromator	0	0	0	1	0	0	1	0	0	0	0
chr2L	12003869	12003989	5	CTCF,SuHw,CP190,Modfull,L3mbt	1	0	1	1	1	0	0	1	0	0	0
chr2L	12005611	12005860	4	CTCF,BEAF,SuHw,Modfull	1	1	1	0	1	0	0	0	0	0	0
chr2L	12007526	12007680	6	CTCF,SuHw,CP190,Modfull,L3mbt,Rad21	1	0	1	1	1	0	0	1	0	1	0
chr2L	12010073	12010359	2	SuHw,TF3C	0	0	1	0	0	0	0	0	1	0	0
chr2L	12010883	12011242	3	CTCF,Modfull,Rad21	1	0	0	0	1	0	0	0	0	1	0
chr2L	12011370	12011771	1	SuHw	0	0	1	0	0	0	0	0	0	0	0
chr2L	12012171	12012295	7	CTCF,BEAF,CP190,Modfull,DREF,L3mbt,TF3C	1	1	0	1	1	1	0	1	1	0	0
chr2L	12020821	12021207	4	CP190,Modfull,Rad21,CAPH2	0	0	0	1	1	0	0	0	0	1	1
chr2L	12025479	12025880	1	SuHw	0	0	1	0	0	0	0	0	0	0	0
chr2L	12027294	12027679	3	SuHw,Modfull,Rad21	0	0	1	0	1	0	0	0	0	1	0
chr2L	12038321	12038671	3	BEAF,CP190,CAPH2	0	1	0	1	0	0	0	0	0	0	1
chr2L	12040551	12040914	5	BEAF,SuHw,CP190,Chromator,CAPH2	0	1	1	1	0	0	1	0	0	0	1
chr2L	12045909	12045971	2	CP190,Rad21	0	0	0	1	0	0	0	0	0	1	0
chr2L	12048844	12049110	2	CP190,CAPH2	0	0	0	1	0	0	0	0	0	0	1
chr2L	12056115	12056121	8	SuHw,CP190,Modfull,DREF,Chromator,L3mbt,TF3C,CAPH2	0	0	1	1	1	1	1	1	1	0	1
chr2L	12063048	12063435	2	TF3C,CAPH2	0	0	0	0	0	0	0	0	1	0	1
chr2L	12068825	12069226	1	BEAF	0	1	0	0	0	0	0	0	0	0	0
chr2L	12075867	12076268	1	Modfull	0	0	0	0	1	0	0	0	0	0	0
chr2L	12076538	12076909	4	CTCF,SuHw,CP190,Modfull	1	0	1	1	1	0	0	0	0	0	0
chr2L	12078151	12078539	3	CTCF,SuHw,CP190	1	0	1	1	0	0	0	0	0	0	0
chr2L	12085807	12086185	2	CTCF,CP190	1	0	0	1	0	0	0	0	0	0	0
chr2L	12093567	12093915	7	CTCF,CP190,Modfull,Chromator,L3mbt,Rad21,CAPH2	1	0	0	1	1	0	1	1	0	1	1
chr2L	12094748	12095149	1	L3mbt	0	0	0	0	0	0	0	1	0	0	0
chr2L	12096376	12096708	3	CP190,Chromator,CAPH2	0	0	0	1	0	0	1	0	0	0	1
chr2L	12097608	12097985	3	CP190,Chromator,CAPH2	0	0	0	1	0	0	1	0	0	0	1
chr2L	12103493	12103552	6	CP190,Modfull,Chromator,L3mbt,Rad21,CAPH2	0	0	0	1	1	0	1	1	0	1	1
chr2L	12108980	12109305	7	BEAF,SuHw,CP190,Modfull,Chromator,L3mbt,CAPH2	0	1	1	1	1	0	1	1	0	0	1
chr2L	12110457	12110851	3	SuHw,CP190,Modfull	0	0	1	1	1	0	0	0	0	0	0
chr2L	12130892	12131293	1	CTCF	1	0	0	0	0	0	0	0	0	0	0
chr2L	12133587	12133710	6	CTCF,SuHw,CP190,Modfull,DREF,TF3C	1	0	1	1	1	1	0	0	1	0	0
chr2L	12145573	12145974	1	SuHw	0	0	1	0	0	0	0	0	0	0	0
chr2L	12172775	12173125	8	CTCF,BEAF,SuHw,CP190,Chromator,TF3C,Rad21,CAPH2	1	1	1	1	0	0	1	0	1	1	1
chr2L	12207591	12207907	4	CP190,Modfull,Chromator,CAPH2	0	0	0	1	1	0	1	0	0	0	1
chr2L	12228115	12228516	1	SuHw	0	0	1	0	0	0	0	0	0	0	0
chr2L	12230134	12230514	3	SuHw,CP190,Modfull	0	0	1	1	1	0	0	0	0	0	0
chr2L	12236638	12237039	1	SuHw	0	0	1	0	0	0	0	0	0	0	0
chr2L	12246323	12246712	2	SuHw,CP190	0	0	1	1	0	0	0	0	0	0	0
chr2L	12255778	12256179	1	SuHw	0	0	1	0	0	0	0	0	0	0	0
chr2L	12258315	12258716	1	SuHw	0	0	1	0	0	0	0	0	0	0	0
chr2L	12261046	12261441	3	SuHw,CP190,Modfull	0	0	1	1	1	0	0	0	0	0	0
chr2L	12268873	12269274	1	SuHw	0	0	1	0	0	0	0	0	0	0	0
chr2L	12284593	12284980	3	SuHw,CP190,Modfull	0	0	1	1	1	0	0	0	0	0	0
chr2L	12324818	12325219	1	SuHw	0	0	1	0	0	0	0	0	0	0	0
chr2L	12332512	12332913	1	CTCF	1	0	0	0	0	0	0	0	0	0	0
chr2L	12341674	12342044	4	SuHw,CP190,Modfull,DREF	0	0	1	1	1	1	0	0	0	0	0
chr2L	12352774	12353175	1	SuHw	0	0	1	0	0	0	0	0	0	0	0
chr2L	12354013	12354390	3	SuHw,CP190,Modfull	0	0	1	1	1	0	0	0	0	0	0
chr2L	12355148	12355541	3	SuHw,CP190,Modfull	0	0	1	1	1	0	0	0	0	0	0
chr2L	12360933	12361318	3	SuHw,CP190,Modfull	0	0	1	1	1	0	0	0	0	0	0
chr2L	12366201	12366501	4	SuHw,CP190,Modfull,Rad21	0	0	1	1	1	0	0	0	0	1	0
chr2L	12373474	12373875	1	CTCF	1	0	0	0	0	0	0	0	0	0	0
chr2L	12374541	12374942	1	CTCF	1	0	0	0	0	0	0	0	0	0	0
chr2L	12380278	12380650	3	SuHw,CP190,Modfull	0	0	1	1	1	0	0	0	0	0	0
chr2L	12382063	12382410	3	SuHw,CP190,Modfull	0	0	1	1	1	0	0	0	0	0	0
chr2L	12386908	12387288	3	SuHw,CP190,Modfull	0	0	1	1	1	0	0	0	0	0	0
chr2L	12392376	12392773	2	SuHw,CP190	0	0	1	1	0	0	0	0	0	0	0
chr2L	12393317	12393718	1	Modfull	0	0	0	0	1	0	0	0	0	0	0
chr2L	12402916	12403299	3	SuHw,CP190,Modfull	0	0	1	1	1	0	0	0	0	0	0
chr2L	12421810	12422211	1	Modfull	0	0	0	0	1	0	0	0	0	0	0
chr2L	12424594	12424942	9	CTCF,BEAF,SuHw,CP190,Modfull,DREF,L3mbt,TF3C,Rad21	1	1	1	1	1	1	0	1	1	1	0
chr2L	12427532	12427847	3	BEAF,Chromator,CAPH2	0	1	0	0	0	0	1	0	0	0	1
chr2L	12431266	12431667	1	L3mbt	0	0	0	0	0	0	0	1	0	0	0
chr2L	12433217	12433618	1	SuHw	0	0	1	0	0	0	0	0	0	0	0
chr2L	12434656	12435012	4	SuHw,CP190,Chromator,CAPH2	0	0	1	1	0	0	1	0	0	0	1
chr2L	12435477	12435878	1	CP190	0	0	0	1	0	0	0	0	0	0	0
chr2L	12436234	12436599	6	BEAF,SuHw,CP190,Chromator,L3mbt,CAPH2	0	1	1	1	0	0	1	1	0	0	1
chr2L	12446496	12446897	1	SuHw	0	0	1	0	0	0	0	0	0	0	0
chr2L	12455048	12455439	3	SuHw,CP190,Modfull	0	0	1	1	1	0	0	0	0	0	0
chr2L	12457164	12457553	2	SuHw,CP190	0	0	1	1	0	0	0	0	0	0	0
chr2L	12457861	12458262	1	L3mbt	0	0	0	0	0	0	0	1	0	0	0
chr2L	12461124	12461446	5	Modfull,DREF,L3mbt,TF3C,Rad21	0	0	0	0	1	1	0	1	1	1	0
chr2L	12480184	12480585	1	TF3C	0	0	0	0	0	0	0	0	1	0	0
chr2L	12482374	12482775	1	BEAF	0	1	0	0	0	0	0	0	0	0	0
chr2L	12483034	12483360	2	Modfull,L3mbt	0	0	0	0	1	0	0	1	0	0	0
chr2L	12484278	12484605	2	Modfull,Rad21	0	0	0	0	1	0	0	0	0	1	0
chr2L	12494649	12495050	1	Rad21	0	0	0	0	0	0	0	0	0	1	0
chr2L	12503451	12503852	1	CTCF	1	0	0	0	0	0	0	0	0	0	0
chr2L	12506275	12506676	1	SuHw	0	0	1	0	0	0	0	0	0	0	0
chr2L	12507695	12508096	1	Rad21	0	0	0	0	0	0	0	0	0	1	0
chr2L	12513918	12514211	2	SuHw,Modfull	0	0	1	0	1	0	0	0	0	0	0
chr2L	12520333	12520619	7	CTCF,SuHw,CP190,Modfull,L3mbt,TF3C,Rad21	1	0	1	1	1	0	0	1	1	1	0
chr2L	12529456	12529848	2	SuHw,Modfull	0	0	1	0	1	0	0	0	0	0	0
chr2L	12540292	12540590	5	CTCF,BEAF,SuHw,CP190,Modfull	1	1	1	1	1	0	0	0	0	0	0
chr2L	12546550	12546554	9	CTCF,BEAF,SuHw,CP190,DREF,Chromator,L3mbt,Rad21,CAPH2	1	1	1	1	0	1	1	1	0	1	1
chr2L	12546999	12547362	2	CTCF,Modfull	1	0	0	0	1	0	0	0	0	0	0
chr2L	12568355	12568749	3	SuHw,CP190,Modfull	0	0	1	1	1	0	0	0	0	0	0
chr2L	12579029	12579430	1	CTCF	1	0	0	0	0	0	0	0	0	0	0
chr2L	12586946	12587316	3	SuHw,Modfull,Rad21	0	0	1	0	1	0	0	0	0	1	0
chr2L	12602788	12603189	1	CTCF	1	0	0	0	0	0	0	0	0	0	0
chr2L	12618058	12618341	2	Modfull,Rad21	0	0	0	0	1	0	0	0	0	1	0
chr2L	12655681	12656026	3	Modfull,TF3C,Rad21	0	0	0	0	1	0	0	0	1	1	0
chr2L	12692796	12693125	7	BEAF,SuHw,CP190,Chromator,L3mbt,Rad21,CAPH2	0	1	1	1	0	0	1	1	0	1	1
chr2L	12694847	12695214	5	BEAF,CP190,Chromator,L3mbt,CAPH2	0	1	0	1	0	0	1	1	0	0	1
chr2L	12704576	12704798	6	CP190,Chromator,L3mbt,TF3C,Rad21,CAPH2	0	0	0	1	0	0	1	1	1	1	1
chr2L	12707491	12707558	3	BEAF,CP190,CAPH2	0	1	0	1	0	0	0	0	0	0	1
chr2L	12712275	12712653	2	CP190,CAPH2	0	0	0	1	0	0	0	0	0	0	1
chr2L	12719700	12720101	1	L3mbt	0	0	0	0	0	0	0	1	0	0	0
chr2L	12721726	12722038	6	BEAF,CP190,Chromator,L3mbt,Rad21,CAPH2	0	1	0	1	0	0	1	1	0	1	1
chr2L	12731152	12731553	1	Modfull	0	0	0	0	1	0	0	0	0	0	0
chr2L	12746833	12747234	1	SuHw	0	0	1	0	0	0	0	0	0	0	0
chr2L	12769084	12769449	3	SuHw,CP190,Modfull	0	0	1	1	1	0	0	0	0	0	0
chr2L	12799006	12799396	3	SuHw,CP190,Modfull	0	0	1	1	1	0	0	0	0	0	0
chr2L	12800098	12800474	2	SuHw,CP190	0	0	1	1	0	0	0	0	0	0	0
chr2L	12803465	12803866	1	CTCF	1	0	0	0	0	0	0	0	0	0	0
chr2L	12815428	12815829	1	SuHw	0	0	1	0	0	0	0	0	0	0	0
chr2L	12822723	12822946	5	SuHw,CP190,Modfull,L3mbt,Rad21	0	0	1	1	1	0	0	1	0	1	0
chr2L	12823866	12824267	1	Modfull	0	0	0	0	1	0	0	0	0	0	0
chr2L	12837119	12837465	2	SuHw,Rad21	0	0	1	0	0	0	0	0	0	1	0
chr2L	12841653	12842054	1	Rad21	0	0	0	0	0	0	0	0	0	1	0
chr2L	12854485	12854805	2	Modfull,Rad21	0	0	0	0	1	0	0	0	0	1	0
chr2L	12858262	12858663	1	SuHw	0	0	1	0	0	0	0	0	0	0	0
chr2L	12861254	12861655	1	SuHw	0	0	1	0	0	0	0	0	0	0	0
chr2L	12862990	12863391	1	SuHw	0	0	1	0	0	0	0	0	0	0	0
chr2L	12880451	12880852	1	CTCF	1	0	0	0	0	0	0	0	0	0	0
chr2L	12897522	12897923	1	SuHw	0	0	1	0	0	0	0	0	0	0	0
chr2L	12900676	12901072	3	SuHw,CP190,Modfull	0	0	1	1	1	0	0	0	0	0	0
chr2L	12907381	12907739	2	SuHw,CP190	0	0	1	1	0	0	0	0	0	0	0
chr2L	12933943	12934293	2	CP190,Modfull	0	0	0	1	1	0	0	0	0	0	0
chr2L	12937162	12937563	1	BEAF	0	1	0	0	0	0	0	0	0	0	0
chr2L	12940983	12941335	3	BEAF,Modfull,Chromator	0	1	0	0	1	0	1	0	0	0	0
chr2L	12942397	12942795	3	SuHw,CP190,Modfull	0	0	1	1	1	0	0	0	0	0	0
chr2L	12951293	12951693	3	SuHw,CP190,Modfull	0	0	1	1	1	0	0	0	0	0	0
chr2L	12957882	12958280	4	SuHw,CP190,Modfull,Rad21	0	0	1	1	1	0	0	0	0	1	0
chr2L	12962845	12963246	1	SuHw	0	0	1	0	0	0	0	0	0	0	0
chr2L	12974074	12974348	11	CTCF,BEAF,SuHw,CP190,Modfull,DREF,Chromator,L3mbt,TF3C,Rad21,CAPH2	1	1	1	1	1	1	1	1	1	1	1
chr2L	12977271	12977672	1	L3mbt	0	0	0	0	0	0	0	1	0	0	0
chr2L	12984598	12984988	3	SuHw,CP190,Modfull	0	0	1	1	1	0	0	0	0	0	0
chr2L	12987110	12987487	3	SuHw,CP190,Modfull	0	0	1	1	1	0	0	0	0	0	0
chr2L	12992317	12992699	2	SuHw,CP190	0	0	1	1	0	0	0	0	0	0	0
chr2L	12993817	12993838	2	CTCF,SuHw	1	0	1	0	0	0	0	0	0	0	0
chr2L	13000464	13000822	4	BEAF,CP190,Chromator,CAPH2	0	1	0	1	0	0	1	0	0	0	1
chr2L	13003993	13004019	7	CTCF,BEAF,SuHw,CP190,DREF,Chromator,CAPH2	1	1	1	1	0	1	1	0	0	0	1
chr2L	13019020	13019356	7	CTCF,BEAF,CP190,Chromator,L3mbt,Rad21,CAPH2	1	1	0	1	0	0	1	1	0	1	1
chr2L	13021424	13021532	4	CP190,Chromator,L3mbt,CAPH2	0	0	0	1	0	0	1	1	0	0	1
chr2L	13033247	13033632	3	SuHw,CP190,Modfull	0	0	1	1	1	0	0	0	0	0	0
chr2L	13038500	13038901	1	SuHw	0	0	1	0	0	0	0	0	0	0	0
chr2L	13048503	13048904	1	SuHw	0	0	1	0	0	0	0	0	0	0	0
chr2L	13050474	13050875	1	SuHw	0	0	1	0	0	0	0	0	0	0	0
chr2L	13051955	13052356	1	SuHw	0	0	1	0	0	0	0	0	0	0	0
chr2L	13053631	13054032	1	SuHw	0	0	1	0	0	0	0	0	0	0	0
chr2L	13057265	13057666	1	Rad21	0	0	0	0	0	0	0	0	0	1	0
chr2L	13059976	13060304	5	SuHw,Modfull,L3mbt,TF3C,Rad21	0	0	1	0	1	0	0	1	1	1	0
chr2L	13066849	13067250	1	Rad21	0	0	0	0	0	0	0	0	0	1	0
chr2L	13072653	13073054	1	SuHw	0	0	1	0	0	0	0	0	0	0	0
chr2L	13091373	13091774	1	Rad21	0	0	0	0	0	0	0	0	0	1	0
chr2L	13101104	13101505	1	SuHw	0	0	1	0	0	0	0	0	0	0	0
chr2L	13104865	13105266	1	Rad21	0	0	0	0	0	0	0	0	0	1	0
chr2L	13113580	13113981	1	Rad21	0	0	0	0	0	0	0	0	0	1	0
chr2L	13127040	13127441	1	Rad21	0	0	0	0	0	0	0	0	0	1	0
chr2L	13140598	13140999	1	Rad21	0	0	0	0	0	0	0	0	0	1	0
chr2L	13154307	13154708	1	Modfull	0	0	0	0	1	0	0	0	0	0	0
chr2L	13157895	13158282	3	SuHw,CP190,Modfull	0	0	1	1	1	0	0	0	0	0	0
chr2L	13165629	13165701	6	CP190,Chromator,L3mbt,TF3C,Rad21,CAPH2	0	0	0	1	0	0	1	1	1	1	1
chr2L	13176639	13176965	8	CTCF,BEAF,SuHw,CP190,DREF,Chromator,L3mbt,CAPH2	1	1	1	1	0	1	1	1	0	0	1
chr2L	13179018	13179419	1	CP190	0	0	0	1	0	0	0	0	0	0	0
chr2L	13182434	13182824	4	CP190,Chromator,L3mbt,CAPH2	0	0	0	1	0	0	1	1	0	0	1
chr2L	13191849	13192202	5	BEAF,CP190,Chromator,Rad21,CAPH2	0	1	0	1	0	0	1	0	0	1	1
chr2L	13203112	13203492	2	CP190,Chromator	0	0	0	1	0	0	1	0	0	0	0
chr2L	13203819	13203919	7	BEAF,SuHw,CP190,Modfull,L3mbt,Rad21,CAPH2	0	1	1	1	1	0	0	1	0	1	1
chr2L	13205316	13205717	1	Modfull	0	0	0	0	1	0	0	0	0	0	0
chr2L	13206194	13206204	2	SuHw,L3mbt	0	0	1	0	0	0	0	1	0	0	0
chr2L	13208052	13208453	1	L3mbt	0	0	0	0	0	0	0	1	0	0	0
chr2L	13211943	13212191	4	SuHw,CP190,Modfull,L3mbt	0	0	1	1	1	0	0	1	0	0	0
chr2L	13215843	13215937	5	SuHw,CP190,Modfull,L3mbt,Rad21	0	0	1	1	1	0	0	1	0	1	0
chr2L	13219743	13220108	5	BEAF,CP190,DREF,Chromator,CAPH2	0	1	0	1	0	1	1	0	0	0	1
chr2L	13222354	13222701	4	BEAF,CP190,Chromator,CAPH2	0	1	0	1	0	0	1	0	0	0	1
chr2L	13244504	13244635	4	SuHw,CP190,Modfull,L3mbt	0	0	1	1	1	0	0	1	0	0	0
chr2L	13250152	13250506	3	SuHw,CP190,Modfull	0	0	1	1	1	0	0	0	0	0	0
chr2L	13257255	13257647	3	SuHw,CP190,Modfull	0	0	1	1	1	0	0	0	0	0	0
chr2L	13272428	13272829	1	Modfull	0	0	0	0	1	0	0	0	0	0	0
chr2L	13286485	13286795	2	Chromator,CAPH2	0	0	0	0	0	0	1	0	0	0	1
chr2L	13289764	13290098	3	CP190,Chromator,CAPH2	0	0	0	1	0	0	1	0	0	0	1
chr2L	13290757	13291041	3	SuHw,Modfull,L3mbt	0	0	1	0	1	0	0	1	0	0	0
chr2L	13296137	13296467	6	CTCF,SuHw,CP190,Modfull,Chromator,CAPH2	1	0	1	1	1	0	1	0	0	0	1
chr2L	13316767	13317125	3	SuHw,CP190,Modfull	0	0	1	1	1	0	0	0	0	0	0
chr2L	13317661	13318062	1	SuHw	0	0	1	0	0	0	0	0	0	0	0
chr2L	13318457	13318833	3	SuHw,CP190,Modfull	0	0	1	1	1	0	0	0	0	0	0
chr2L	13320797	13321178	3	SuHw,CP190,Modfull	0	0	1	1	1	0	0	0	0	0	0
chr2L	13325910	13326258	3	CTCF,BEAF,CP190	1	1	0	1	0	0	0	0	0	0	0
chr2L	13328294	13328695	1	SuHw	0	0	1	0	0	0	0	0	0	0	0
chr2L	13332811	13333161	4	CTCF,CP190,TF3C,Rad21	1	0	0	1	0	0	0	0	1	1	0
chr2L	13333419	13333820	1	CTCF	1	0	0	0	0	0	0	0	0	0	0
chr2L	13335367	13335768	1	SuHw	0	0	1	0	0	0	0	0	0	0	0
chr2L	13338958	13339359	1	SuHw	0	0	1	0	0	0	0	0	0	0	0
chr2L	13349254	13349655	1	Modfull	0	0	0	0	1	0	0	0	0	0	0
chr2L	13365935	13366328	2	CP190,L3mbt	0	0	0	1	0	0	0	1	0	0	0
chr2L	13367397	13367790	2	CP190,CAPH2	0	0	0	1	0	0	0	0	0	0	1
chr2L	13368959	13369348	2	Chromator,CAPH2	0	0	0	0	0	0	1	0	0	0	1
chr2L	13370883	13371222	4	SuHw,CP190,Chromator,CAPH2	0	0	1	1	0	0	1	0	0	0	1
chr2L	13374020	13374342	7	BEAF,SuHw,CP190,Modfull,Chromator,L3mbt,CAPH2	0	1	1	1	1	0	1	1	0	0	1
chr2L	13378740	13378816	6	CTCF,BEAF,CP190,Chromator,L3mbt,CAPH2	1	1	0	1	0	0	1	1	0	0	1
chr2L	13379199	13379600	1	SuHw	0	0	1	0	0	0	0	0	0	0	0
chr2L	13382338	13382576	2	BEAF,CAPH2	0	1	0	0	0	0	0	0	0	0	1
chr2L	13387214	13387512	2	BEAF,CAPH2	0	1	0	0	0	0	0	0	0	0	1
chr2L	13392319	13392720	1	Chromator	0	0	0	0	0	0	1	0	0	0	0
chr2L	13394982	13395256	5	CP190,Chromator,L3mbt,Rad21,CAPH2	0	0	0	1	0	0	1	1	0	1	1
chr2L	13396161	13396562	1	BEAF	0	1	0	0	0	0	0	0	0	0	0
chr2L	13398780	13399124	4	CP190,Chromator,Rad21,CAPH2	0	0	0	1	0	0	1	0	0	1	1
chr2L	13420487	13420888	2	SuHw,CP190	0	0	1	1	0	0	0	0	0	0	0
chr2L	13425503	13425904	1	SuHw	0	0	1	0	0	0	0	0	0	0	0
chr2L	13434695	13435062	3	SuHw,CP190,Modfull	0	0	1	1	1	0	0	0	0	0	0
chr2L	13436916	13437307	3	SuHw,CP190,Modfull	0	0	1	1	1	0	0	0	0	0	0
chr2L	13445515	13445849	10	CTCF,SuHw,CP190,Modfull,DREF,Chromator,L3mbt,TF3C,Rad21,CAPH2	1	0	1	1	1	1	1	1	1	1	1
chr2L	13459062	13459286	3	CTCF,CP190,Modfull	1	0	0	1	1	0	0	0	0	0	0
chr2L	13474203	13474604	1	SuHw	0	0	1	0	0	0	0	0	0	0	0
chr2L	13475266	13475667	1	CTCF	1	0	0	0	0	0	0	0	0	0	0
chr2L	13482047	13482410	3	SuHw,CP190,Modfull	0	0	1	1	1	0	0	0	0	0	0
chr2L	13487584	13487985	1	SuHw	0	0	1	0	0	0	0	0	0	0	0
chr2L	13488867	13489256	2	CP190,Modfull	0	0	0	1	1	0	0	0	0	0	0
chr2L	13489329	13489730	1	SuHw	0	0	1	0	0	0	0	0	0	0	0
chr2L	13491173	13491563	3	SuHw,CP190,Modfull	0	0	1	1	1	0	0	0	0	0	0
chr2L	13500427	13500797	4	CTCF,BEAF,SuHw,CP190	1	1	1	1	0	0	0	0	0	0	0
chr2L	13502208	13502608	2	CP190,CAPH2	0	0	0	1	0	0	0	0	0	0	1
chr2L	13509437	13509838	1	L3mbt	0	0	0	0	0	0	0	1	0	0	0
chr2L	13511213	13511614	1	SuHw	0	0	1	0	0	0	0	0	0	0	0
chr2L	13513380	13513589	4	SuHw,Modfull,L3mbt,Rad21	0	0	1	0	1	0	0	1	0	1	0
chr2L	13514246	13514616	2	SuHw,Modfull	0	0	1	0	1	0	0	0	0	0	0
chr2L	13514783	13515184	1	TF3C	0	0	0	0	0	0	0	0	1	0	0
chr2L	13516406	13516803	2	SuHw,CP190	0	0	1	1	0	0	0	0	0	0	0
chr2L	13533560	13533961	1	CTCF	1	0	0	0	0	0	0	0	0	0	0
chr2L	13539069	13539448	4	SuHw,CP190,Modfull,Rad21	0	0	1	1	1	0	0	0	0	1	0
chr2L	13540696	13541082	3	CTCF,SuHw,CP190	1	0	1	1	0	0	0	0	0	0	0
chr2L	13550035	13550202	6	BEAF,SuHw,Modfull,Chromator,Rad21,CAPH2	0	1	1	0	1	0	1	0	0	1	1
chr2L	13559669	13560070	1	Rad21	0	0	0	0	0	0	0	0	0	1	0
chr2L	13560519	13560920	1	Modfull	0	0	0	0	1	0	0	0	0	0	0
chr2L	13571887	13572286	2	SuHw,Modfull	0	0	1	0	1	0	0	0	0	0	0
chr2L	13572520	13572775	5	SuHw,CP190,Modfull,L3mbt,Rad21	0	0	1	1	1	0	0	1	0	1	0
chr2L	13576506	13576907	1	SuHw	0	0	1	0	0	0	0	0	0	0	0
chr2L	13582615	13583012	2	SuHw,Rad21	0	0	1	0	0	0	0	0	0	1	0
chr2L	13593896	13594297	1	SuHw	0	0	1	0	0	0	0	0	0	0	0
chr2L	13597900	13598301	1	CTCF	1	0	0	0	0	0	0	0	0	0	0
chr2L	13602658	13603024	2	SuHw,CP190	0	0	1	1	0	0	0	0	0	0	0
chr2L	13614849	13615193	2	SuHw,L3mbt	0	0	1	0	0	0	0	1	0	0	0
chr2L	13615686	13616087	1	Rad21	0	0	0	0	0	0	0	0	0	1	0
chr2L	13625304	13625705	1	SuHw	0	0	1	0	0	0	0	0	0	0	0
chr2L	13631873	13632274	1	SuHw	0	0	1	0	0	0	0	0	0	0	0
chr2L	13640473	13640874	1	CAPH2	0	0	0	0	0	0	0	0	0	0	1
chr2L	13641889	13642238	4	CTCF,SuHw,CP190,Modfull	1	0	1	1	1	0	0	0	0	0	0
chr2L	13647503	13647903	2	CP190,Modfull	0	0	0	1	1	0	0	0	0	0	0
chr2L	13653186	13653583	2	CP190,Modfull	0	0	0	1	1	0	0	0	0	0	0
chr2L	13656555	13656954	2	CP190,Modfull	0	0	0	1	1	0	0	0	0	0	0
chr2L	13662236	13662631	2	CP190,Modfull	0	0	0	1	1	0	0	0	0	0	0
chr2L	13670072	13670472	3	SuHw,CP190,Modfull	0	0	1	1	1	0	0	0	0	0	0
chr2L	13684806	13685207	1	SuHw	0	0	1	0	0	0	0	0	0	0	0
chr2L	13694518	13694919	1	SuHw	0	0	1	0	0	0	0	0	0	0	0
chr2L	13695651	13696035	2	SuHw,CP190	0	0	1	1	0	0	0	0	0	0	0
chr2L	13704589	13704990	1	SuHw	0	0	1	0	0	0	0	0	0	0	0
chr2L	13730903	13731304	1	SuHw	0	0	1	0	0	0	0	0	0	0	0
chr2L	13732279	13732584	4	CTCF,SuHw,CP190,Modfull	1	0	1	1	1	0	0	0	0	0	0
chr2L	13738837	13739238	1	SuHw	0	0	1	0	0	0	0	0	0	0	0
chr2L	13763146	13763547	1	CTCF	1	0	0	0	0	0	0	0	0	0	0
chr2L	13767429	13767812	2	SuHw,CP190	0	0	1	1	0	0	0	0	0	0	0
chr2L	13770905	13771229	5	BEAF,CP190,Chromator,Rad21,CAPH2	0	1	0	1	0	0	1	0	0	1	1
chr2L	13779910	13780231	4	SuHw,CP190,Modfull,L3mbt	0	0	1	1	1	0	0	1	0	0	0
chr2L	13780514	13780848	5	BEAF,SuHw,CP190,Chromator,TF3C	0	1	1	1	0	0	1	0	1	0	0
chr2L	13783299	13783663	3	BEAF,Chromator,CAPH2	0	1	0	0	0	0	1	0	0	0	1
chr2L	13790741	13791104	2	Chromator,CAPH2	0	0	0	0	0	0	1	0	0	0	1
chr2L	13793317	13793690	4	CP190,Chromator,Rad21,CAPH2	0	0	0	1	0	0	1	0	0	1	1
chr2L	13811333	13811664	6	CTCF,BEAF,CP190,Chromator,TF3C,CAPH2	1	1	0	1	0	0	1	0	1	0	1
chr2L	13813022	13813423	1	CTCF	1	0	0	0	0	0	0	0	0	0	0
chr2L	13813610	13813948	6	BEAF,CP190,Chromator,L3mbt,Rad21,CAPH2	0	1	0	1	0	0	1	1	0	1	1
chr2L	13827611	13828012	1	CAPH2	0	0	0	0	0	0	0	0	0	0	1
chr2L	13829610	13829950	8	CTCF,BEAF,SuHw,CP190,DREF,Chromator,Rad21,CAPH2	1	1	1	1	0	1	1	0	0	1	1
chr2L	13833099	13833361	4	BEAF,CP190,Chromator,CAPH2	0	1	0	1	0	0	1	0	0	0	1
chr2L	13835382	13835480	6	SuHw,Modfull,Chromator,L3mbt,Rad21,CAPH2	0	0	1	0	1	0	1	1	0	1	1
chr2L	13839939	13840340	1	Rad21	0	0	0	0	0	0	0	0	0	1	0
chr2L	13842085	13842451	4	CTCF,SuHw,CP190,Modfull	1	0	1	1	1	0	0	0	0	0	0
chr2L	13878810	13879186	4	SuHw,Modfull,L3mbt,Rad21	0	0	1	0	1	0	0	1	0	1	0
chr2L	13892740	13893127	2	Modfull,Rad21	0	0	0	0	1	0	0	0	0	1	0
chr2L	13900053	13900103	2	L3mbt,Rad21	0	0	0	0	0	0	0	1	0	1	0
chr2L	13904568	13904710	5	BEAF,CP190,Chromator,L3mbt,CAPH2	0	1	0	1	0	0	1	1	0	0	1
chr2L	13911744	13912132	3	SuHw,CP190,Modfull	0	0	1	1	1	0	0	0	0	0	0
chr2L	13931892	13932261	3	SuHw,CP190,Modfull	0	0	1	1	1	0	0	0	0	0	0
chr2L	13960437	13960811	4	SuHw,CP190,Modfull,Rad21	0	0	1	1	1	0	0	0	0	1	0
chr2L	13986727	13987117	3	SuHw,CP190,Modfull	0	0	1	1	1	0	0	0	0	0	0
chr2L	13990710	13991111	2	SuHw,CP190	0	0	1	1	0	0	0	0	0	0	0
chr2L	14005879	14006272	3	SuHw,CP190,Modfull	0	0	1	1	1	0	0	0	0	0	0
chr2L	14010310	14010711	1	TF3C	0	0	0	0	0	0	0	0	1	0	0
chr2L	14011554	14011921	4	CTCF,SuHw,CP190,Rad21	1	0	1	1	0	0	0	0	0	1	0
chr2L	14013559	14013942	2	Modfull,Rad21	0	0	0	0	1	0	0	0	0	1	0
chr2L	14019590	14019991	1	Modfull	0	0	0	0	1	0	0	0	0	0	0
chr2L	14020576	14020977	1	Modfull	0	0	0	0	1	0	0	0	0	0	0
chr2L	14021677	14021946	5	SuHw,CP190,Modfull,L3mbt,Rad21	0	0	1	1	1	0	0	1	0	1	0
chr2L	14022329	14022730	1	SuHw	0	0	1	0	0	0	0	0	0	0	0
chr2L	14024078	14024416	3	SuHw,Modfull,TF3C	0	0	1	0	1	0	0	0	1	0	0
chr2L	14032614	14033000	3	SuHw,CP190,Modfull	0	0	1	1	1	0	0	0	0	0	0
chr2L	14038388	14038773	3	SuHw,CP190,Modfull	0	0	1	1	1	0	0	0	0	0	0
chr2L	14058707	14059108	1	SuHw	0	0	1	0	0	0	0	0	0	0	0
chr2L	14074861	14075250	3	SuHw,CP190,Modfull	0	0	1	1	1	0	0	0	0	0	0
chr2L	14094691	14094954	8	CTCF,BEAF,SuHw,CP190,Modfull,DREF,Chromator,TF3C	1	1	1	1	1	1	1	0	1	0	0
chr2L	14099611	14100012	1	SuHw	0	0	1	0	0	0	0	0	0	0	0
chr2L	14100541	14100851	4	SuHw,CP190,Modfull,DREF	0	0	1	1	1	1	0	0	0	0	0
chr2L	14103173	14103574	1	SuHw	0	0	1	0	0	0	0	0	0	0	0
chr2L	14107248	14107640	3	SuHw,CP190,Modfull	0	0	1	1	1	0	0	0	0	0	0
chr2L	14112144	14112545	1	CTCF	1	0	0	0	0	0	0	0	0	0	0
chr2L	14128301	14128696	2	SuHw,CP190	0	0	1	1	0	0	0	0	0	0	0
chr2L	14134090	14134428	2	SuHw,CP190	0	0	1	1	0	0	0	0	0	0	0
chr2L	14139052	14139453	1	SuHw	0	0	1	0	0	0	0	0	0	0	0
chr2L	14145386	14145787	1	SuHw	0	0	1	0	0	0	0	0	0	0	0
chr2L	14151790	14152160	3	SuHw,CP190,Modfull	0	0	1	1	1	0	0	0	0	0	0
chr2L	14154476	14154862	3	SuHw,CP190,Modfull	0	0	1	1	1	0	0	0	0	0	0
chr2L	14160851	14161224	5	CTCF,BEAF,SuHw,CP190,Modfull	1	1	1	1	1	0	0	0	0	0	0
chr2L	14184212	14184604	4	CTCF,SuHw,CP190,Modfull	1	0	1	1	1	0	0	0	0	0	0
chr2L	14193319	14193698	2	SuHw,CP190	0	0	1	1	0	0	0	0	0	0	0
chr2L	14194854	14195242	3	SuHw,CP190,Modfull	0	0	1	1	1	0	0	0	0	0	0
chr2L	14197208	14197582	3	SuHw,CP190,Modfull	0	0	1	1	1	0	0	0	0	0	0
chr2L	14211370	14211751	3	CTCF,BEAF,Modfull	1	1	0	0	1	0	0	0	0	0	0
chr2L	14229721	14230122	1	Rad21	0	0	0	0	0	0	0	0	0	1	0
chr2L	14234030	14234313	7	CTCF,SuHw,CP190,Modfull,L3mbt,TF3C,Rad21	1	0	1	1	1	0	0	1	1	1	0
chr2L	14234528	14234851	2	CP190,Modfull	0	0	0	1	1	0	0	0	0	0	0
chr2L	14251782	14252183	1	Modfull	0	0	0	0	1	0	0	0	0	0	0
chr2L	14252263	14252630	4	SuHw,CP190,Modfull,Rad21	0	0	1	1	1	0	0	0	0	1	0
chr2L	14262808	14263209	1	Modfull	0	0	0	0	1	0	0	0	0	0	0
chr2L	14287889	14288241	6	CTCF,SuHw,CP190,Modfull,DREF,L3mbt	1	0	1	1	1	1	0	1	0	0	0
chr2L	14333922	14334294	4	BEAF,CP190,Modfull,CAPH2	0	1	0	1	1	0	0	0	0	0	1
chr2L	14348651	14349001	5	BEAF,CP190,Chromator,L3mbt,CAPH2	0	1	0	1	0	0	1	1	0	0	1
chr2L	14355223	14355280	10	CTCF,BEAF,SuHw,CP190,Modfull,DREF,Chromator,L3mbt,Rad21,CAPH2	1	1	1	1	1	1	1	1	0	1	1
chr2L	14361831	14362226	4	CP190,Chromator,Rad21,CAPH2	0	0	0	1	0	0	1	0	0	1	1
chr2L	14370029	14370416	2	SuHw,CP190	0	0	1	1	0	0	0	0	0	0	0
chr2L	14394312	14394713	1	Rad21	0	0	0	0	0	0	0	0	0	1	0
chr2L	14409591	14409992	1	TF3C	0	0	0	0	0	0	0	0	1	0	0
chr2L	14409604	14410005	1	Modfull	0	0	0	0	1	0	0	0	0	0	0
chr2L	14410277	14410599	3	SuHw,Modfull,Rad21	0	0	1	0	1	0	0	0	0	1	0
chr2L	14467243	14467644	1	CP190	0	0	0	1	0	0	0	0	0	0	0
chr2L	14490669	14490819	5	SuHw,Modfull,DREF,TF3C,Rad21	0	0	1	0	1	1	0	0	1	1	0
chr2L	14513190	14513591	1	Rad21	0	0	0	0	0	0	0	0	0	1	0
chr2L	14515262	14515663	1	Rad21	0	0	0	0	0	0	0	0	0	1	0
chr2L	14572955	14573333	2	SuHw,CP190	0	0	1	1	0	0	0	0	0	0	0
chr2L	14581148	14581549	1	CTCF	1	0	0	0	0	0	0	0	0	0	0
chr2L	14588878	14589262	6	CTCF,SuHw,CP190,Modfull,DREF,Rad21	1	0	1	1	1	1	0	0	0	1	0
chr2L	14598678	14598984	5	CTCF,CP190,Modfull,L3mbt,TF3C	1	0	0	1	1	0	0	1	1	0	0
chr2L	14599477	14599645	3	CP190,Modfull,TF3C	0	0	0	1	1	0	0	0	1	0	0
chr2L	14617517	14617918	1	Chromator	0	0	0	0	0	0	1	0	0	0	0
chr2L	14618676	14619065	2	SuHw,Modfull	0	0	1	0	1	0	0	0	0	0	0
chr2L	14619144	14619538	3	SuHw,CP190,Modfull	0	0	1	1	1	0	0	0	0	0	0
chr2L	14689461	14689496	4	SuHw,CP190,Modfull,Rad21	0	0	1	1	1	0	0	0	0	1	0
chr2L	14690122	14690523	1	Modfull	0	0	0	0	1	0	0	0	0	0	0
chr2L	14706247	14706592	8	CTCF,BEAF,SuHw,CP190,Modfull,DREF,L3mbt,Rad21	1	1	1	1	1	1	0	1	0	1	0
chr2L	14797368	14797767	2	SuHw,CP190	0	0	1	1	0	0	0	0	0	0	0
chr2L	14803968	14804340	3	BEAF,CP190,Chromator	0	1	0	1	0	0	1	0	0	0	0
chr2L	14807483	14807884	1	L3mbt	0	0	0	0	0	0	0	1	0	0	0
chr2L	14808828	14809211	2	CP190,Chromator	0	0	0	1	0	0	1	0	0	0	0
chr2L	14829646	14830047	1	SuHw	0	0	1	0	0	0	0	0	0	0	0
chr2L	14851689	14852063	5	CTCF,SuHw,CP190,Modfull,Rad21	1	0	1	1	1	0	0	0	0	1	0
chr2L	14886295	14886696	1	SuHw	0	0	1	0	0	0	0	0	0	0	0
chr2L	14888844	14889245	1	SuHw	0	0	1	0	0	0	0	0	0	0	0
chr2L	14939881	14940282	1	SuHw	0	0	1	0	0	0	0	0	0	0	0
chr2L	14941172	14941573	1	SuHw	0	0	1	0	0	0	0	0	0	0	0
chr2L	14961286	14961670	2	SuHw,CP190	0	0	1	1	0	0	0	0	0	0	0
chr2L	14972840	14973219	4	CTCF,SuHw,CP190,Modfull	1	0	1	1	1	0	0	0	0	0	0
chr2L	14974128	14974529	1	SuHw	0	0	1	0	0	0	0	0	0	0	0
chr2L	14997346	14997731	2	Modfull,Rad21	0	0	0	0	1	0	0	0	0	1	0
chr2L	15005489	15005880	4	CP190,Chromator,Rad21,CAPH2	0	0	0	1	0	0	1	0	0	1	1
chr2L	15007599	15008000	1	Chromator	0	0	0	0	0	0	1	0	0	0	0
chr2L	15009814	15010113	4	BEAF,CP190,Chromator,CAPH2	0	1	0	1	0	0	1	0	0	0	1
chr2L	15013707	15014108	2	SuHw,CP190	0	0	1	1	0	0	0	0	0	0	0
chr2L	15019953	15020347	2	SuHw,CP190	0	0	1	1	0	0	0	0	0	0	0
chr2L	15038600	15039001	1	TF3C	0	0	0	0	0	0	0	0	1	0	0
chr2L	15039339	15039631	9	CTCF,BEAF,SuHw,CP190,DREF,Chromator,L3mbt,TF3C,CAPH2	1	1	1	1	0	1	1	1	1	0	1
chr2L	15057801	15058091	11	CTCF,BEAF,SuHw,CP190,Modfull,DREF,Chromator,L3mbt,TF3C,Rad21,CAPH2	1	1	1	1	1	1	1	1	1	1	1
chr2L	15060668	15060974	11	CTCF,BEAF,SuHw,CP190,Modfull,DREF,Chromator,L3mbt,TF3C,Rad21,CAPH2	1	1	1	1	1	1	1	1	1	1	1
chr2L	15061489	15061855	3	Modfull,Chromator,TF3C	0	0	0	0	1	0	1	0	1	0	0
chr2L	15067944	15068236	9	CTCF,BEAF,SuHw,CP190,Modfull,Chromator,L3mbt,TF3C,CAPH2	1	1	1	1	1	0	1	1	1	0	1
chr2L	15075251	15075652	1	SuHw	0	0	1	0	0	0	0	0	0	0	0
chr2L	15078397	15078798	1	SuHw	0	0	1	0	0	0	0	0	0	0	0
chr2L	15096751	15097147	3	SuHw,CP190,Modfull	0	0	1	1	1	0	0	0	0	0	0
chr2L	15113259	15113529	11	CTCF,BEAF,SuHw,CP190,Modfull,DREF,Chromator,L3mbt,TF3C,Rad21,CAPH2	1	1	1	1	1	1	1	1	1	1	1
chr2L	15118012	15118407	4	CTCF,SuHw,CP190,Rad21	1	0	1	1	0	0	0	0	0	1	0
chr2L	15142041	15142442	1	SuHw	0	0	1	0	0	0	0	0	0	0	0
chr2L	15158752	15159153	1	SuHw	0	0	1	0	0	0	0	0	0	0	0
chr2L	15181257	15181641	2	SuHw,CP190	0	0	1	1	0	0	0	0	0	0	0
chr2L	15189460	15189858	2	SuHw,CP190	0	0	1	1	0	0	0	0	0	0	0
chr2L	15234271	15234643	2	SuHw,CP190	0	0	1	1	0	0	0	0	0	0	0
chr2L	15235360	15235722	3	SuHw,CP190,Modfull	0	0	1	1	1	0	0	0	0	0	0
chr2L	15248257	15248653	2	CP190,CAPH2	0	0	0	1	0	0	0	0	0	0	1
chr2L	15256269	15256503	4	BEAF,CP190,Chromator,CAPH2	0	1	0	1	0	0	1	0	0	0	1
chr2L	15264566	15264880	4	SuHw,Modfull,L3mbt,Rad21	0	0	1	0	1	0	0	1	0	1	0
chr2L	15272339	15272667	5	SuHw,CP190,Modfull,Chromator,CAPH2	0	0	1	1	1	0	1	0	0	0	1
chr2L	15274951	15275352	1	CP190	0	0	0	1	0	0	0	0	0	0	0
chr2L	15286562	15286963	1	SuHw	0	0	1	0	0	0	0	0	0	0	0
chr2L	15422466	15422867	1	CTCF	1	0	0	0	0	0	0	0	0	0	0
chr2L	15438973	15439374	1	CTCF	1	0	0	0	0	0	0	0	0	0	0
chr2L	15446112	15446458	3	BEAF,CP190,Modfull	0	1	0	1	1	0	0	0	0	0	0
chr2L	15446854	15447255	1	DREF	0	0	0	0	0	1	0	0	0	0	0
chr2L	15448553	15448954	1	Modfull	0	0	0	0	1	0	0	0	0	0	0
chr2L	15449885	15450286	1	BEAF	0	1	0	0	0	0	0	0	0	0	0
chr2L	15453181	15453442	4	BEAF,CP190,Modfull,Chromator	0	1	0	1	1	0	1	0	0	0	0
chr2L	15498878	15499133	11	CTCF,BEAF,SuHw,CP190,Modfull,DREF,Chromator,L3mbt,TF3C,Rad21,CAPH2	1	1	1	1	1	1	1	1	1	1	1
chr2L	15500111	15500512	1	Modfull	0	0	0	0	1	0	0	0	0	0	0
chr2L	15504542	15504912	3	CTCF,SuHw,CP190	1	0	1	1	0	0	0	0	0	0	0
chr2L	15510281	15510682	1	SuHw	0	0	1	0	0	0	0	0	0	0	0
chr2L	15554124	15554525	1	SuHw	0	0	1	0	0	0	0	0	0	0	0
chr2L	15564977	15565378	1	SuHw	0	0	1	0	0	0	0	0	0	0	0
chr2L	15577038	15577415	2	SuHw,CP190	0	0	1	1	0	0	0	0	0	0	0
chr2L	15609131	15609492	4	SuHw,CP190,Modfull,DREF	0	0	1	1	1	1	0	0	0	0	0
chr2L	15613558	15613949	3	SuHw,CP190,Modfull	0	0	1	1	1	0	0	0	0	0	0
chr2L	15621682	15622083	2	SuHw,CP190	0	0	1	1	0	0	0	0	0	0	0
chr2L	15636747	15637148	2	SuHw,CP190	0	0	1	1	0	0	0	0	0	0	0
chr2L	15643781	15644144	6	CTCF,BEAF,SuHw,CP190,Modfull,Rad21	1	1	1	1	1	0	0	0	0	1	0
chr2L	15652894	15653281	3	SuHw,CP190,Modfull	0	0	1	1	1	0	0	0	0	0	0
chr2L	15654420	15654821	1	CP190	0	0	0	1	0	0	0	0	0	0	0
chr2L	15656255	15656645	2	CP190,Modfull	0	0	0	1	1	0	0	0	0	0	0
chr2L	15683282	15683653	2	CP190,Modfull	0	0	0	1	1	0	0	0	0	0	0
chr2L	15688003	15688404	1	CP190	0	0	0	1	0	0	0	0	0	0	0
chr2L	15689852	15690242	2	CP190,Modfull	0	0	0	1	1	0	0	0	0	0	0
chr2L	15718242	15718643	1	Modfull	0	0	0	0	1	0	0	0	0	0	0
chr2L	15739340	15739732	2	SuHw,CP190	0	0	1	1	0	0	0	0	0	0	0
chr2L	15745475	15745679	3	CTCF,Modfull,CAPH2	1	0	0	0	1	0	0	0	0	0	1
chr2L	15746830	15746863	5	CTCF,Modfull,Chromator,L3mbt,Rad21	1	0	0	0	1	0	1	1	0	1	0
chr2L	15747423	15747824	1	BEAF	0	1	0	0	0	0	0	0	0	0	0
chr2L	15748031	15748266	8	CTCF,BEAF,CP190,Modfull,Chromator,L3mbt,Rad21,CAPH2	1	1	0	1	1	0	1	1	0	1	1
chr2L	15750977	15751293	8	BEAF,SuHw,CP190,Modfull,Chromator,L3mbt,Rad21,CAPH2	0	1	1	1	1	0	1	1	0	1	1
chr2L	15752083	15752477	2	BEAF,Chromator	0	1	0	0	0	0	1	0	0	0	0
chr2L	15762589	15762897	3	SuHw,Modfull,L3mbt	0	0	1	0	1	0	0	1	0	0	0
chr2L	15764051	15764394	3	BEAF,CP190,Chromator	0	1	0	1	0	0	1	0	0	0	0
chr2L	15768153	15768517	4	BEAF,CP190,Chromator,CAPH2	0	1	0	1	0	0	1	0	0	0	1
chr2L	15771014	15771369	6	CTCF,BEAF,CP190,Chromator,Rad21,CAPH2	1	1	0	1	0	0	1	0	0	1	1
chr2L	15778006	15778384	3	SuHw,CP190,Modfull	0	0	1	1	1	0	0	0	0	0	0
chr2L	15783021	15783422	1	CTCF	1	0	0	0	0	0	0	0	0	0	0
chr2L	15796399	15796781	2	SuHw,CP190	0	0	1	1	0	0	0	0	0	0	0
chr2L	15800778	15801179	1	SuHw	0	0	1	0	0	0	0	0	0	0	0
chr2L	15807103	15807504	1	Modfull	0	0	0	0	1	0	0	0	0	0	0
chr2L	15826902	15827303	1	Modfull	0	0	0	0	1	0	0	0	0	0	0
chr2L	15832781	15833182	1	CP190	0	0	0	1	0	0	0	0	0	0	0
chr2L	15833452	15833789	3	SuHw,CP190,Modfull	0	0	1	1	1	0	0	0	0	0	0
chr2L	15858041	15858442	1	SuHw	0	0	1	0	0	0	0	0	0	0	0
chr2L	15864156	15864537	3	SuHw,CP190,Modfull	0	0	1	1	1	0	0	0	0	0	0
chr2L	15874159	15874554	2	SuHw,CP190	0	0	1	1	0	0	0	0	0	0	0
chr2L	15894472	15894865	3	SuHw,CP190,Modfull	0	0	1	1	1	0	0	0	0	0	0
chr2L	15903108	15903477	3	SuHw,CP190,Modfull	0	0	1	1	1	0	0	0	0	0	0
chr2L	15903736	15904128	2	CTCF,Modfull	1	0	0	0	1	0	0	0	0	0	0
chr2L	15910401	15910802	1	SuHw	0	0	1	0	0	0	0	0	0	0	0
chr2L	15911710	15911993	3	SuHw,Modfull,Rad21	0	0	1	0	1	0	0	0	0	1	0
chr2L	15912423	15912824	1	SuHw	0	0	1	0	0	0	0	0	0	0	0
chr2L	15913270	15913671	1	SuHw	0	0	1	0	0	0	0	0	0	0	0
chr2L	15919929	15920325	3	SuHw,CP190,Modfull	0	0	1	1	1	0	0	0	0	0	0
chr2L	15932662	15933034	4	SuHw,CP190,Modfull,Rad21	0	0	1	1	1	0	0	0	0	1	0
chr2L	15943285	15943686	1	SuHw	0	0	1	0	0	0	0	0	0	0	0
chr2L	15949461	15949858	2	CTCF,CP190	1	0	0	1	0	0	0	0	0	0	0
chr2L	15968392	15968728	2	SuHw,CP190	0	0	1	1	0	0	0	0	0	0	0
chr2L	15974309	15974698	2	SuHw,CP190	0	0	1	1	0	0	0	0	0	0	0
chr2L	15982779	15983155	3	SuHw,CP190,Modfull	0	0	1	1	1	0	0	0	0	0	0
chr2L	15998305	15998706	1	Rad21	0	0	0	0	0	0	0	0	0	1	0
chr2L	16026691	16027092	1	CTCF	1	0	0	0	0	0	0	0	0	0	0
chr2L	16035087	16035461	3	SuHw,CP190,Modfull	0	0	1	1	1	0	0	0	0	0	0
chr2L	16041759	16042151	2	CP190,Modfull	0	0	0	1	1	0	0	0	0	0	0
chr2L	16042341	16042742	1	CTCF	1	0	0	0	0	0	0	0	0	0	0
chr2L	16049577	16049939	6	CTCF,SuHw,CP190,Modfull,TF3C,Rad21	1	0	1	1	1	0	0	0	1	1	0
chr2L	16057720	16058121	1	SuHw	0	0	1	0	0	0	0	0	0	0	0
chr2L	16078209	16078610	1	SuHw	0	0	1	0	0	0	0	0	0	0	0
chr2L	16117557	16117915	3	SuHw,CP190,Modfull	0	0	1	1	1	0	0	0	0	0	0
chr2L	16122207	16122608	1	SuHw	0	0	1	0	0	0	0	0	0	0	0
chr2L	16124920	16125321	1	SuHw	0	0	1	0	0	0	0	0	0	0	0
chr2L	16129540	16129941	1	SuHw	0	0	1	0	0	0	0	0	0	0	0
chr2L	16136411	16136812	1	SuHw	0	0	1	0	0	0	0	0	0	0	0
chr2L	16141117	16141518	1	Chromator	0	0	0	0	0	0	1	0	0	0	0
chr2L	16145455	16145856	1	L3mbt	0	0	0	0	0	0	0	1	0	0	0
chr2L	16145966	16146336	2	CP190,Chromator	0	0	0	1	0	0	1	0	0	0	0
chr2L	16156015	16156416	1	DREF	0	0	0	0	0	1	0	0	0	0	0
chr2L	16165101	16165502	1	SuHw	0	0	1	0	0	0	0	0	0	0	0
chr2L	16197463	16197839	2	SuHw,CP190	0	0	1	1	0	0	0	0	0	0	0
chr2L	16223937	16224065	4	CTCF,CP190,Modfull,CAPH2	1	0	0	1	1	0	0	0	0	0	1
chr2L	16229508	16229903	2	SuHw,CP190	0	0	1	1	0	0	0	0	0	0	0
chr2L	16240660	16241061	1	SuHw	0	0	1	0	0	0	0	0	0	0	0
chr2L	16244050	16244451	1	Modfull	0	0	0	0	1	0	0	0	0	0	0
chr2L	16251609	16251851	8	BEAF,SuHw,CP190,Modfull,L3mbt,TF3C,Rad21,CAPH2	0	1	1	1	1	0	0	1	1	1	1
chr2L	16253998	16254399	1	Rad21	0	0	0	0	0	0	0	0	0	1	0
chr2L	16257476	16257806	10	CTCF,BEAF,SuHw,CP190,Modfull,DREF,Chromator,TF3C,Rad21,CAPH2	1	1	1	1	1	1	1	0	1	1	1
chr2L	16261629	16261950	5	CTCF,CP190,Modfull,Chromator,CAPH2	1	0	0	1	1	0	1	0	0	0	1
chr2L	16262561	16262962	1	Modfull	0	0	0	0	1	0	0	0	0	0	0
chr2L	16263716	16264105	3	CP190,Modfull,Rad21	0	0	0	1	1	0	0	0	0	1	0
chr2L	16268036	16268385	2	Modfull,L3mbt	0	0	0	0	1	0	0	1	0	0	0
chr2L	16269572	16269741	5	SuHw,CP190,Modfull,L3mbt,Rad21	0	0	1	1	1	0	0	1	0	1	0
chr2L	16271456	16271853	2	SuHw,Modfull	0	0	1	0	1	0	0	0	0	0	0
chr2L	16274204	16274605	1	CTCF	1	0	0	0	0	0	0	0	0	0	0
chr2L	16275893	16276294	1	CTCF	1	0	0	0	0	0	0	0	0	0	0
chr2L	16279350	16279751	1	CTCF	1	0	0	0	0	0	0	0	0	0	0
chr2L	16279957	16280262	3	SuHw,TF3C,Rad21	0	0	1	0	0	0	0	0	1	1	0
chr2L	16284829	16285105	4	CP190,Modfull,L3mbt,TF3C	0	0	0	1	1	0	0	1	1	0	0
chr2L	16286640	16286802	3	BEAF,Modfull,TF3C	0	1	0	0	1	0	0	0	1	0	0
chr2L	16287661	16287957	11	CTCF,BEAF,SuHw,CP190,Modfull,DREF,Chromator,L3mbt,TF3C,Rad21,CAPH2	1	1	1	1	1	1	1	1	1	1	1
chr2L	16299653	16300034	5	CTCF,BEAF,CP190,Chromator,CAPH2	1	1	0	1	0	0	1	0	0	0	1
chr2L	16303093	16303149	6	BEAF,CP190,Chromator,L3mbt,Rad21,CAPH2	0	1	0	1	0	0	1	1	0	1	1
chr2L	16307147	16307334	5	BEAF,CP190,DREF,Chromator,CAPH2	0	1	0	1	0	1	1	0	0	0	1
chr2L	16310759	16310888	6	BEAF,CP190,Chromator,L3mbt,Rad21,CAPH2	0	1	0	1	0	0	1	1	0	1	1
chr2L	16320041	16320373	2	Modfull,Rad21	0	0	0	0	1	0	0	0	0	1	0
chr2L	16325918	16325994	7	BEAF,SuHw,CP190,Modfull,Chromator,L3mbt,CAPH2	0	1	1	1	1	0	1	1	0	0	1
chr2L	16329015	16329344	8	CTCF,BEAF,SuHw,CP190,Modfull,Chromator,TF3C,CAPH2	1	1	1	1	1	0	1	0	1	0	1
chr2L	16333923	16333988	3	CTCF,CP190,Modfull	1	0	0	1	1	0	0	0	0	0	0
chr2L	16349244	16349635	4	CTCF,SuHw,CP190,Modfull	1	0	1	1	1	0	0	0	0	0	0
chr2L	16350156	16350473	10	CTCF,BEAF,SuHw,CP190,Modfull,DREF,Chromator,L3mbt,Rad21,CAPH2	1	1	1	1	1	1	1	1	0	1	1
chr2L	16350779	16351180	1	TF3C	0	0	0	0	0	0	0	0	1	0	0
chr2L	16352798	16352808	8	CTCF,BEAF,CP190,DREF,Chromator,L3mbt,TF3C,CAPH2	1	1	0	1	0	1	1	1	1	0	1
chr2L	16356743	16356927	7	CTCF,BEAF,CP190,Modfull,DREF,Chromator,CAPH2	1	1	0	1	1	1	1	0	0	0	1
chr2L	16361476	16361857	3	SuHw,CP190,Modfull	0	0	1	1	1	0	0	0	0	0	0
chr2L	16371497	16371885	3	SuHw,CP190,Modfull	0	0	1	1	1	0	0	0	0	0	0
chr2L	16374279	16374652	3	SuHw,CP190,Modfull	0	0	1	1	1	0	0	0	0	0	0
chr2L	16377374	16377775	1	SuHw	0	0	1	0	0	0	0	0	0	0	0
chr2L	16381512	16381913	1	SuHw	0	0	1	0	0	0	0	0	0	0	0
chr2L	16390956	16391353	3	SuHw,CP190,Modfull	0	0	1	1	1	0	0	0	0	0	0
chr2L	16398712	16399113	1	SuHw	0	0	1	0	0	0	0	0	0	0	0
chr2L	16415522	16415923	1	SuHw	0	0	1	0	0	0	0	0	0	0	0
chr2L	16422688	16423006	3	SuHw,Modfull,Rad21	0	0	1	0	1	0	0	0	0	1	0
chr2L	16424578	16424967	2	SuHw,CP190	0	0	1	1	0	0	0	0	0	0	0
chr2L	16448756	16449157	1	SuHw	0	0	1	0	0	0	0	0	0	0	0
chr2L	16451011	16451259	5	SuHw,Modfull,L3mbt,TF3C,Rad21	0	0	1	0	1	0	0	1	1	1	0
chr2L	16459023	16459424	1	SuHw	0	0	1	0	0	0	0	0	0	0	0
chr2L	16486600	16487001	1	SuHw	0	0	1	0	0	0	0	0	0	0	0
chr2L	16487598	16487957	6	CTCF,SuHw,CP190,Chromator,Rad21,CAPH2	1	0	1	1	0	0	1	0	0	1	1
chr2L	16491469	16491530	7	CTCF,BEAF,CP190,Modfull,Chromator,L3mbt,CAPH2	1	1	0	1	1	0	1	1	0	0	1
chr2L	16495378	16495779	1	Rad21	0	0	0	0	0	0	0	0	0	1	0
chr2L	16503456	16503857	1	SuHw	0	0	1	0	0	0	0	0	0	0	0
chr2L	16507652	16508006	8	CTCF,BEAF,SuHw,CP190,Modfull,DREF,Chromator,TF3C	1	1	1	1	1	1	1	0	1	0	0
chr2L	16511234	16511577	2	SuHw,Rad21	0	0	1	0	0	0	0	0	0	1	0
[truncated: 17,278 more rows]
