# Supplementary material for: Insulator function and topological domain border strength scale with architectural protein occupancy
Source: Genome Biol. 2014 Jun 30;15(5):R82. doi: 10.1186/gb-2014-15-5-r82 (PMC4226948; doi:10.1186/gb-2014-15-5-r82)
Supplement: Additional file 8: Table S2 — A list of all CTCF binding sites determined by ChIP-seq in human K562 cells, with location, occupancy level, and matrix of factors present based on publicly available ENCODE data. [file gb-2014-15-5-r82-S8.zip]

Archive with 1 entries (1 files):
- Additional File 8 - Table S2.xlsx
