# Supplementary material for: Insulator function and topological domain border strength scale with architectural protein occupancy
Source: Genome Biol. 2014 Jun 30;15(5):R82. doi: 10.1186/gb-2014-15-5-r82 (PMC4226948; doi:10.1186/gb-2014-15-5-r82)
Supplement: Additional file 8: Table S2 — A list of all CTCF binding sites determined by ChIP-seq in human K562 cells, with location, occupancy level, and matrix of factors present based on publicly available ENCODE data. [file gb-2014-15-5-r82-S8.zip › Additional File 8 - Table S2.xlsx]

## Sheet: Galaxy277-(Intersect_on_data_27
chrom	start	end	occupancy	CLP (colocalization pattern)	CTCF	TF3C	Yy1	Rad21	Smc3	Znf143	Myc	Max	Maz	JunD	Arid3a	Atf1	Atf3	Bach1	Bcl	Bcl3	Bdp1	Bhlhe40	Brf1	Brf2	Brg1	Cbx3	CCNT2	CEBPbeta	CHD2	Corest	CTCFL	E2F4	E2F6	Egr1	Elf1	Elk1	Ets1	Ezh2	fos	FosL	GATA1	GATA2	HDAC1	HDAC2	HDAC6	HDAC8	HMGN3	Ini1	cJun
chr1	16100	16250	1	CTCF	1	0	0	0	0	0	0	0	0	0	0	0	0	0	0	0	0	0	0	0	0	0	0	0	0	0	0	0	0	0	0	0	0	0	0	0	0	0	0	0	0	0	0	0	0
chr1	138700	138850	1	CTCF	1	0	0	0	0	0	0	0	0	0	0	0	0	0	0	0	0	0	0	0	0	0	0	0	0	0	0	0	0	0	0	0	0	0	0	0	0	0	0	0	0	0	0	0	0
chr1	237740	237890	4	CTCF,Smc3,Maz,Rad21	1	0	0	1	1	0	0	0	1	0	0	0	0	0	0	0	0	0	0	0	0	0	0	0	0	0	0	0	0	0	0	0	0	0	0	0	0	0	0	0	0	0	0	0	0
chr1	521562	521590	4	CTCF,Maz,JunD,Rad21	1	0	0	1	0	0	0	0	1	1	0	0	0	0	0	0	0	0	0	0	0	0	0	0	0	0	0	0	0	0	0	0	0	0	0	0	0	0	0	0	0	0	0	0	0
chr1	569780	569930	11	CTCF,Maz,JunD,CEBPbeta,CHD2,GATA1,cJun,MafF,MafK,MXI1,TFIIF	1	0	0	0	0	0	0	0	1	1	0	0	0	0	0	0	0	0	0	0	0	0	0	1	1	0	0	0	0	0	0	0	0	0	0	0	1	0	0	0	0	0	0	0	1
chr1	714180	714185	34	CTCF,Smc3,Znf143,Myc,Maz,JunD,Atf1,Atf3,CCNT2,CEBPbeta,CHD2,CTCFL,E2F4,E2F6,Egr1,Elf1,fos,GATA1,HMGN3,cJun,MafF,MafK,MXI1,Nfya,Nfyb,P300,Rfx5,Six5,Sp1,Sp2,Tead4,TFIIF,Thap1,Usf1	1	0	0	0	1	1	1	0	1	1	0	1	1	0	0	0	0	0	0	0	0	0	1	1	1	0	1	1	1	1	1	0	0	0	1	0	1	0	0	0	0	0	1	0	1
chr1	785860	786010	1	CTCF	1	0	0	0	0	0	0	0	0	0	0	0	0	0	0	0	0	0	0	0	0	0	0	0	0	0	0	0	0	0	0	0	0	0	0	0	0	0	0	0	0	0	0	0	0
chr1	793420	793570	1	CTCF	1	0	0	0	0	0	0	0	0	0	0	0	0	0	0	0	0	0	0	0	0	0	0	0	0	0	0	0	0	0	0	0	0	0	0	0	0	0	0	0	0	0	0	0	0
chr1	805259	805341	16	CTCF,Yy1,Smc3,Znf143,Maz,JunD,CCNT2,CHD2,CTCFL,E2F6,Egr1,Elf1,HDAC2,HMGN3,MXI1,Rad21	1	0	1	1	1	1	0	0	1	1	0	0	0	0	0	0	0	0	0	0	0	0	1	0	1	0	1	0	1	1	1	0	0	0	0	0	0	0	0	1	0	0	1	0	0
chr1	825905	826010	3	CTCF,CEBPbeta,MafK	1	0	0	0	0	0	0	0	0	0	0	0	0	0	0	0	0	0	0	0	0	0	0	1	0	0	0	0	0	0	0	0	0	0	0	0	0	0	0	0	0	0	0	0	0
chr1	826200	826230	4	CTCF,CEBPbeta,CHD2,MafK	1	0	0	0	0	0	0	0	0	0	0	0	0	0	0	0	0	0	0	0	0	0	0	1	1	0	0	0	0	0	0	0	0	0	0	0	0	0	0	0	0	0	0	0	0
chr1	840167	840182	37	CTCF,Yy1,Smc3,Znf143,Myc,Maz,JunD,Bcl,Bhlhe40,Cbx3,CCNT2,CHD2,CTCFL,E2F4,E2F6,Egr1,Elf1,Ets1,FosL,HMGN3,cJun,MXI1,P300,Phf8,Plu1,Setdb1,Sin3A,Taf1,Taf7,Tbp,Tead4,TFIIB,TFIIF,Thap1,Ubtfs,Zbtb7,Rad21	1	0	1	1	1	1	1	0	1	1	0	0	0	0	1	0	0	1	0	0	0	1	1	0	1	0	1	1	1	1	1	0	1	0	0	1	0	0	0	0	0	0	1	0	1
chr1	848320	848470	2	CTCF,Rad21	1	0	0	1	0	0	0	0	0	0	0	0	0	0	0	0	0	0	0	0	0	0	0	0	0	0	0	0	0	0	0	0	0	0	0	0	0	0	0	0	0	0	0	0	0
chr1	855120	855259	2	CTCF,CTCFL	1	0	0	0	0	0	0	0	0	0	0	0	0	0	0	0	0	0	0	0	0	0	0	0	0	0	1	0	0	0	0	0	0	0	0	0	0	0	0	0	0	0	0	0	0
chr1	856570	856640	28	CTCF,Yy1,Smc3,Znf143,Maz,JunD,Bhlhe40,CCNT2,CHD2,CTCFL,Egr1,Elf1,Ets1,HMGN3,MafK,MXI1,Nr2f2,P300,Sin3A,Six5,Sp1,Tblr1,Tbp,TFIIF,Trim28,Ubtfs,Zbtb7,Rad21	1	0	1	1	1	1	0	0	1	1	0	0	0	0	0	0	0	1	0	0	0	0	1	0	1	0	1	0	0	1	1	0	1	0	0	0	0	0	0	0	0	0	1	0	0
chr1	860493	860510	6	CTCF,Maz,HMGN3,Phf8,Plu1,Zbtb7	1	0	0	0	0	0	0	0	1	0	0	0	0	0	0	0	0	0	0	0	0	0	0	0	0	0	0	0	0	0	0	0	0	0	0	0	0	0	0	0	0	0	1	0	0
chr1	867120	867270	1	CTCF	1	0	0	0	0	0	0	0	0	0	0	0	0	0	0	0	0	0	0	0	0	0	0	0	0	0	0	0	0	0	0	0	0	0	0	0	0	0	0	0	0	0	0	0	0
chr1	873595	873685	7	CTCF,Smc3,Maz,JunD,CCNT2,HMGN3,Rad21	1	0	0	1	1	0	0	0	1	1	0	0	0	0	0	0	0	0	0	0	0	0	1	0	0	0	0	0	0	0	0	0	0	0	0	0	0	0	0	0	0	0	1	0	0
chr1	874374	874410	2	CTCF,CEBPbeta	1	0	0	0	0	0	0	0	0	0	0	0	0	0	0	0	0	0	0	0	0	0	0	1	0	0	0	0	0	0	0	0	0	0	0	0	0	0	0	0	0	0	0	0	0
chr1	874572	874577	5	CTCF,CEBPbeta,CTCFL,E2F6,Zbtb7	1	0	0	0	0	0	0	0	0	0	0	0	0	0	0	0	0	0	0	0	0	0	0	1	0	0	1	0	1	0	0	0	0	0	0	0	0	0	0	0	0	0	0	0	0
chr1	874840	874906	2	CTCF,E2F6	1	0	0	0	0	0	0	0	0	0	0	0	0	0	0	0	0	0	0	0	0	0	0	0	0	0	0	0	1	0	0	0	0	0	0	0	0	0	0	0	0	0	0	0	0
chr1	875700	875755	13	CTCF,Maz,JunD,CCNT2,CTCFL,Egr1,HDAC2,HMGN3,Mef2a,Phf8,Ubtfs,Zbtb7,Rad21	1	0	0	1	0	0	0	0	1	1	0	0	0	0	0	0	0	0	0	0	0	0	1	0	0	0	1	0	0	1	0	0	0	0	0	0	0	0	0	1	0	0	1	0	0
chr1	876540	876589	2	CTCF,HMGN3	1	0	0	0	0	0	0	0	0	0	0	0	0	0	0	0	0	0	0	0	0	0	0	0	0	0	0	0	0	0	0	0	0	0	0	0	0	0	0	0	0	0	1	0	0
chr1	886900	887050	1	CTCF	1	0	0	0	0	0	0	0	0	0	0	0	0	0	0	0	0	0	0	0	0	0	0	0	0	0	0	0	0	0	0	0	0	0	0	0	0	0	0	0	0	0	0	0	0
chr1	911564	911690	10	CTCF,Smc3,Maz,JunD,CCNT2,Elf1,Ets1,HDAC1,HMGN3,Rad21	1	0	0	1	1	0	0	0	1	1	0	0	0	0	0	0	0	0	0	0	0	0	1	0	0	0	0	0	0	0	1	0	1	0	0	0	0	0	1	0	0	0	1	0	0
chr1	919080	919230	1	CTCF	1	0	0	0	0	0	0	0	0	0	0	0	0	0	0	0	0	0	0	0	0	0	0	0	0	0	0	0	0	0	0	0	0	0	0	0	0	0	0	0	0	0	0	0	0
chr1	919735	919760	10	CTCF,Smc3,Znf143,Maz,JunD,CCNT2,CTCFL,HMGN3,Zbtb7,Rad21	1	0	0	1	1	1	0	0	1	1	0	0	0	0	0	0	0	0	0	0	0	0	1	0	0	0	1	0	0	0	0	0	0	0	0	0	0	0	0	0	0	0	1	0	0
chr1	937333	937365	26	CTCF,TF3C,Yy1,Smc3,Znf143,Maz,JunD,CCNT2,CHD2,CTCFL,E2F4,E2F6,Elf1,HDAC2,HMGN3,MafK,Mef2a,P300,Phf8,Plu1,Taf1,Tbp,TFIIF,Ubtfs,Zbtb7,Rad21	1	1	1	1	1	1	0	0	1	1	0	0	0	0	0	0	0	0	0	0	0	0	1	0	1	0	1	1	1	0	1	0	0	0	0	0	0	0	0	1	0	0	1	0	0
chr1	950947	950969	4	CTCF,Maz,Zbtb7,Rad21	1	0	0	1	0	0	0	0	1	0	0	0	0	0	0	0	0	0	0	0	0	0	0	0	0	0	0	0	0	0	0	0	0	0	0	0	0	0	0	0	0	0	0	0	0
chr1	954842	954890	13	CTCF,Maz,JunD,Cbx3,CCNT2,CHD2,CTCFL,E2F4,HMGN3,Nfyb,Taf1,Zbtb7,Rad21	1	0	0	1	0	0	0	0	1	1	0	0	0	0	0	0	0	0	0	0	0	1	1	0	1	0	1	1	0	0	0	0	0	0	0	0	0	0	0	0	0	0	1	0	0
chr1	968532	968550	24	CTCF,Rad21,Smc3,Znf143,Maz,JunD,Atf1,CCNT2,CEBPbeta,CHD2,CTCFL,E2F4,E2F6,Egr1,Elf1,Ets1,HMGN3,cJun,MafK,Nfya,Nfyb,Sp1,Sp2,Zbtb7	1	0	0	1	1	1	0	0	1	1	0	1	0	0	0	0	0	0	0	0	0	0	1	1	1	0	1	1	1	1	1	0	1	0	0	0	0	0	0	0	0	0	1	0	1
chr1	976086	976089	14	CTCF,Maz,JunD,Bhlhe40,Cbx3,CCNT2,CHD2,E2F6,Egr1,Elf1,HDAC1,HMGN3,cJun,Ubtfs	1	0	0	0	0	0	0	0	1	1	0	0	0	0	0	0	0	1	0	0	0	1	1	0	1	0	0	0	1	1	1	0	0	0	0	0	0	0	1	0	0	0	1	0	1
chr1	990060	990210	1	CTCF	1	0	0	0	0	0	0	0	0	0	0	0	0	0	0	0	0	0	0	0	0	0	0	0	0	0	0	0	0	0	0	0	0	0	0	0	0	0	0	0	0	0	0	0	0
chr1	994810	994813	17	CTCF,Maz,JunD,Cbx3,CCNT2,CTCFL,Elf1,HMGN3,MXI1,Phf8,Plu1,Rbbp5,Sap30,Tbp,Zbtb7,Znf263,Rad21	1	0	0	1	0	0	0	0	1	1	0	0	0	0	0	0	0	0	0	0	0	1	1	0	0	0	1	0	0	0	1	0	0	0	0	0	0	0	0	0	0	0	1	0	0
chr1	999410	999426	20	CTCF,Yy1,Smc3,Znf143,Maz,JunD,Cbx3,CCNT2,CHD2,CTCFL,E2F4,E2F6,Egr1,Elk1,HMGN3,cJun,MafK,Phf8,Plu1,Rad21	1	0	1	1	1	1	0	0	1	1	0	0	0	0	0	0	0	0	0	0	0	1	1	0	1	0	1	1	1	1	0	1	0	0	0	0	0	0	0	0	0	0	1	0	1
chr1	1057633	1057654	9	CTCF,Rad21,Smc3,Znf143,Maz,JunD,CCNT2,HMGN3,Zbtb7	1	0	0	1	1	1	0	0	1	1	0	0	0	0	0	0	0	0	0	0	0	0	1	0	0	0	0	0	0	0	0	0	0	0	0	0	0	0	0	0	0	0	1	0	0
chr1	1058771	1058870	2	CTCF,HDAC1	1	0	0	0	0	0	0	0	0	0	0	0	0	0	0	0	0	0	0	0	0	0	0	0	0	0	0	0	0	0	0	0	0	0	0	0	0	0	1	0	0	0	0	0	0
chr1	1142474	1142550	2	CTCF,Egr1	1	0	0	0	0	0	0	0	0	0	0	0	0	0	0	0	0	0	0	0	0	0	0	0	0	0	0	0	0	1	0	0	0	0	0	0	0	0	0	0	0	0	0	0	0
chr1	1166160	1166310	6	CTCF,Smc3,Maz,cJun,Tbp,Rad21	1	0	0	1	1	0	0	0	1	0	0	0	0	0	0	0	0	0	0	0	0	0	0	0	0	0	0	0	0	0	0	0	0	0	0	0	0	0	0	0	0	0	0	0	1
chr1	1185780	1185930	1	CTCF	1	0	0	0	0	0	0	0	0	0	0	0	0	0	0	0	0	0	0	0	0	0	0	0	0	0	0	0	0	0	0	0	0	0	0	0	0	0	0	0	0	0	0	0	0
chr1	1186177	1186190	2	CTCF,HMGN3	1	0	0	0	0	0	0	0	0	0	0	0	0	0	0	0	0	0	0	0	0	0	0	0	0	0	0	0	0	0	0	0	0	0	0	0	0	0	0	0	0	0	1	0	0
chr1	1189200	1189350	1	CTCF	1	0	0	0	0	0	0	0	0	0	0	0	0	0	0	0	0	0	0	0	0	0	0	0	0	0	0	0	0	0	0	0	0	0	0	0	0	0	0	0	0	0	0	0	0
chr1	1200480	1200630	2	CTCF,Rad21	1	0	0	1	0	0	0	0	0	0	0	0	0	0	0	0	0	0	0	0	0	0	0	0	0	0	0	0	0	0	0	0	0	0	0	0	0	0	0	0	0	0	0	0	0
chr1	1209800	1209812	7	CTCF,Maz,E2F6,HDAC1,HMGN3,cJun,Phf8	1	0	0	0	0	0	0	0	1	0	0	0	0	0	0	0	0	0	0	0	0	0	0	0	0	0	0	0	1	0	0	0	0	0	0	0	0	0	1	0	0	0	1	0	1
chr1	1219355	1219470	4	CTCF,Maz,CTCFL,Egr1	1	0	0	0	0	0	0	0	1	0	0	0	0	0	0	0	0	0	0	0	0	0	0	0	0	0	1	0	0	1	0	0	0	0	0	0	0	0	0	0	0	0	0	0	0
chr1	1225791	1225807	9	CTCF,Smc3,Znf143,Maz,JunD,Egr1,HDAC2,HMGN3,TFIIF	1	0	0	0	1	1	0	0	1	1	0	0	0	0	0	0	0	0	0	0	0	0	0	0	0	0	0	0	0	1	0	0	0	0	0	0	0	0	0	1	0	0	1	0	0
chr1	1226980	1227130	3	CTCF,E2F4,HMGN3	1	0	0	0	0	0	0	0	0	0	0	0	0	0	0	0	0	0	0	0	0	0	0	0	0	0	0	1	0	0	0	0	0	0	0	0	0	0	0	0	0	0	1	0	0
chr1	1227366	1227490	11	CTCF,Smc3,Maz,JunD,CCNT2,CHD2,CTCFL,E2F4,HMGN3,Zbtb7,Rad21	1	0	0	1	1	0	0	0	1	1	0	0	0	0	0	0	0	0	0	0	0	0	1	0	1	0	1	1	0	0	0	0	0	0	0	0	0	0	0	0	0	0	1	0	0
chr1	1235500	1235635	3	CTCF,Maz,HMGN3	1	0	0	0	0	0	0	0	1	0	0	0	0	0	0	0	0	0	0	0	0	0	0	0	0	0	0	0	0	0	0	0	0	0	0	0	0	0	0	0	0	0	1	0	0
chr1	1237532	1237590	4	CTCF,Maz,Zbtb7,Znf263	1	0	0	0	0	0	0	0	1	0	0	0	0	0	0	0	0	0	0	0	0	0	0	0	0	0	0	0	0	0	0	0	0	0	0	0	0	0	0	0	0	0	0	0	0
chr1	1240834	1240850	7	CTCF,Maz,JunD,HMGN3,cJun,Phf8,Rad21	1	0	0	1	0	0	0	0	1	1	0	0	0	0	0	0	0	0	0	0	0	0	0	0	0	0	0	0	0	0	0	0	0	0	0	0	0	0	0	0	0	0	1	0	1
chr1	1241560	1241710	4	CTCF,Maz,cJun,Rad21	1	0	0	1	0	0	0	0	1	0	0	0	0	0	0	0	0	0	0	0	0	0	0	0	0	0	0	0	0	0	0	0	0	0	0	0	0	0	0	0	0	0	0	0	1
chr1	1245540	1245633	2	CTCF,cJun	1	0	0	0	0	0	0	0	0	0	0	0	0	0	0	0	0	0	0	0	0	0	0	0	0	0	0	0	0	0	0	0	0	0	0	0	0	0	0	0	0	0	0	0	1
chr1	1280176	1280230	8	CTCF,Smc3,Znf143,Maz,JunD,CTCFL,cJun,Zbtb7	1	0	0	0	1	1	0	0	1	1	0	0	0	0	0	0	0	0	0	0	0	0	0	0	0	0	1	0	0	0	0	0	0	0	0	0	0	0	0	0	0	0	0	0	1
chr1	1280660	1280679	4	CTCF,Maz,cJun,Rad21	1	0	0	1	0	0	0	0	1	0	0	0	0	0	0	0	0	0	0	0	0	0	0	0	0	0	0	0	0	0	0	0	0	0	0	0	0	0	0	0	0	0	0	0	1
chr1	1284811	1284815	18	CTCF,Znf143,Maz,JunD,CCNT2,CTCFL,E2F4,E2F6,Egr1,HMGN3,cJun,Phf8,Plu1,Rbbp5,Sin3A,Srf,Taf1,Zbtb7	1	0	0	0	0	1	0	0	1	1	0	0	0	0	0	0	0	0	0	0	0	0	1	0	0	0	1	1	1	1	0	0	0	0	0	0	0	0	0	0	0	0	1	0	1
chr1	1285200	1285221	14	CTCF,Smc3,Maz,JunD,CCNT2,E2F6,Egr1,HMGN3,cJun,Phf8,Plu1,Rbbp5,Ubtfs,Zbtb7	1	0	0	0	1	0	0	0	1	1	0	0	0	0	0	0	0	0	0	0	0	0	1	0	0	0	0	0	1	1	0	0	0	0	0	0	0	0	0	0	0	0	1	0	1
chr1	1307647	1307669	13	CTCF,Smc3,Znf143,Maz,JunD,CHD2,CTCFL,Elf1,HMGN3,MafK,TFIIF,Zbtb7,Rad21	1	0	0	1	1	1	0	0	1	1	0	0	0	0	0	0	0	0	0	0	0	0	0	0	1	0	1	0	0	0	1	0	0	0	0	0	0	0	0	0	0	0	1	0	0
chr1	1310674	1310675	48	CTCF,TF3C,Yy1,Smc3,Znf143,Myc,Maz,JunD,Bcl,Cbx3,CCNT2,CEBPbeta,CHD2,CTCFL,E2F4,E2F6,Egr1,Elf1,Elk1,Ets1,FosL,HDAC2,HMGN3,cJun,MafF,MafK,Mef2a,MXI1,P300,Phf8,Rbbp5,Setdb1,Sin3A,Six5,Sp1,Stat5,Taf1,Taf7,Tbp,Tead4,TFIIF,Thap1,Trim28,Ubtfs,Usf1,Zbtb7,Zbtb33,Rad21	1	1	1	1	1	1	1	0	1	1	0	0	0	0	1	0	0	0	0	0	0	1	1	1	1	0	1	1	1	1	1	1	1	0	0	1	0	0	0	1	0	0	1	0	1
chr1	1311823	1311851	15	CTCF,TF3C,Znf143,Maz,JunD,CCNT2,CHD2,CTCFL,Ets1,Nr2f2,Phf8,Plu1,TFIIF,Zbtb7,Rad21	1	1	0	1	0	1	0	0	1	1	0	0	0	0	0	0	0	0	0	0	0	0	1	0	1	0	1	0	0	0	0	0	1	0	0	0	0	0	0	0	0	0	0	0	0
chr1	1312180	1312330	1	CTCF	1	0	0	0	0	0	0	0	0	0	0	0	0	0	0	0	0	0	0	0	0	0	0	0	0	0	0	0	0	0	0	0	0	0	0	0	0	0	0	0	0	0	0	0	0
chr1	1333820	1333828	15	CTCF,Yy1,JunD,CEBPbeta,Elf1,Elk1,Ets1,HDAC1,cJun,MafK,MXI1,Nr2f2,Sap30,Srf,Tal1	1	0	1	0	0	0	0	0	0	1	0	0	0	0	0	0	0	0	0	0	0	0	0	1	0	0	0	0	0	0	1	1	1	0	0	0	0	0	1	0	0	0	0	0	1
chr1	1334880	1334897	40	CTCF,Znf143,Maz,JunD,Atf1,Bhlhe40,Cbx3,CCNT2,CHD2,CTCFL,E2F4,E2F6,Egr1,Elf1,Elk1,Ets1,fos,HDAC1,HDAC6,HMGN3,cJun,MafK,MXI1,Nfya,Nfyb,P300,Phf8,Plu1,Rbbp5,Sap30,Sin3A,Six5,Sp1,Sp2,Srf,Tblr1,Tbp,TFIIF,Thap1,Ubtfs	1	0	0	0	0	1	0	0	1	1	0	1	0	0	0	0	0	1	0	0	0	1	1	0	1	0	1	1	1	1	1	1	1	0	1	0	0	0	1	0	1	0	1	0	1
chr1	1337120	1337270	1	CTCF	1	0	0	0	0	0	0	0	0	0	0	0	0	0	0	0	0	0	0	0	0	0	0	0	0	0	0	0	0	0	0	0	0	0	0	0	0	0	0	0	0	0	0	0	0
chr1	1337514	1337597	11	CTCF,Smc3,Znf143,Maz,JunD,Cbx3,CHD2,CTCFL,MafK,Tead4,Rad21	1	0	0	1	1	1	0	0	1	1	0	0	0	0	0	0	0	0	0	0	0	1	0	0	1	0	1	0	0	0	0	0	0	0	0	0	0	0	0	0	0	0	0	0	0
chr1	1343220	1343232	9	CTCF,CHD2,E2F6,Egr1,HMGN3,cJun,MXI1,Sin3A,Zbtb7	1	0	0	0	0	0	0	0	0	0	0	0	0	0	0	0	0	0	0	0	0	0	0	0	1	0	0	0	1	1	0	0	0	0	0	0	0	0	0	0	0	0	1	0	1
chr1	1352860	1353010	1	CTCF	1	0	0	0	0	0	0	0	0	0	0	0	0	0	0	0	0	0	0	0	0	0	0	0	0	0	0	0	0	0	0	0	0	0	0	0	0	0	0	0	0	0	0	0	0
chr1	1365820	1365970	1	CTCF	1	0	0	0	0	0	0	0	0	0	0	0	0	0	0	0	0	0	0	0	0	0	0	0	0	0	0	0	0	0	0	0	0	0	0	0	0	0	0	0	0	0	0	0	0
chr1	1373500	1373650	1	CTCF	1	0	0	0	0	0	0	0	0	0	0	0	0	0	0	0	0	0	0	0	0	0	0	0	0	0	0	0	0	0	0	0	0	0	0	0	0	0	0	0	0	0	0	0	0
chr1	1376445	1376530	21	CTCF,Yy1,Smc3,Znf143,Myc,Maz,JunD,Brg1,Cbx3,CCNT2,CHD2,E2F6,Elf1,HDAC2,HMGN3,cJun,MafK,MXI1,Sin3A,Zbtb7,Rad21	1	0	1	1	1	1	1	0	1	1	0	0	0	0	0	0	0	0	0	0	1	1	1	0	1	0	0	0	1	0	1	0	0	0	0	0	0	0	0	1	0	0	1	0	1
chr1	1377080	1377214	2	CTCF,Bhlhe40	1	0	0	0	0	0	0	0	0	0	0	0	0	0	0	0	0	1	0	0	0	0	0	0	0	0	0	0	0	0	0	0	0	0	0	0	0	0	0	0	0	0	0	0	0
chr1	1388460	1388610	1	CTCF	1	0	0	0	0	0	0	0	0	0	0	0	0	0	0	0	0	0	0	0	0	0	0	0	0	0	0	0	0	0	0	0	0	0	0	0	0	0	0	0	0	0	0	0	0
chr1	1409140	1409290	1	CTCF	1	0	0	0	0	0	0	0	0	0	0	0	0	0	0	0	0	0	0	0	0	0	0	0	0	0	0	0	0	0	0	0	0	0	0	0	0	0	0	0	0	0	0	0	0
chr1	1440477	1440490	6	CTCF,Maz,Bhlhe40,Elf1,Usf1,Rad21	1	0	0	1	0	0	0	0	1	0	0	0	0	0	0	0	0	1	0	0	0	0	0	0	0	0	0	0	0	0	1	0	0	0	0	0	0	0	0	0	0	0	0	0	0
chr1	1441040	1441190	2	CTCF,Elf1	1	0	0	0	0	0	0	0	0	0	0	0	0	0	0	0	0	0	0	0	0	0	0	0	0	0	0	0	0	0	1	0	0	0	0	0	0	0	0	0	0	0	0	0	0
chr1	1446573	1446590	7	CTCF,JunD,E2F6,cJun,MafF,Nr2f2,TFIIF	1	0	0	0	0	0	0	0	0	1	0	0	0	0	0	0	0	0	0	0	0	0	0	0	0	0	0	0	1	0	0	0	0	0	0	0	0	0	0	0	0	0	0	0	1
chr1	1447188	1447190	31	CTCF,Myc,Maz,JunD,Bhlhe40,Cbx3,CCNT2,CHD2,E2F4,E2F6,Elf1,Elk1,Ets1,HDAC1,HMGN3,cJun,MafF,MafK,MXI1,P300,Phf8,Plu1,Rbbp5,Sap30,Taf1,Tead4,TFIIB,TFIIF,Ubtfs,Zbtb7,Zbtb33	1	0	0	0	0	0	1	0	1	1	0	0	0	0	0	0	0	1	0	0	0	1	1	0	1	0	0	1	1	0	1	1	1	0	0	0	0	0	1	0	0	0	1	0	1
chr1	1484220	1484370	2	CTCF,Rad21	1	0	0	1	0	0	0	0	0	0	0	0	0	0	0	0	0	0	0	0	0	0	0	0	0	0	0	0	0	0	0	0	0	0	0	0	0	0	0	0	0	0	0	0	0
chr1	1486460	1486610	2	CTCF,Rad21	1	0	0	1	0	0	0	0	0	0	0	0	0	0	0	0	0	0	0	0	0	0	0	0	0	0	0	0	0	0	0	0	0	0	0	0	0	0	0	0	0	0	0	0	0
chr1	1509300	1509307	12	CTCF,Maz,JunD,Bhlhe40,CEBPbeta,CHD2,cJun,MafF,MafK,MXI1,Tbp,TFIIF	1	0	0	0	0	0	0	0	1	1	0	0	0	0	0	0	0	1	0	0	0	0	0	1	1	0	0	0	0	0	0	0	0	0	0	0	0	0	0	0	0	0	0	0	1
chr1	1533120	1533270	3	CTCF,cJun,Rbbp5	1	0	0	0	0	0	0	0	0	0	0	0	0	0	0	0	0	0	0	0	0	0	0	0	0	0	0	0	0	0	0	0	0	0	0	0	0	0	0	0	0	0	0	0	1
chr1	1534999	1535014	11	CTCF,Maz,Bhlhe40,CCNT2,E2F6,HDAC1,HDAC6,HMGN3,TFIIF,Ubtfs,Zbtb7	1	0	0	0	0	0	0	0	1	0	0	0	0	0	0	0	0	1	0	0	0	0	1	0	0	0	0	0	1	0	0	0	0	0	0	0	0	0	1	0	1	0	1	0	0
chr1	1539060	1539210	1	CTCF	1	0	0	0	0	0	0	0	0	0	0	0	0	0	0	0	0	0	0	0	0	0	0	0	0	0	0	0	0	0	0	0	0	0	0	0	0	0	0	0	0	0	0	0	0
chr1	1555601	1555672	7	CTCF,Smc3,Znf143,Maz,JunD,CTCFL,Rad21	1	0	0	1	1	1	0	0	1	1	0	0	0	0	0	0	0	0	0	0	0	0	0	0	0	0	1	0	0	0	0	0	0	0	0	0	0	0	0	0	0	0	0	0	0
chr1	1556020	1556170	1	CTCF	1	0	0	0	0	0	0	0	0	0	0	0	0	0	0	0	0	0	0	0	0	0	0	0	0	0	0	0	0	0	0	0	0	0	0	0	0	0	0	0	0	0	0	0	0
chr1	1597280	1597401	3	CTCF,CTCFL,Rad21	1	0	0	1	0	0	0	0	0	0	0	0	0	0	0	0	0	0	0	0	0	0	0	0	0	0	1	0	0	0	0	0	0	0	0	0	0	0	0	0	0	0	0	0	0
chr1	1610488	1610539	7	CTCF,Maz,Cbx3,CTCFL,Egr1,Nr2f2,Zbtb33	1	0	0	0	0	0	0	0	1	0	0	0	0	0	0	0	0	0	0	0	0	1	0	0	0	0	1	0	0	1	0	0	0	0	0	0	0	0	0	0	0	0	0	0	0
chr1	1624280	1624281	8	CTCF,Maz,JunD,Egr1,cJun,MafF,MXI1,Six5	1	0	0	0	0	0	0	0	1	1	0	0	0	0	0	0	0	0	0	0	0	0	0	0	0	0	0	0	0	1	0	0	0	0	0	0	0	0	0	0	0	0	0	0	1
chr1	1655820	1655854	34	CTCF,Maz,JunD,Atf1,Atf3,Bcl,CCNT2,CEBPbeta,CHD2,E2F6,Elf1,Elk1,HDAC1,HMGN3,cJun,MafF,MafK,MXI1,Nr2f2,Nrf1,P300,Phf8,Rbbp5,Rfx5,Sap30,Setdb1,Six5,Srf,Taf1,Taf7,Tbp,TFIIF,Thap1,Zbtb33	1	0	0	0	0	0	0	0	1	1	0	1	1	0	1	0	0	0	0	0	0	0	1	1	1	0	0	0	1	0	1	1	0	0	0	0	0	0	1	0	0	0	1	0	1
chr1	1684220	1684370	1	CTCF	1	0	0	0	0	0	0	0	0	0	0	0	0	0	0	0	0	0	0	0	0	0	0	0	0	0	0	0	0	0	0	0	0	0	0	0	0	0	0	0	0	0	0	0	0
chr1	1707460	1707493	5	CTCF,Maz,JunD,Cbx3,Ini1	1	0	0	0	0	0	0	0	1	1	0	0	0	0	0	0	0	0	0	0	0	1	0	0	0	0	0	0	0	0	0	0	0	0	0	0	0	0	0	0	0	0	0	1	0
chr1	1709742	1709750	17	CTCF,Yy1,Myc,Maz,JunD,CCNT2,E2F4,E2F6,Egr1,Ets1,HDAC1,HMGN3,cJun,Phf8,Rbbp5,Taf1,Ubtfs	1	0	1	0	0	0	1	0	1	1	0	0	0	0	0	0	0	0	0	0	0	0	1	0	0	0	0	1	1	1	0	0	1	0	0	0	0	0	1	0	0	0	1	0	1
chr1	1710500	1710515	24	CTCF,Myc,Max,Maz,JunD,Bcl,Cbx3,CCNT2,CHD2,E2F4,E2F6,Egr1,Elf1,HDAC1,HMGN3,cJun,MXI1,Phf8,Plu1,Sin3A,Tbp,TFIIF,Zbtb7,Znf263	1	0	0	0	0	0	1	1	1	1	0	0	0	0	1	0	0	0	0	0	0	1	1	0	1	0	0	1	1	1	1	0	0	0	0	0	0	0	1	0	0	0	1	0	1
chr1	1720641	1720679	6	CTCF,Smc3,Znf143,JunD,CTCFL,Rad21	1	0	0	1	1	1	0	0	0	1	0	0	0	0	0	0	0	0	0	0	0	0	0	0	0	0	1	0	0	0	0	0	0	0	0	0	0	0	0	0	0	0	0	0	0
chr1	1728020	1728170	4	CTCF,Smc3,Maz,Rad21	1	0	0	1	1	0	0	0	1	0	0	0	0	0	0	0	0	0	0	0	0	0	0	0	0	0	0	0	0	0	0	0	0	0	0	0	0	0	0	0	0	0	0	0	0
chr1	1790250	1790310	22	CTCF,Smc3,Znf143,Maz,JunD,Arid3a,Atf1,CEBPbeta,Corest,CTCFL,Elf1,HDAC2,cJun,MafF,MafK,Mef2a,P300,Rfx5,Tal1,Tead4,TFIIF,Rad21	1	0	0	1	1	1	0	0	1	1	1	1	0	0	0	0	0	0	0	0	0	0	0	1	0	1	1	0	0	0	1	0	0	0	0	0	0	0	0	1	0	0	0	0	1
chr1	1830740	1830890	1	CTCF	1	0	0	0	0	0	0	0	0	0	0	0	0	0	0	0	0	0	0	0	0	0	0	0	0	0	0	0	0	0	0	0	0	0	0	0	0	0	0	0	0	0	0	0	0
chr1	1837814	1837879	22	CTCF,Rad21,Smc3,Znf143,Maz,JunD,Bhlhe40,Cbx3,CCNT2,CHD2,CTCFL,Elf1,HDAC2,HMGN3,cJun,MafK,Nr2f2,Tbp,Tead4,TFIIF,Ubtfs,Zbtb7	1	0	0	1	1	1	0	0	1	1	0	0	0	0	0	0	0	1	0	0	0	1	1	0	1	0	1	0	0	0	1	0	0	0	0	0	0	0	0	1	0	0	1	0	1
chr1	1838719	1838830	4	CTCF,Maz,JunD,CEBPbeta	1	0	0	0	0	0	0	0	1	1	0	0	0	0	0	0	0	0	0	0	0	0	0	1	0	0	0	0	0	0	0	0	0	0	0	0	0	0	0	0	0	0	0	0	0
chr1	1838840	1838869	3	CTCF,JunD,CEBPbeta	1	0	0	0	0	0	0	0	0	1	0	0	0	0	0	0	0	0	0	0	0	0	0	1	0	0	0	0	0	0	0	0	0	0	0	0	0	0	0	0	0	0	0	0	0
chr1	1840520	1840567	24	CTCF,Yy1,Smc3,Znf143,Myc,Maz,JunD,CCNT2,CHD2,CTCFL,E2F4,E2F6,Elf1,HMGN3,cJun,Mef2a,Phf8,Sp1,Taf1,TFIIB,TFIIF,Ubtfs,Zbtb7,Rad21	1	0	1	1	1	1	1	0	1	1	0	0	0	0	0	0	0	0	0	0	0	0	1	0	1	0	1	1	1	0	1	0	0	0	0	0	0	0	0	0	0	0	1	0	1
chr1	1850598	1850603	26	CTCF,Yy1,Znf143,Maz,JunD,CCNT2,CTCFL,E2F4,E2F6,Ets1,HDAC1,HMGN3,cJun,MXI1,Phf8,Plu1,Rbbp5,Sap30,Sin3A,Taf1,Tal1,Tbp,TFIIB,TFIIF,Ubtfs,Zbtb7	1	0	1	0	0	1	0	0	1	1	0	0	0	0	0	0	0	0	0	0	0	0	1	0	0	0	1	1	1	0	0	0	1	0	0	0	0	0	1	0	0	0	1	0	1
chr1	1875604	1875610	11	CTCF,Smc3,Znf143,Maz,JunD,Elf1,Ezh2,HDAC1,HMGN3,Sap30,Rad21	1	0	0	1	1	1	0	0	1	1	0	0	0	0	0	0	0	0	0	0	0	0	0	0	0	0	0	0	0	0	1	0	0	1	0	0	0	0	1	0	0	0	1	0	0
chr1	1886380	1886530	4	CTCF,Bach1,Cbx3,Elf1	1	0	0	0	0	0	0	0	0	0	0	0	0	1	0	0	0	0	0	0	0	1	0	0	0	0	0	0	0	0	1	0	0	0	0	0	0	0	0	0	0	0	0	0	0
chr1	1891107	1891190	2	CTCF,cJun	1	0	0	0	0	0	0	0	0	0	0	0	0	0	0	0	0	0	0	0	0	0	0	0	0	0	0	0	0	0	0	0	0	0	0	0	0	0	0	0	0	0	0	0	1
chr1	1891602	1891613	18	CTCF,Smc3,Znf143,Maz,JunD,Bhlhe40,CCNT2,CEBPbeta,CHD2,CTCFL,Elf1,HMGN3,cJun,Tead4,TFIIF,Ubtfs,Zbtb7,Rad21	1	0	0	1	1	1	0	0	1	1	0	0	0	0	0	0	0	1	0	0	0	0	1	1	1	0	1	0	0	0	1	0	0	0	0	0	0	0	0	0	0	0	1	0	1
chr1	1905780	1905930	1	CTCF	1	0	0	0	0	0	0	0	0	0	0	0	0	0	0	0	0	0	0	0	0	0	0	0	0	0	0	0	0	0	0	0	0	0	0	0	0	0	0	0	0	0	0	0	0
chr1	1969140	1969290	1	CTCF	1	0	0	0	0	0	0	0	0	0	0	0	0	0	0	0	0	0	0	0	0	0	0	0	0	0	0	0	0	0	0	0	0	0	0	0	0	0	0	0	0	0	0	0	0
chr1	1974920	1975070	1	CTCF	1	0	0	0	0	0	0	0	0	0	0	0	0	0	0	0	0	0	0	0	0	0	0	0	0	0	0	0	0	0	0	0	0	0	0	0	0	0	0	0	0	0	0	0	0
chr1	1976414	1976492	14	CTCF,Smc3,Znf143,Max,Maz,JunD,Bhlhe40,CCNT2,CTCFL,E2F6,Elf1,HMGN3,Zbtb7,Rad21	1	0	0	1	1	1	0	1	1	1	0	0	0	0	0	0	0	1	0	0	0	0	1	0	0	0	1	0	1	0	1	0	0	0	0	0	0	0	0	0	0	0	1	0	0
chr1	1977160	1977225	2	CTCF,Max	1	0	0	0	0	0	0	1	0	0	0	0	0	0	0	0	0	0	0	0	0	0	0	0	0	0	0	0	0	0	0	0	0	0	0	0	0	0	0	0	0	0	0	0	0
chr1	1978020	1978112	11	CTCF,Smc3,Znf143,Maz,JunD,CHD2,CTCFL,HMGN3,TFIIF,Ubtfs,Rad21	1	0	0	1	1	1	0	0	1	1	0	0	0	0	0	0	0	0	0	0	0	0	0	0	1	0	1	0	0	0	0	0	0	0	0	0	0	0	0	0	0	0	1	0	0
chr1	1978440	1978590	1	CTCF	1	0	0	0	0	0	0	0	0	0	0	0	0	0	0	0	0	0	0	0	0	0	0	0	0	0	0	0	0	0	0	0	0	0	0	0	0	0	0	0	0	0	0	0	0
chr1	1980974	1980980	2	CTCF,HMGN3	1	0	0	0	0	0	0	0	0	0	0	0	0	0	0	0	0	0	0	0	0	0	0	0	0	0	0	0	0	0	0	0	0	0	0	0	0	0	0	0	0	0	1	0	0
chr1	1987460	1987610	1	CTCF	1	0	0	0	0	0	0	0	0	0	0	0	0	0	0	0	0	0	0	0	0	0	0	0	0	0	0	0	0	0	0	0	0	0	0	0	0	0	0	0	0	0	0	0	0
chr1	2015220	2015370	2	CTCF,Usf1	1	0	0	0	0	0	0	0	0	0	0	0	0	0	0	0	0	0	0	0	0	0	0	0	0	0	0	0	0	0	0	0	0	0	0	0	0	0	0	0	0	0	0	0	0
chr1	2023161	2023256	12	CTCF,Smc3,Znf143,Maz,JunD,CEBPbeta,CTCFL,cJun,Nr2f2,TFIIF,Zbtb7,Rad21	1	0	0	1	1	1	0	0	1	1	0	0	0	0	0	0	0	0	0	0	0	0	0	1	0	0	1	0	0	0	0	0	0	0	0	0	0	0	0	0	0	0	0	0	1
chr1	2036120	2036270	1	CTCF	1	0	0	0	0	0	0	0	0	0	0	0	0	0	0	0	0	0	0	0	0	0	0	0	0	0	0	0	0	0	0	0	0	0	0	0	0	0	0	0	0	0	0	0	0
chr1	2040223	2040282	10	CTCF,Smc3,Znf143,Maz,JunD,Elf1,MafK,Ubtfs,Zbtb7,Rad21	1	0	0	1	1	1	0	0	1	1	0	0	0	0	0	0	0	0	0	0	0	0	0	0	0	0	0	0	0	0	1	0	0	0	0	0	0	0	0	0	0	0	0	0	0
chr1	2046240	2046390	1	CTCF	1	0	0	0	0	0	0	0	0	0	0	0	0	0	0	0	0	0	0	0	0	0	0	0	0	0	0	0	0	0	0	0	0	0	0	0	0	0	0	0	0	0	0	0	0
chr1	2058060	2058110	2	CTCF,Usf1	1	0	0	0	0	0	0	0	0	0	0	0	0	0	0	0	0	0	0	0	0	0	0	0	0	0	0	0	0	0	0	0	0	0	0	0	0	0	0	0	0	0	0	0	0
chr1	2062580	2062730	1	CTCF	1	0	0	0	0	0	0	0	0	0	0	0	0	0	0	0	0	0	0	0	0	0	0	0	0	0	0	0	0	0	0	0	0	0	0	0	0	0	0	0	0	0	0	0	0
chr1	2063760	2063788	9	CTCF,Yy1,Smc3,Maz,JunD,Egr1,MafK,Ubtfs,Rad21	1	0	1	1	1	0	0	0	1	1	0	0	0	0	0	0	0	0	0	0	0	0	0	0	0	0	0	0	0	1	0	0	0	0	0	0	0	0	0	0	0	0	0	0	0
chr1	2064564	2064570	11	CTCF,Maz,JunD,CCNT2,CHD2,Ets1,HDAC1,HMGN3,MafK,Sap30,Thap1	1	0	0	0	0	0	0	0	1	1	0	0	0	0	0	0	0	0	0	0	0	0	1	0	1	0	0	0	0	0	0	0	1	0	0	0	0	0	1	0	0	0	1	0	0
chr1	2071320	2071439	5	CTCF,Znf143,Maz,CTCFL,Usf1	1	0	0	0	0	1	0	0	1	0	0	0	0	0	0	0	0	0	0	0	0	0	0	0	0	0	1	0	0	0	0	0	0	0	0	0	0	0	0	0	0	0	0	0	0
chr1	2094800	2094950	2	CTCF,Rad21	1	0	0	1	0	0	0	0	0	0	0	0	0	0	0	0	0	0	0	0	0	0	0	0	0	0	0	0	0	0	0	0	0	0	0	0	0	0	0	0	0	0	0	0	0
chr1	2105140	2105290	1	CTCF	1	0	0	0	0	0	0	0	0	0	0	0	0	0	0	0	0	0	0	0	0	0	0	0	0	0	0	0	0	0	0	0	0	0	0	0	0	0	0	0	0	0	0	0	0
chr1	2105906	2105990	14	CTCF,Smc3,Znf143,Maz,JunD,Bhlhe40,CCNT2,CHD2,HMGN3,MafK,MXI1,Tead4,TFIIF,Rad21	1	0	0	1	1	1	0	0	1	1	0	0	0	0	0	0	0	1	0	0	0	0	1	0	1	0	0	0	0	0	0	0	0	0	0	0	0	0	0	0	0	0	1	0	0
chr1	2107560	2107662	27	CTCF,Znf143,Max,Maz,JunD,Arid3a,Cbx3,CCNT2,CHD2,E2F6,Elk1,HDAC1,HMGN3,cJun,MafK,MXI1,Phf8,Plu1,Rbbp5,Setdb1,Sin3A,Tbp,TFIIF,Usf1,Usf2,Zbtb7,Rad21	1	0	0	1	0	1	0	1	1	1	1	0	0	0	0	0	0	0	0	0	0	1	1	0	1	0	0	0	1	0	0	1	0	0	0	0	0	0	1	0	0	0	1	0	1
chr1	2126720	2126747	21	CTCF,Rad21,Smc3,Znf143,Maz,JunD,Cbx3,CCNT2,CEBPbeta,CHD2,Elk1,Ets1,HDAC1,HMGN3,MafK,MXI1,Plu1,Tbp,TFIIF,Thap1,Zbtb7	1	0	0	1	1	1	0	0	1	1	0	0	0	0	0	0	0	0	0	0	0	1	1	1	1	0	0	0	0	0	0	1	1	0	0	0	0	0	1	0	0	0	1	0	0
chr1	2136983	2137016	20	CTCF,Maz,JunD,Bhlhe40,Cbx3,CCNT2,CEBPbeta,CHD2,E2F6,Elf1,Ets1,HMGN3,MXI1,Phf8,Plu1,Sin3A,Tbp,TFIIF,Ubtfs,Zbtb7	1	0	0	0	0	0	0	0	1	1	0	0	0	0	0	0	0	1	0	0	0	1	1	1	1	0	0	0	1	0	1	0	1	0	0	0	0	0	0	0	0	0	1	0	0
chr1	2144180	2144183	23	CTCF,Yy1,Maz,JunD,Bhlhe40,Cbx3,CCNT2,CEBPbeta,CHD2,E2F6,Egr1,Ets1,HDAC1,HMGN3,cJun,MafK,Mef2a,MXI1,Phf8,Plu1,Rbbp5,TFIIF,Ubtfs	1	0	1	0	0	0	0	0	1	1	0	0	0	0	0	0	0	1	0	0	0	1	1	1	1	0	0	0	1	1	0	0	1	0	0	0	0	0	1	0	0	0	1	0	1
chr1	2158649	2158670	11	CTCF,Maz,CCNT2,E2F4,HDAC1,HMGN3,cJun,Phf8,Plu1,Rbbp5,Zbtb7	1	0	0	0	0	0	0	0	1	0	0	0	0	0	0	0	0	0	0	0	0	0	1	0	0	0	0	1	0	0	0	0	0	0	0	0	0	0	1	0	0	0	1	0	1
chr1	2159092	2159111	21	CTCF,Yy1,Maz,JunD,CCNT2,E2F4,E2F6,Egr1,Elf1,HDAC1,HMGN3,cJun,MafK,Phf8,Rbbp5,Sap30,TFIIB,TFIIF,Ubtfs,Zbtb7,Rad21	1	0	1	1	0	0	0	0	1	1	0	0	0	0	0	0	0	0	0	0	0	0	1	0	0	0	0	1	1	1	1	0	0	0	0	0	0	0	1	0	0	0	1	0	1
chr1	2162518	2162630	10	CTCF,Maz,JunD,Bhlhe40,CCNT2,CHD2,HDAC1,HDAC8,Sap30,Ubtfs	1	0	0	0	0	0	0	0	1	1	0	0	0	0	0	0	0	1	0	0	0	0	1	0	1	0	0	0	0	0	0	0	0	0	0	0	0	0	1	0	0	1	0	0	0
chr1	2169332	2169351	8	CTCF,Znf143,Maz,JunD,CTCFL,HMGN3,MafK,Rad21	1	0	0	1	0	1	0	0	1	1	0	0	0	0	0	0	0	0	0	0	0	0	0	0	0	0	1	0	0	0	0	0	0	0	0	0	0	0	0	0	0	0	1	0	0
chr1	2243025	2243140	6	CTCF,Smc3,Maz,Usf1,Zbtb7,Rad21	1	0	0	1	1	0	0	0	1	0	0	0	0	0	0	0	0	0	0	0	0	0	0	0	0	0	0	0	0	0	0	0	0	0	0	0	0	0	0	0	0	0	0	0	0
chr1	2243360	2243387	2	CTCF,Maz	1	0	0	0	0	0	0	0	1	0	0	0	0	0	0	0	0	0	0	0	0	0	0	0	0	0	0	0	0	0	0	0	0	0	0	0	0	0	0	0	0	0	0	0	0
chr1	2246769	2246844	7	CTCF,Maz,CHD2,CTCFL,Egr1,HMGN3,Zbtb7	1	0	0	0	0	0	0	0	1	0	0	0	0	0	0	0	0	0	0	0	0	0	0	0	1	0	1	0	0	1	0	0	0	0	0	0	0	0	0	0	0	0	1	0	0
chr1	2247260	2247410	1	CTCF	1	0	0	0	0	0	0	0	0	0	0	0	0	0	0	0	0	0	0	0	0	0	0	0	0	0	0	0	0	0	0	0	0	0	0	0	0	0	0	0	0	0	0	0	0
chr1	2280380	2280530	1	CTCF	1	0	0	0	0	0	0	0	0	0	0	0	0	0	0	0	0	0	0	0	0	0	0	0	0	0	0	0	0	0	0	0	0	0	0	0	0	0	0	0	0	0	0	0	0
chr1	2288860	2289010	1	CTCF	1	0	0	0	0	0	0	0	0	0	0	0	0	0	0	0	0	0	0	0	0	0	0	0	0	0	0	0	0	0	0	0	0	0	0	0	0	0	0	0	0	0	0	0	0
chr1	2313372	2313432	13	CTCF,Rad21,Smc3,Znf143,Maz,JunD,CCNT2,CHD2,CTCFL,HMGN3,cJun,MafK,TFIIF	1	0	0	1	1	1	0	0	1	1	0	0	0	0	0	0	0	0	0	0	0	0	1	0	1	0	1	0	0	0	0	0	0	0	0	0	0	0	0	0	0	0	1	0	1
chr1	2314140	2314290	5	CTCF,Smc3,Znf143,Maz,Rad21	1	0	0	1	1	1	0	0	1	0	0	0	0	0	0	0	0	0	0	0	0	0	0	0	0	0	0	0	0	0	0	0	0	0	0	0	0	0	0	0	0	0	0	0	0
chr1	2338280	2338327	3	CTCF,CCNT2,HMGN3	1	0	0	0	0	0	0	0	0	0	0	0	0	0	0	0	0	0	0	0	0	0	1	0	0	0	0	0	0	0	0	0	0	0	0	0	0	0	0	0	0	0	1	0	0
chr1	2344580	2344596	11	CTCF,Myc,Maz,CCNT2,CHD2,E2F4,E2F6,HMGN3,cJun,Phf8,Ubtfs	1	0	0	0	0	0	1	0	1	0	0	0	0	0	0	0	0	0	0	0	0	0	1	0	1	0	0	1	1	0	0	0	0	0	0	0	0	0	0	0	0	0	1	0	1
chr1	2345200	2345350	7	CTCF,Maz,JunD,CHD2,E2F6,cJun,Sap30	1	0	0	0	0	0	0	0	1	1	0	0	0	0	0	0	0	0	0	0	0	0	0	0	1	0	0	0	1	0	0	0	0	0	0	0	0	0	0	0	0	0	0	0	1
chr1	2345923	2345995	14	CTCF,Rad21,Smc3,Znf143,Maz,JunD,Bhlhe40,CHD2,E2F6,Elf1,HMGN3,cJun,MafK,Zbtb7	1	0	0	1	1	1	0	0	1	1	0	0	0	0	0	0	0	1	0	0	0	0	0	0	1	0	0	0	1	0	1	0	0	0	0	0	0	0	0	0	0	0	1	0	1
chr1	2361600	2361716	7	CTCF,Rad21,Smc3,Znf143,Maz,Cbx3,Trim28	1	0	0	1	1	1	0	0	1	0	0	0	0	0	0	0	0	0	0	0	0	1	0	0	0	0	0	0	0	0	0	0	0	0	0	0	0	0	0	0	0	0	0	0	0
chr1	2375446	2375570	3	CTCF,CCNT2,Rad21	1	0	0	1	0	0	0	0	0	0	0	0	0	0	0	0	0	0	0	0	0	0	1	0	0	0	0	0	0	0	0	0	0	0	0	0	0	0	0	0	0	0	0	0	0
chr1	2391300	2391414	4	CTCF,Maz,Ubtfs,Rad21	1	0	0	1	0	0	0	0	1	0	0	0	0	0	0	0	0	0	0	0	0	0	0	0	0	0	0	0	0	0	0	0	0	0	0	0	0	0	0	0	0	0	0	0	0
chr1	2403020	2403170	2	CTCF,Ubtfs	1	0	0	0	0	0	0	0	0	0	0	0	0	0	0	0	0	0	0	0	0	0	0	0	0	0	0	0	0	0	0	0	0	0	0	0	0	0	0	0	0	0	0	0	0
chr1	2410980	2411130	1	CTCF	1	0	0	0	0	0	0	0	0	0	0	0	0	0	0	0	0	0	0	0	0	0	0	0	0	0	0	0	0	0	0	0	0	0	0	0	0	0	0	0	0	0	0	0	0
chr1	2414634	2414750	5	CTCF,Maz,CCNT2,Egr1,HMGN3	1	0	0	0	0	0	0	0	1	0	0	0	0	0	0	0	0	0	0	0	0	0	1	0	0	0	0	0	0	1	0	0	0	0	0	0	0	0	0	0	0	0	1	0	0
chr1	2446780	2446930	1	CTCF	1	0	0	0	0	0	0	0	0	0	0	0	0	0	0	0	0	0	0	0	0	0	0	0	0	0	0	0	0	0	0	0	0	0	0	0	0	0	0	0	0	0	0	0	0
chr1	2457669	2457680	27	CTCF,Znf143,Maz,JunD,Bcl,CCNT2,CHD2,E2F4,E2F6,Egr1,Elf1,Ets1,HMGN3,cJun,MafK,MXI1,Nrf1,Phf8,Rbbp5,Sap30,Six5,Sp2,Srf,Tblr1,TFIIF,Zbtb7,Znf263	1	0	0	0	0	1	0	0	1	1	0	0	0	0	1	0	0	0	0	0	0	0	1	0	1	0	0	1	1	1	1	0	1	0	0	0	0	0	0	0	0	0	1	0	1
chr1	2460834	2460890	7	CTCF,Maz,CCNT2,CTCFL,HMGN3,Ubtfs,Rad21	1	0	0	1	0	0	0	0	1	0	0	0	0	0	0	0	0	0	0	0	0	0	1	0	0	0	1	0	0	0	0	0	0	0	0	0	0	0	0	0	0	0	1	0	0
chr1	2470620	2470770	1	CTCF	1	0	0	0	0	0	0	0	0	0	0	0	0	0	0	0	0	0	0	0	0	0	0	0	0	0	0	0	0	0	0	0	0	0	0	0	0	0	0	0	0	0	0	0	0
chr1	2470984	2471070	6	CTCF,Znf143,Maz,JunD,CHD2,Rad21	1	0	0	1	0	1	0	0	1	1	0	0	0	0	0	0	0	0	0	0	0	0	0	0	1	0	0	0	0	0	0	0	0	0	0	0	0	0	0	0	0	0	0	0	0
chr1	2478420	2478439	21	CTCF,TF3C,Smc3,Maz,JunD,CCNT2,CHD2,E2F6,Egr1,Elf1,HDAC1,HMGN3,cJun,MafK,MXI1,Phf8,Plu1,Rbbp5,TFIIF,Ubtfs,Zbtb7	1	1	0	0	1	0	0	0	1	1	0	0	0	0	0	0	0	0	0	0	0	0	1	0	1	0	0	0	1	1	1	0	0	0	0	0	0	0	1	0	0	0	1	0	1
chr1	2479587	2479590	21	CTCF,Rad21,Smc3,Znf143,Maz,JunD,Bhlhe40,CCNT2,CEBPbeta,CHD2,CTCFL,E2F6,Elf1,HDAC2,HMGN3,cJun,MafK,MXI1,Tbp,TFIIF,Zbtb7	1	0	0	1	1	1	0	0	1	1	0	0	0	0	0	0	0	1	0	0	0	0	1	1	1	0	1	0	1	0	1	0	0	0	0	0	0	0	0	1	0	0	1	0	1
chr1	2480324	2480420	15	CTCF,Maz,JunD,E2F6,Egr1,Elf1,cJun,MafK,MXI1,Phf8,Plu1,Taf1,TFIIF,Usf1,Usf2	1	0	0	0	0	0	0	0	1	1	0	0	0	0	0	0	0	0	0	0	0	0	0	0	0	0	0	0	1	1	1	0	0	0	0	0	0	0	0	0	0	0	0	0	1
chr1	2486533	2486595	7	CTCF,Smc3,Znf143,Maz,JunD,HMGN3,Rad21	1	0	0	1	1	1	0	0	1	1	0	0	0	0	0	0	0	0	0	0	0	0	0	0	0	0	0	0	0	0	0	0	0	0	0	0	0	0	0	0	0	0	1	0	0
chr1	2488740	2488788	3	CTCF,Maz,HMGN3	1	0	0	0	0	0	0	0	1	0	0	0	0	0	0	0	0	0	0	0	0	0	0	0	0	0	0	0	0	0	0	0	0	0	0	0	0	0	0	0	0	0	1	0	0
chr1	2493460	2493466	9	CTCF,Smc3,Znf143,Maz,JunD,Egr1,Ubtfs,Zbtb7,Rad21	1	0	0	1	1	1	0	0	1	1	0	0	0	0	0	0	0	0	0	0	0	0	0	0	0	0	0	0	0	1	0	0	0	0	0	0	0	0	0	0	0	0	0	0	0
chr1	2501220	2501370	1	CTCF	1	0	0	0	0	0	0	0	0	0	0	0	0	0	0	0	0	0	0	0	0	0	0	0	0	0	0	0	0	0	0	0	0	0	0	0	0	0	0	0	0	0	0	0	0
chr1	2509940	2509945	5	CTCF,JunD,Bhlhe40,Egr1,Elf1	1	0	0	0	0	0	0	0	0	1	0	0	0	0	0	0	0	1	0	0	0	0	0	0	0	0	0	0	0	1	1	0	0	0	0	0	0	0	0	0	0	0	0	0	0
chr1	2530060	2530210	2	CTCF,Rad21	1	0	0	1	0	0	0	0	0	0	0	0	0	0	0	0	0	0	0	0	0	0	0	0	0	0	0	0	0	0	0	0	0	0	0	0	0	0	0	0	0	0	0	0	0
chr1	2534660	2534810	1	CTCF	1	0	0	0	0	0	0	0	0	0	0	0	0	0	0	0	0	0	0	0	0	0	0	0	0	0	0	0	0	0	0	0	0	0	0	0	0	0	0	0	0	0	0	0	0
chr1	2574704	2574752	21	CTCF,Maz,JunD,Bhlhe40,CCNT2,CEBPbeta,CHD2,CTCFL,E2F6,Elf1,Elk1,Ets1,HMGN3,cJun,MafK,MXI1,Nrf1,Phf8,Plu1,Sap30,Rad21	1	0	0	1	0	0	0	0	1	1	0	0	0	0	0	0	0	1	0	0	0	0	1	1	1	0	1	0	1	0	1	1	1	0	0	0	0	0	0	0	0	0	1	0	1
chr1	2583820	2583970	1	CTCF	1	0	0	0	0	0	0	0	0	0	0	0	0	0	0	0	0	0	0	0	0	0	0	0	0	0	0	0	0	0	0	0	0	0	0	0	0	0	0	0	0	0	0	0	0
chr1	2584840	2584990	1	CTCF	1	0	0	0	0	0	0	0	0	0	0	0	0	0	0	0	0	0	0	0	0	0	0	0	0	0	0	0	0	0	0	0	0	0	0	0	0	0	0	0	0	0	0	0	0
chr1	2585284	2585286	2	CTCF,TFIIF	1	0	0	0	0	0	0	0	0	0	0	0	0	0	0	0	0	0	0	0	0	0	0	0	0	0	0	0	0	0	0	0	0	0	0	0	0	0	0	0	0	0	0	0	0
chr1	2585560	2585710	3	CTCF,CCNT2,HMGN3	1	0	0	0	0	0	0	0	0	0	0	0	0	0	0	0	0	0	0	0	0	0	1	0	0	0	0	0	0	0	0	0	0	0	0	0	0	0	0	0	0	0	1	0	0
chr1	2586140	2586285	2	CTCF,HMGN3	1	0	0	0	0	0	0	0	0	0	0	0	0	0	0	0	0	0	0	0	0	0	0	0	0	0	0	0	0	0	0	0	0	0	0	0	0	0	0	0	0	0	1	0	0
chr1	2587148	2587190	4	CTCF,CCNT2,HMGN3,MafK	1	0	0	0	0	0	0	0	0	0	0	0	0	0	0	0	0	0	0	0	0	0	1	0	0	0	0	0	0	0	0	0	0	0	0	0	0	0	0	0	0	0	1	0	0
chr1	2587681	2587770	2	CTCF,TFIIF	1	0	0	0	0	0	0	0	0	0	0	0	0	0	0	0	0	0	0	0	0	0	0	0	0	0	0	0	0	0	0	0	0	0	0	0	0	0	0	0	0	0	0	0	0
chr1	2615500	2615650	4	CTCF,CHD2,MafK,TFIIF	1	0	0	0	0	0	0	0	0	0	0	0	0	0	0	0	0	0	0	0	0	0	0	0	1	0	0	0	0	0	0	0	0	0	0	0	0	0	0	0	0	0	0	0	0
chr1	2622040	2622190	1	CTCF	1	0	0	0	0	0	0	0	0	0	0	0	0	0	0	0	0	0	0	0	0	0	0	0	0	0	0	0	0	0	0	0	0	0	0	0	0	0	0	0	0	0	0	0	0
chr1	2629235	2629350	3	CTCF,CHD2,TFIIF	1	0	0	0	0	0	0	0	0	0	0	0	0	0	0	0	0	0	0	0	0	0	0	0	1	0	0	0	0	0	0	0	0	0	0	0	0	0	0	0	0	0	0	0	0
chr1	2688960	2689110	1	CTCF	1	0	0	0	0	0	0	0	0	0	0	0	0	0	0	0	0	0	0	0	0	0	0	0	0	0	0	0	0	0	0	0	0	0	0	0	0	0	0	0	0	0	0	0	0
chr1	2689380	2689530	1	CTCF	1	0	0	0	0	0	0	0	0	0	0	0	0	0	0	0	0	0	0	0	0	0	0	0	0	0	0	0	0	0	0	0	0	0	0	0	0	0	0	0	0	0	0	0	0
chr1	2703338	2703405	6	CTCF,Rad21,Smc3,Znf143,Maz,JunD	1	0	0	1	1	1	0	0	1	1	0	0	0	0	0	0	0	0	0	0	0	0	0	0	0	0	0	0	0	0	0	0	0	0	0	0	0	0	0	0	0	0	0	0	0
chr1	2703880	2704030	1	CTCF	1	0	0	0	0	0	0	0	0	0	0	0	0	0	0	0	0	0	0	0	0	0	0	0	0	0	0	0	0	0	0	0	0	0	0	0	0	0	0	0	0	0	0	0	0
chr1	2717240	2717390	1	CTCF	1	0	0	0	0	0	0	0	0	0	0	0	0	0	0	0	0	0	0	0	0	0	0	0	0	0	0	0	0	0	0	0	0	0	0	0	0	0	0	0	0	0	0	0	0
chr1	2718280	2718404	9	CTCF,Rad21,Smc3,Znf143,Maz,JunD,CEBPbeta,Egr1,HMGN3	1	0	0	1	1	1	0	0	1	1	0	0	0	0	0	0	0	0	0	0	0	0	0	1	0	0	0	0	0	1	0	0	0	0	0	0	0	0	0	0	0	0	1	0	0
chr1	2738660	2738810	4	CTCF,Smc3,Maz,Rad21	1	0	0	1	1	0	0	0	1	0	0	0	0	0	0	0	0	0	0	0	0	0	0	0	0	0	0	0	0	0	0	0	0	0	0	0	0	0	0	0	0	0	0	0	0
chr1	2757100	2757180	3	CTCF,Maz,Rad21	1	0	0	1	0	0	0	0	1	0	0	0	0	0	0	0	0	0	0	0	0	0	0	0	0	0	0	0	0	0	0	0	0	0	0	0	0	0	0	0	0	0	0	0	0
chr1	2775320	2775470	1	CTCF	1	0	0	0	0	0	0	0	0	0	0	0	0	0	0	0	0	0	0	0	0	0	0	0	0	0	0	0	0	0	0	0	0	0	0	0	0	0	0	0	0	0	0	0	0
chr1	2784500	2784650	2	CTCF,Rad21	1	0	0	1	0	0	0	0	0	0	0	0	0	0	0	0	0	0	0	0	0	0	0	0	0	0	0	0	0	0	0	0	0	0	0	0	0	0	0	0	0	0	0	0	0
chr1	2792140	2792290	1	CTCF	1	0	0	0	0	0	0	0	0	0	0	0	0	0	0	0	0	0	0	0	0	0	0	0	0	0	0	0	0	0	0	0	0	0	0	0	0	0	0	0	0	0	0	0	0
chr1	2792600	2792750	3	CTCF,HMGN3,Rad21	1	0	0	1	0	0	0	0	0	0	0	0	0	0	0	0	0	0	0	0	0	0	0	0	0	0	0	0	0	0	0	0	0	0	0	0	0	0	0	0	0	0	1	0	0
chr1	2829880	2830030	1	CTCF	1	0	0	0	0	0	0	0	0	0	0	0	0	0	0	0	0	0	0	0	0	0	0	0	0	0	0	0	0	0	0	0	0	0	0	0	0	0	0	0	0	0	0	0	0
chr1	2838700	2838850	5	CTCF,Smc3,Egr1,Elf1,Rad21	1	0	0	1	1	0	0	0	0	0	0	0	0	0	0	0	0	0	0	0	0	0	0	0	0	0	0	0	0	1	1	0	0	0	0	0	0	0	0	0	0	0	0	0	0
chr1	2862980	2863130	1	CTCF	1	0	0	0	0	0	0	0	0	0	0	0	0	0	0	0	0	0	0	0	0	0	0	0	0	0	0	0	0	0	0	0	0	0	0	0	0	0	0	0	0	0	0	0	0
chr1	2929140	2929290	4	CTCF,Smc3,Maz,Rad21	1	0	0	1	1	0	0	0	1	0	0	0	0	0	0	0	0	0	0	0	0	0	0	0	0	0	0	0	0	0	0	0	0	0	0	0	0	0	0	0	0	0	0	0	0
chr1	2940680	2940830	1	CTCF	1	0	0	0	0	0	0	0	0	0	0	0	0	0	0	0	0	0	0	0	0	0	0	0	0	0	0	0	0	0	0	0	0	0	0	0	0	0	0	0	0	0	0	0	0
chr1	2982840	2982990	2	CTCF,Rad21	1	0	0	1	0	0	0	0	0	0	0	0	0	0	0	0	0	0	0	0	0	0	0	0	0	0	0	0	0	0	0	0	0	0	0	0	0	0	0	0	0	0	0	0	0
chr1	2999760	2999910	1	CTCF	1	0	0	0	0	0	0	0	0	0	0	0	0	0	0	0	0	0	0	0	0	0	0	0	0	0	0	0	0	0	0	0	0	0	0	0	0	0	0	0	0	0	0	0	0
chr1	3036500	3036650	1	CTCF	1	0	0	0	0	0	0	0	0	0	0	0	0	0	0	0	0	0	0	0	0	0	0	0	0	0	0	0	0	0	0	0	0	0	0	0	0	0	0	0	0	0	0	0	0
chr1	3089080	3089230	2	CTCF,Rad21	1	0	0	1	0	0	0	0	0	0	0	0	0	0	0	0	0	0	0	0	0	0	0	0	0	0	0	0	0	0	0	0	0	0	0	0	0	0	0	0	0	0	0	0	0
chr1	3200671	3200694	7	CTCF,Smc3,Maz,JunD,CTCFL,HMGN3,Rad21	1	0	0	1	1	0	0	0	1	1	0	0	0	0	0	0	0	0	0	0	0	0	0	0	0	0	1	0	0	0	0	0	0	0	0	0	0	0	0	0	0	0	1	0	0
chr1	3236620	3236753	7	CTCF,Smc3,Znf143,Maz,Egr1,Elf1,Rad21	1	0	0	1	1	1	0	0	1	0	0	0	0	0	0	0	0	0	0	0	0	0	0	0	0	0	0	0	0	1	1	0	0	0	0	0	0	0	0	0	0	0	0	0	0
chr1	3266360	3266468	7	CTCF,Smc3,Maz,JunD,Egr1,Zbtb7,Rad21	1	0	0	1	1	0	0	0	1	1	0	0	0	0	0	0	0	0	0	0	0	0	0	0	0	0	0	0	0	1	0	0	0	0	0	0	0	0	0	0	0	0	0	0	0
chr1	3308360	3308510	1	CTCF	1	0	0	0	0	0	0	0	0	0	0	0	0	0	0	0	0	0	0	0	0	0	0	0	0	0	0	0	0	0	0	0	0	0	0	0	0	0	0	0	0	0	0	0	0
chr1	3326800	3326950	2	CTCF,Rad21	1	0	0	1	0	0	0	0	0	0	0	0	0	0	0	0	0	0	0	0	0	0	0	0	0	0	0	0	0	0	0	0	0	0	0	0	0	0	0	0	0	0	0	0	0
chr1	3333780	3333930	3	CTCF,Znf143,Cbx3	1	0	0	0	0	1	0	0	0	0	0	0	0	0	0	0	0	0	0	0	0	1	0	0	0	0	0	0	0	0	0	0	0	0	0	0	0	0	0	0	0	0	0	0	0
chr1	3341401	3341491	11	CTCF,Rad21,Smc3,Znf143,Maz,JunD,CCNT2,HMGN3,cJun,MafK,Zbtb7	1	0	0	1	1	1	0	0	1	1	0	0	0	0	0	0	0	0	0	0	0	0	1	0	0	0	0	0	0	0	0	0	0	0	0	0	0	0	0	0	0	0	1	0	1
chr1	3348018	3348058	4	CTCF,Maz,CTCFL,HMGN3	1	0	0	0	0	0	0	0	1	0	0	0	0	0	0	0	0	0	0	0	0	0	0	0	0	0	1	0	0	0	0	0	0	0	0	0	0	0	0	0	0	0	1	0	0
chr1	3369800	3369950	13	CTCF,Rad21,Smc3,Znf143,Maz,JunD,CEBPbeta,CHD2,HMGN3,MafK,Tblr1,Ubtfs,Zbtb7	1	0	0	1	1	1	0	0	1	1	0	0	0	0	0	0	0	0	0	0	0	0	0	1	1	0	0	0	0	0	0	0	0	0	0	0	0	0	0	0	0	0	1	0	0
chr1	3370978	3370990	13	CTCF,Smc3,Znf143,Maz,JunD,Bhlhe40,CCNT2,CTCFL,E2F6,Egr1,HMGN3,Usf1,Rad21	1	0	0	1	1	1	0	0	1	1	0	0	0	0	0	0	0	1	0	0	0	0	1	0	0	0	1	0	1	1	0	0	0	0	0	0	0	0	0	0	0	0	1	0	0
chr1	3374200	3374350	1	CTCF	1	0	0	0	0	0	0	0	0	0	0	0	0	0	0	0	0	0	0	0	0	0	0	0	0	0	0	0	0	0	0	0	0	0	0	0	0	0	0	0	0	0	0	0	0
chr1	3388486	3388570	6	CTCF,Maz,JunD,Egr1,cJun,Rad21	1	0	0	1	0	0	0	0	1	1	0	0	0	0	0	0	0	0	0	0	0	0	0	0	0	0	0	0	0	1	0	0	0	0	0	0	0	0	0	0	0	0	0	0	1
chr1	3399200	3399350	2	CTCF,Zbtb7	1	0	0	0	0	0	0	0	0	0	0	0	0	0	0	0	0	0	0	0	0	0	0	0	0	0	0	0	0	0	0	0	0	0	0	0	0	0	0	0	0	0	0	0	0
chr1	3399980	3400130	1	CTCF	1	0	0	0	0	0	0	0	0	0	0	0	0	0	0	0	0	0	0	0	0	0	0	0	0	0	0	0	0	0	0	0	0	0	0	0	0	0	0	0	0	0	0	0	0
chr1	3400546	3400601	10	CTCF,Smc3,Znf143,Maz,JunD,CCNT2,CEBPbeta,CTCFL,Zbtb7,Rad21	1	0	0	1	1	1	0	0	1	1	0	0	0	0	0	0	0	0	0	0	0	0	1	1	0	0	1	0	0	0	0	0	0	0	0	0	0	0	0	0	0	0	0	0	0
chr1	3407860	3408010	10	CTCF,Rad21,Smc3,Znf143,Maz,JunD,Bhlhe40,CCNT2,CHD2,HMGN3	1	0	0	1	1	1	0	0	1	1	0	0	0	0	0	0	0	1	0	0	0	0	1	0	1	0	0	0	0	0	0	0	0	0	0	0	0	0	0	0	0	0	1	0	0
chr1	3408380	3408530	1	CTCF	1	0	0	0	0	0	0	0	0	0	0	0	0	0	0	0	0	0	0	0	0	0	0	0	0	0	0	0	0	0	0	0	0	0	0	0	0	0	0	0	0	0	0	0	0
chr1	3434873	3435010	6	CTCF,Znf143,Maz,Cbx3,CTCFL,Rad21	1	0	0	1	0	1	0	0	1	0	0	0	0	0	0	0	0	0	0	0	0	1	0	0	0	0	1	0	0	0	0	0	0	0	0	0	0	0	0	0	0	0	0	0	0
chr1	3441100	3441250	1	CTCF	1	0	0	0	0	0	0	0	0	0	0	0	0	0	0	0	0	0	0	0	0	0	0	0	0	0	0	0	0	0	0	0	0	0	0	0	0	0	0	0	0	0	0	0	0
chr1	3441540	3441690	1	CTCF	1	0	0	0	0	0	0	0	0	0	0	0	0	0	0	0	0	0	0	0	0	0	0	0	0	0	0	0	0	0	0	0	0	0	0	0	0	0	0	0	0	0	0	0	0
chr1	3450162	3450275	6	CTCF,Maz,JunD,HMGN3,Tbp,Ubtfs	1	0	0	0	0	0	0	0	1	1	0	0	0	0	0	0	0	0	0	0	0	0	0	0	0	0	0	0	0	0	0	0	0	0	0	0	0	0	0	0	0	0	1	0	0
chr1	3458660	3458770	2	CTCF,Maz	1	0	0	0	0	0	0	0	1	0	0	0	0	0	0	0	0	0	0	0	0	0	0	0	0	0	0	0	0	0	0	0	0	0	0	0	0	0	0	0	0	0	0	0	0
chr1	3481925	3482030	8	CTCF,Rad21,Smc3,Znf143,Maz,JunD,MafK,Zbtb7	1	0	0	1	1	1	0	0	1	1	0	0	0	0	0	0	0	0	0	0	0	0	0	0	0	0	0	0	0	0	0	0	0	0	0	0	0	0	0	0	0	0	0	0	0
chr1	3504480	3504630	1	CTCF	1	0	0	0	0	0	0	0	0	0	0	0	0	0	0	0	0	0	0	0	0	0	0	0	0	0	0	0	0	0	0	0	0	0	0	0	0	0	0	0	0	0	0	0	0
chr1	3505100	3505250	1	CTCF	1	0	0	0	0	0	0	0	0	0	0	0	0	0	0	0	0	0	0	0	0	0	0	0	0	0	0	0	0	0	0	0	0	0	0	0	0	0	0	0	0	0	0	0	0
chr1	3508248	3508265	3	CTCF,Maz,Zbtb7	1	0	0	0	0	0	0	0	1	0	0	0	0	0	0	0	0	0	0	0	0	0	0	0	0	0	0	0	0	0	0	0	0	0	0	0	0	0	0	0	0	0	0	0	0
chr1	3525440	3525590	1	CTCF	1	0	0	0	0	0	0	0	0	0	0	0	0	0	0	0	0	0	0	0	0	0	0	0	0	0	0	0	0	0	0	0	0	0	0	0	0	0	0	0	0	0	0	0	0
chr1	3531780	3531930	5	CTCF,Smc3,Maz,JunD,Rad21	1	0	0	1	1	0	0	0	1	1	0	0	0	0	0	0	0	0	0	0	0	0	0	0	0	0	0	0	0	0	0	0	0	0	0	0	0	0	0	0	0	0	0	0	0
chr1	3535699	3535710	16	CTCF,Rad21,Smc3,Znf143,Maz,JunD,Bhlhe40,CEBPbeta,Corest,HDAC2,MafK,Nfyb,Tal1,Tead4,TFIIF,Trim28	1	0	0	1	1	1	0	0	1	1	0	0	0	0	0	0	0	1	0	0	0	0	0	1	0	1	0	0	0	0	0	0	0	0	0	0	0	0	0	1	0	0	0	0	0
chr1	3536940	3537090	1	CTCF	1	0	0	0	0	0	0	0	0	0	0	0	0	0	0	0	0	0	0	0	0	0	0	0	0	0	0	0	0	0	0	0	0	0	0	0	0	0	0	0	0	0	0	0	0
chr1	3537840	3537990	3	CTCF,Smc3,Rad21	1	0	0	1	1	0	0	0	0	0	0	0	0	0	0	0	0	0	0	0	0	0	0	0	0	0	0	0	0	0	0	0	0	0	0	0	0	0	0	0	0	0	0	0	0
chr1	3538180	3538330	1	CTCF	1	0	0	0	0	0	0	0	0	0	0	0	0	0	0	0	0	0	0	0	0	0	0	0	0	0	0	0	0	0	0	0	0	0	0	0	0	0	0	0	0	0	0	0	0
chr1	3542315	3542373	19	CTCF,Maz,JunD,Bhlhe40,CCNT2,CHD2,GATA1,HDAC1,HMGN3,MafK,MXI1,Rbbp5,Sap30,Sin3A,Stat5,Tal1,Tead4,TFIIF,Trim28	1	0	0	0	0	0	0	0	1	1	0	0	0	0	0	0	0	1	0	0	0	0	1	0	1	0	0	0	0	0	0	0	0	0	0	0	1	0	1	0	0	0	1	0	0
chr1	3566648	3566650	39	CTCF,Yy1,Znf143,Maz,JunD,Atf1,Bhlhe40,Cbx3,CCNT2,CHD2,CTCFL,E2F6,Egr1,Elf1,Elk1,Ets1,fos,HMGN3,MafK,MXI1,Nfya,Nfyb,Nrf1,P300,Phf8,Plu1,Sap30,Sin3A,Six5,Sp1,Taf1,Tbp,Tead4,TFIIB,TFIIF,Ubtfs,Zbtb7,Zbtb33,Rad21	1	0	1	1	0	1	0	0	1	1	0	1	0	0	0	0	0	1	0	0	0	1	1	0	1	0	1	0	1	1	1	1	1	0	1	0	0	0	0	0	0	0	1	0	0
chr1	3612260	3612410	5	CTCF,Smc3,Znf143,Maz,Rad21	1	0	0	1	1	1	0	0	1	0	0	0	0	0	0	0	0	0	0	0	0	0	0	0	0	0	0	0	0	0	0	0	0	0	0	0	0	0	0	0	0	0	0	0	0
chr1	3612980	3613130	1	CTCF	1	0	0	0	0	0	0	0	0	0	0	0	0	0	0	0	0	0	0	0	0	0	0	0	0	0	0	0	0	0	0	0	0	0	0	0	0	0	0	0	0	0	0	0	0
chr1	3619580	3619730	1	CTCF	1	0	0	0	0	0	0	0	0	0	0	0	0	0	0	0	0	0	0	0	0	0	0	0	0	0	0	0	0	0	0	0	0	0	0	0	0	0	0	0	0	0	0	0	0
chr1	3641072	3641210	10	CTCF,Rad21,Smc3,Znf143,Maz,JunD,CTCFL,MafK,Srf,Zbtb7	1	0	0	1	1	1	0	0	1	1	0	0	0	0	0	0	0	0	0	0	0	0	0	0	0	0	1	0	0	0	0	0	0	0	0	0	0	0	0	0	0	0	0	0	0
chr1	3641700	3641850	1	CTCF	1	0	0	0	0	0	0	0	0	0	0	0	0	0	0	0	0	0	0	0	0	0	0	0	0	0	0	0	0	0	0	0	0	0	0	0	0	0	0	0	0	0	0	0	0
chr1	3644017	3644073	12	CTCF,Smc3,Znf143,Maz,JunD,CHD2,CTCFL,HMGN3,MafK,Ubtfs,Zbtb7,Rad21	1	0	0	1	1	1	0	0	1	1	0	0	0	0	0	0	0	0	0	0	0	0	0	0	1	0	1	0	0	0	0	0	0	0	0	0	0	0	0	0	0	0	1	0	0
chr1	3644700	3644802	2	CTCF,Znf263	1	0	0	0	0	0	0	0	0	0	0	0	0	0	0	0	0	0	0	0	0	0	0	0	0	0	0	0	0	0	0	0	0	0	0	0	0	0	0	0	0	0	0	0	0
chr1	3692672	3692750	32	CTCF,Yy1,Smc3,Znf143,Myc,Max,Maz,JunD,Bhlhe40,Cbx3,CCNT2,CHD2,CTCFL,E2F6,Egr1,Ets1,GATA1,HDAC1,HMGN3,cJun,MafK,MXI1,Sap30,Setdb1,Sin3A,Six5,Tal1,TFIIF,Trim28,Usf1,Zbtb7,Rad21	1	0	1	1	1	1	1	1	1	1	0	0	0	0	0	0	0	1	0	0	0	1	1	0	1	0	1	0	1	1	0	0	1	0	0	0	1	0	1	0	0	0	1	0	1
chr1	3696284	3696290	3	CTCF,CHD2,Zbtb33	1	0	0	0	0	0	0	0	0	0	0	0	0	0	0	0	0	0	0	0	0	0	0	0	1	0	0	0	0	0	0	0	0	0	0	0	0	0	0	0	0	0	0	0	0
chr1	3702120	3702270	10	CTCF,Rad21,Smc3,Znf143,Maz,JunD,Bhlhe40,CHD2,MafK,Usf1	1	0	0	1	1	1	0	0	1	1	0	0	0	0	0	0	0	1	0	0	0	0	0	0	1	0	0	0	0	0	0	0	0	0	0	0	0	0	0	0	0	0	0	0	0
chr1	3721758	3721764	8	CTCF,Maz,JunD,Cbx3,CEBPbeta,CHD2,MafF,MafK	1	0	0	0	0	0	0	0	1	1	0	0	0	0	0	0	0	0	0	0	0	1	0	1	1	0	0	0	0	0	0	0	0	0	0	0	0	0	0	0	0	0	0	0	0
chr1	3723120	3723270	1	CTCF	1	0	0	0	0	0	0	0	0	0	0	0	0	0	0	0	0	0	0	0	0	0	0	0	0	0	0	0	0	0	0	0	0	0	0	0	0	0	0	0	0	0	0	0	0
chr1	3727536	3727650	2	CTCF,Zbtb7	1	0	0	0	0	0	0	0	0	0	0	0	0	0	0	0	0	0	0	0	0	0	0	0	0	0	0	0	0	0	0	0	0	0	0	0	0	0	0	0	0	0	0	0	0
chr1	3738246	3738350	3	CTCF,CTCFL,Elf1	1	0	0	0	0	0	0	0	0	0	0	0	0	0	0	0	0	0	0	0	0	0	0	0	0	0	1	0	0	0	1	0	0	0	0	0	0	0	0	0	0	0	0	0	0
chr1	3773912	3773942	35	CTCF,Yy1,Smc3,Znf143,Maz,JunD,Atf1,Bhlhe40,Cbx3,CCNT2,CEBPbeta,CHD2,CTCFL,E2F6,Elf1,Ets1,HDAC1,HDAC8,HMGN3,cJun,MafK,MXI1,Nr2f2,Phf8,Plu1,Rbbp5,Sap30,Six5,Srf,Taf1,Tbp,TFIIF,Trim28,Usf1,Rad21	1	0	1	1	1	1	0	0	1	1	0	1	0	0	0	0	0	1	0	0	0	1	1	1	1	0	1	0	1	0	1	0	1	0	0	0	0	0	1	0	0	1	1	0	1
chr1	3774862	3774954	9	CTCF,Maz,Bhlhe40,CHD2,E2F6,cJun,MXI1,Zbtb33,Rad21	1	0	0	1	0	0	0	0	1	0	0	0	0	0	0	0	0	1	0	0	0	0	0	0	1	0	0	0	1	0	0	0	0	0	0	0	0	0	0	0	0	0	0	0	1
chr1	3775460	3775610	1	CTCF	1	0	0	0	0	0	0	0	0	0	0	0	0	0	0	0	0	0	0	0	0	0	0	0	0	0	0	0	0	0	0	0	0	0	0	0	0	0	0	0	0	0	0	0	0
chr1	3786647	3786687	28	CTCF,Yy1,Smc3,Znf143,Maz,JunD,Bcl,Cbx3,CCNT2,CEBPbeta,CHD2,CTCFL,Egr1,Elf1,HDAC2,HMGN3,MafK,MXI1,Nr2f2,P300,Sin3A,Tal1,TFIIF,Trim28,Ubtfs,Usf1,Zbtb7,Rad21	1	0	1	1	1	1	0	0	1	1	0	0	0	0	1	0	0	0	0	0	0	1	1	1	1	0	1	0	0	1	1	0	0	0	0	0	0	0	0	1	0	0	1	0	0
chr1	3816303	3816312	19	CTCF,Smc3,Myc,Maz,JunD,CCNT2,CHD2,CTCFL,E2F6,HDAC1,HMGN3,MafK,MXI1,Phf8,Rbbp5,Sap30,Sin3A,Zbtb7,Rad21	1	0	0	1	1	0	1	0	1	1	0	0	0	0	0	0	0	0	0	0	0	0	1	0	1	0	1	0	1	0	0	0	0	0	0	0	0	0	1	0	0	0	1	0	0
chr1	3817460	3817490	25	CTCF,Yy1,Myc,Maz,JunD,CCNT2,CEBPbeta,CHD2,E2F4,E2F6,Egr1,Elf1,Ets1,HDAC1,HMGN3,MafK,MXI1,Phf8,Rbbp5,Sap30,Six5,Tal1,TFIIF,Thap1,Zbtb7	1	0	1	0	0	0	1	0	1	1	0	0	0	0	0	0	0	0	0	0	0	0	1	1	1	0	0	1	1	1	1	0	1	0	0	0	0	0	1	0	0	0	1	0	0
chr1	3823935	3824010	10	CTCF,Smc3,Znf143,Maz,JunD,CTCFL,E2F6,Egr1,HMGN3,Rad21	1	0	0	1	1	1	0	0	1	1	0	0	0	0	0	0	0	0	0	0	0	0	0	0	0	0	1	0	1	1	0	0	0	0	0	0	0	0	0	0	0	0	1	0	0
chr1	3827527	3827537	13	CTCF,Rad21,Smc3,Znf143,Maz,JunD,Cbx3,CHD2,Elf1,HMGN3,MafK,MXI1,TFIIF	1	0	0	1	1	1	0	0	1	1	0	0	0	0	0	0	0	0	0	0	0	1	0	0	1	0	0	0	0	0	1	0	0	0	0	0	0	0	0	0	0	0	1	0	0
chr1	3830960	3831110	1	CTCF	1	0	0	0	0	0	0	0	0	0	0	0	0	0	0	0	0	0	0	0	0	0	0	0	0	0	0	0	0	0	0	0	0	0	0	0	0	0	0	0	0	0	0	0	0
chr1	4077660	4077810	1	CTCF	1	0	0	0	0	0	0	0	0	0	0	0	0	0	0	0	0	0	0	0	0	0	0	0	0	0	0	0	0	0	0	0	0	0	0	0	0	0	0	0	0	0	0	0	0
chr1	4120980	4121130	2	CTCF,Rad21	1	0	0	1	0	0	0	0	0	0	0	0	0	0	0	0	0	0	0	0	0	0	0	0	0	0	0	0	0	0	0	0	0	0	0	0	0	0	0	0	0	0	0	0	0
chr1	4144900	4145050	1	CTCF	1	0	0	0	0	0	0	0	0	0	0	0	0	0	0	0	0	0	0	0	0	0	0	0	0	0	0	0	0	0	0	0	0	0	0	0	0	0	0	0	0	0	0	0	0
chr1	4232920	4233070	1	CTCF	1	0	0	0	0	0	0	0	0	0	0	0	0	0	0	0	0	0	0	0	0	0	0	0	0	0	0	0	0	0	0	0	0	0	0	0	0	0	0	0	0	0	0	0	0
chr1	4233340	4233490	1	CTCF	1	0	0	0	0	0	0	0	0	0	0	0	0	0	0	0	0	0	0	0	0	0	0	0	0	0	0	0	0	0	0	0	0	0	0	0	0	0	0	0	0	0	0	0	0
chr1	4332280	4332430	1	CTCF	1	0	0	0	0	0	0	0	0	0	0	0	0	0	0	0	0	0	0	0	0	0	0	0	0	0	0	0	0	0	0	0	0	0	0	0	0	0	0	0	0	0	0	0	0
chr1	4363080	4363230	1	CTCF	1	0	0	0	0	0	0	0	0	0	0	0	0	0	0	0	0	0	0	0	0	0	0	0	0	0	0	0	0	0	0	0	0	0	0	0	0	0	0	0	0	0	0	0	0
chr1	4377360	4377510	1	CTCF	1	0	0	0	0	0	0	0	0	0	0	0	0	0	0	0	0	0	0	0	0	0	0	0	0	0	0	0	0	0	0	0	0	0	0	0	0	0	0	0	0	0	0	0	0
chr1	4422780	4422930	2	CTCF,Rad21	1	0	0	1	0	0	0	0	0	0	0	0	0	0	0	0	0	0	0	0	0	0	0	0	0	0	0	0	0	0	0	0	0	0	0	0	0	0	0	0	0	0	0	0	0
chr1	4464940	4465090	1	CTCF	1	0	0	0	0	0	0	0	0	0	0	0	0	0	0	0	0	0	0	0	0	0	0	0	0	0	0	0	0	0	0	0	0	0	0	0	0	0	0	0	0	0	0	0	0
chr1	4482580	4482730	1	CTCF	1	0	0	0	0	0	0	0	0	0	0	0	0	0	0	0	0	0	0	0	0	0	0	0	0	0	0	0	0	0	0	0	0	0	0	0	0	0	0	0	0	0	0	0	0
chr1	4529660	4529810	1	CTCF	1	0	0	0	0	0	0	0	0	0	0	0	0	0	0	0	0	0	0	0	0	0	0	0	0	0	0	0	0	0	0	0	0	0	0	0	0	0	0	0	0	0	0	0	0
chr1	4554720	4554870	2	CTCF,Rad21	1	0	0	1	0	0	0	0	0	0	0	0	0	0	0	0	0	0	0	0	0	0	0	0	0	0	0	0	0	0	0	0	0	0	0	0	0	0	0	0	0	0	0	0	0
chr1	4615740	4615890	1	CTCF	1	0	0	0	0	0	0	0	0	0	0	0	0	0	0	0	0	0	0	0	0	0	0	0	0	0	0	0	0	0	0	0	0	0	0	0	0	0	0	0	0	0	0	0	0
chr1	4645437	4645447	7	CTCF,Smc3,Znf143,Maz,Elf1,MafK,Rad21	1	0	0	1	1	1	0	0	1	0	0	0	0	0	0	0	0	0	0	0	0	0	0	0	0	0	0	0	0	0	1	0	0	0	0	0	0	0	0	0	0	0	0	0	0
chr1	4654480	4654630	1	CTCF	1	0	0	0	0	0	0	0	0	0	0	0	0	0	0	0	0	0	0	0	0	0	0	0	0	0	0	0	0	0	0	0	0	0	0	0	0	0	0	0	0	0	0	0	0
chr1	4712851	4712854	14	CTCF,Yy1,Smc3,Znf143,Maz,JunD,Bach1,CHD2,CTCFL,Elf1,HMGN3,MafF,MafK,Rad21	1	0	1	1	1	1	0	0	1	1	0	0	0	1	0	0	0	0	0	0	0	0	0	0	1	0	1	0	0	0	1	0	0	0	0	0	0	0	0	0	0	0	1	0	0
chr1	4716400	4716550	2	CTCF,Rad21	1	0	0	1	0	0	0	0	0	0	0	0	0	0	0	0	0	0	0	0	0	0	0	0	0	0	0	0	0	0	0	0	0	0	0	0	0	0	0	0	0	0	0	0	0
chr1	4781160	4781310	1	CTCF	1	0	0	0	0	0	0	0	0	0	0	0	0	0	0	0	0	0	0	0	0	0	0	0	0	0	0	0	0	0	0	0	0	0	0	0	0	0	0	0	0	0	0	0	0
chr1	4802200	4802350	1	CTCF	1	0	0	0	0	0	0	0	0	0	0	0	0	0	0	0	0	0	0	0	0	0	0	0	0	0	0	0	0	0	0	0	0	0	0	0	0	0	0	0	0	0	0	0	0
chr1	4838185	4838270	6	CTCF,Maz,CCNT2,GATA1,P300,Tead4	1	0	0	0	0	0	0	0	1	0	0	0	0	0	0	0	0	0	0	0	0	0	1	0	0	0	0	0	0	0	0	0	0	0	0	0	1	0	0	0	0	0	0	0	0
chr1	4886280	4886430	2	CTCF,Rad21	1	0	0	1	0	0	0	0	0	0	0	0	0	0	0	0	0	0	0	0	0	0	0	0	0	0	0	0	0	0	0	0	0	0	0	0	0	0	0	0	0	0	0	0	0
chr1	4999500	4999650	2	CTCF,Atf1	1	0	0	0	0	0	0	0	0	0	0	1	0	0	0	0	0	0	0	0	0	0	0	0	0	0	0	0	0	0	0	0	0	0	0	0	0	0	0	0	0	0	0	0	0
chr1	5141700	5141850	1	CTCF	1	0	0	0	0	0	0	0	0	0	0	0	0	0	0	0	0	0	0	0	0	0	0	0	0	0	0	0	0	0	0	0	0	0	0	0	0	0	0	0	0	0	0	0	0
chr1	5179660	5179810	1	CTCF	1	0	0	0	0	0	0	0	0	0	0	0	0	0	0	0	0	0	0	0	0	0	0	0	0	0	0	0	0	0	0	0	0	0	0	0	0	0	0	0	0	0	0	0	0
chr1	5346480	5346630	1	CTCF	1	0	0	0	0	0	0	0	0	0	0	0	0	0	0	0	0	0	0	0	0	0	0	0	0	0	0	0	0	0	0	0	0	0	0	0	0	0	0	0	0	0	0	0	0
chr1	5454280	5454430	1	CTCF	1	0	0	0	0	0	0	0	0	0	0	0	0	0	0	0	0	0	0	0	0	0	0	0	0	0	0	0	0	0	0	0	0	0	0	0	0	0	0	0	0	0	0	0	0
chr1	5487080	5487230	1	CTCF	1	0	0	0	0	0	0	0	0	0	0	0	0	0	0	0	0	0	0	0	0	0	0	0	0	0	0	0	0	0	0	0	0	0	0	0	0	0	0	0	0	0	0	0	0
chr1	5508680	5508830	1	CTCF	1	0	0	0	0	0	0	0	0	0	0	0	0	0	0	0	0	0	0	0	0	0	0	0	0	0	0	0	0	0	0	0	0	0	0	0	0	0	0	0	0	0	0	0	0
chr1	5542080	5542146	5	CTCF,Smc3,Znf143,Usf1,Rad21	1	0	0	1	1	1	0	0	0	0	0	0	0	0	0	0	0	0	0	0	0	0	0	0	0	0	0	0	0	0	0	0	0	0	0	0	0	0	0	0	0	0	0	0	0
chr1	5570128	5570131	9	CTCF,Smc3,Znf143,Maz,JunD,cJun,MafK,TFIIF,Rad21	1	0	0	1	1	1	0	0	1	1	0	0	0	0	0	0	0	0	0	0	0	0	0	0	0	0	0	0	0	0	0	0	0	0	0	0	0	0	0	0	0	0	0	0	1
chr1	5574751	5574850	6	CTCF,Rad21,Smc3,Znf143,Maz,HMGN3	1	0	0	1	1	1	0	0	1	0	0	0	0	0	0	0	0	0	0	0	0	0	0	0	0	0	0	0	0	0	0	0	0	0	0	0	0	0	0	0	0	0	1	0	0
chr1	5587820	5587970	1	CTCF	1	0	0	0	0	0	0	0	0	0	0	0	0	0	0	0	0	0	0	0	0	0	0	0	0	0	0	0	0	0	0	0	0	0	0	0	0	0	0	0	0	0	0	0	0
chr1	5658680	5658830	1	CTCF	1	0	0	0	0	0	0	0	0	0	0	0	0	0	0	0	0	0	0	0	0	0	0	0	0	0	0	0	0	0	0	0	0	0	0	0	0	0	0	0	0	0	0	0	0
chr1	5659620	5659770	1	CTCF	1	0	0	0	0	0	0	0	0	0	0	0	0	0	0	0	0	0	0	0	0	0	0	0	0	0	0	0	0	0	0	0	0	0	0	0	0	0	0	0	0	0	0	0	0
chr1	5680620	5680770	1	CTCF	1	0	0	0	0	0	0	0	0	0	0	0	0	0	0	0	0	0	0	0	0	0	0	0	0	0	0	0	0	0	0	0	0	0	0	0	0	0	0	0	0	0	0	0	0
chr1	5681220	5681370	5	CTCF,Smc3,Znf143,Maz,Rad21	1	0	0	1	1	1	0	0	1	0	0	0	0	0	0	0	0	0	0	0	0	0	0	0	0	0	0	0	0	0	0	0	0	0	0	0	0	0	0	0	0	0	0	0	0
chr1	5697360	5697510	3	CTCF,Smc3,Rad21	1	0	0	1	1	0	0	0	0	0	0	0	0	0	0	0	0	0	0	0	0	0	0	0	0	0	0	0	0	0	0	0	0	0	0	0	0	0	0	0	0	0	0	0	0
chr1	5701060	5701210	1	CTCF	1	0	0	0	0	0	0	0	0	0	0	0	0	0	0	0	0	0	0	0	0	0	0	0	0	0	0	0	0	0	0	0	0	0	0	0	0	0	0	0	0	0	0	0	0
chr1	5728360	5728510	3	CTCF,MafK,TFIIF	1	0	0	0	0	0	0	0	0	0	0	0	0	0	0	0	0	0	0	0	0	0	0	0	0	0	0	0	0	0	0	0	0	0	0	0	0	0	0	0	0	0	0	0	0
chr1	5730240	5730390	3	CTCF,MXI1,TFIIF	1	0	0	0	0	0	0	0	0	0	0	0	0	0	0	0	0	0	0	0	0	0	0	0	0	0	0	0	0	0	0	0	0	0	0	0	0	0	0	0	0	0	0	0	0
chr1	5730720	5730870	3	CTCF,MXI1,TFIIF	1	0	0	0	0	0	0	0	0	0	0	0	0	0	0	0	0	0	0	0	0	0	0	0	0	0	0	0	0	0	0	0	0	0	0	0	0	0	0	0	0	0	0	0	0
chr1	5731400	5731550	3	CTCF,CEBPbeta,TFIIF	1	0	0	0	0	0	0	0	0	0	0	0	0	0	0	0	0	0	0	0	0	0	0	1	0	0	0	0	0	0	0	0	0	0	0	0	0	0	0	0	0	0	0	0	0
chr1	5779360	5779488	4	CTCF,Egr1,HMGN3,Rad21	1	0	0	1	0	0	0	0	0	0	0	0	0	0	0	0	0	0	0	0	0	0	0	0	0	0	0	0	0	1	0	0	0	0	0	0	0	0	0	0	0	0	1	0	0
chr1	5806011	5806041	12	CTCF,Rad21,Smc3,Znf143,Maz,JunD,CEBPbeta,CHD2,CTCFL,HMGN3,MafK,TFIIF	1	0	0	1	1	1	0	0	1	1	0	0	0	0	0	0	0	0	0	0	0	0	0	1	1	0	1	0	0	0	0	0	0	0	0	0	0	0	0	0	0	0	1	0	0
chr1	5806460	5806610	1	CTCF	1	0	0	0	0	0	0	0	0	0	0	0	0	0	0	0	0	0	0	0	0	0	0	0	0	0	0	0	0	0	0	0	0	0	0	0	0	0	0	0	0	0	0	0	0
chr1	5812520	5812670	6	CTCF,Bhlhe40,MafF,MafK,Usf1,Rad21	1	0	0	1	0	0	0	0	0	0	0	0	0	0	0	0	0	1	0	0	0	0	0	0	0	0	0	0	0	0	0	0	0	0	0	0	0	0	0	0	0	0	0	0	0
chr1	5890920	5891070	6	CTCF,Rad21,Smc3,Znf143,Maz,JunD	1	0	0	1	1	1	0	0	1	1	0	0	0	0	0	0	0	0	0	0	0	0	0	0	0	0	0	0	0	0	0	0	0	0	0	0	0	0	0	0	0	0	0	0	0
chr1	5918820	5918970	1	CTCF	1	0	0	0	0	0	0	0	0	0	0	0	0	0	0	0	0	0	0	0	0	0	0	0	0	0	0	0	0	0	0	0	0	0	0	0	0	0	0	0	0	0	0	0	0
chr1	5920440	5920590	1	CTCF	1	0	0	0	0	0	0	0	0	0	0	0	0	0	0	0	0	0	0	0	0	0	0	0	0	0	0	0	0	0	0	0	0	0	0	0	0	0	0	0	0	0	0	0	0
chr1	5948780	5948922	6	CTCF,Yy1,Maz,Elf1,Tead4,Rad21	1	0	1	1	0	0	0	0	1	0	0	0	0	0	0	0	0	0	0	0	0	0	0	0	0	0	0	0	0	0	1	0	0	0	0	0	0	0	0	0	0	0	0	0	0
chr1	5953880	5954030	2	CTCF,cJun	1	0	0	0	0	0	0	0	0	0	0	0	0	0	0	0	0	0	0	0	0	0	0	0	0	0	0	0	0	0	0	0	0	0	0	0	0	0	0	0	0	0	0	0	1
chr1	5976160	5976310	8	CTCF,Rad21,Smc3,Znf143,JunD,CTCFL,MafK,Tead4	1	0	0	1	1	1	0	0	0	1	0	0	0	0	0	0	0	0	0	0	0	0	0	0	0	0	1	0	0	0	0	0	0	0	0	0	0	0	0	0	0	0	0	0	0
chr1	5987180	5987330	1	CTCF	1	0	0	0	0	0	0	0	0	0	0	0	0	0	0	0	0	0	0	0	0	0	0	0	0	0	0	0	0	0	0	0	0	0	0	0	0	0	0	0	0	0	0	0	0
chr1	6009640	6009668	10	CTCF,Maz,JunD,CCNT2,Egr1,HMGN3,MXI1,Sap30,Sin3A,Usf2	1	0	0	0	0	0	0	0	1	1	0	0	0	0	0	0	0	0	0	0	0	0	1	0	0	0	0	0	0	1	0	0	0	0	0	0	0	0	0	0	0	0	1	0	0
chr1	6021680	6021830	1	CTCF	1	0	0	0	0	0	0	0	0	0	0	0	0	0	0	0	0	0	0	0	0	0	0	0	0	0	0	0	0	0	0	0	0	0	0	0	0	0	0	0	0	0	0	0	0
chr1	6033940	6034090	1	CTCF	1	0	0	0	0	0	0	0	0	0	0	0	0	0	0	0	0	0	0	0	0	0	0	0	0	0	0	0	0	0	0	0	0	0	0	0	0	0	0	0	0	0	0	0	0
chr1	6035375	6035435	6	CTCF,Rad21,Smc3,Znf143,Maz,MafK	1	0	0	1	1	1	0	0	1	0	0	0	0	0	0	0	0	0	0	0	0	0	0	0	0	0	0	0	0	0	0	0	0	0	0	0	0	0	0	0	0	0	0	0	0
chr1	6040594	6040703	8	CTCF,Znf143,Maz,JunD,Bhlhe40,CEBPbeta,Egr1,Elf1	1	0	0	0	0	1	0	0	1	1	0	0	0	0	0	0	0	1	0	0	0	0	0	1	0	0	0	0	0	1	1	0	0	0	0	0	0	0	0	0	0	0	0	0	0
chr1	6052461	6052470	24	CTCF,Maz,JunD,Atf1,CCNT2,CHD2,E2F4,E2F6,fos,FosL,HDAC1,HMGN3,cJun,MXI1,Nfyb,Phf8,Plu1,Rbbp5,Rfx5,Sap30,Sin3A,Tbp,TFIIB,TFIIF	1	0	0	0	0	0	0	0	1	1	0	1	0	0	0	0	0	0	0	0	0	0	1	0	1	0	0	1	1	0	0	0	0	0	1	1	0	0	1	0	0	0	1	0	1
chr1	6052708	6052716	30	CTCF,Maz,JunD,Atf1,Bhlhe40,CCNT2,CHD2,CTCFL,E2F4,E2F6,Egr1,Elf1,fos,HMGN3,cJun,MafK,MXI1,Nfya,Nfyb,Phf8,Plu1,Rfx5,Sp1,Sp2,Taf1,Tbp,TFIIF,Thap1,Usf1,Zbtb7	1	0	0	0	0	0	0	0	1	1	0	1	0	0	0	0	0	1	0	0	0	0	1	0	1	0	1	1	1	1	1	0	0	0	1	0	0	0	0	0	0	0	1	0	1
chr1	6055220	6055370	1	CTCF	1	0	0	0	0	0	0	0	0	0	0	0	0	0	0	0	0	0	0	0	0	0	0	0	0	0	0	0	0	0	0	0	0	0	0	0	0	0	0	0	0	0	0	0	0
chr1	6061520	6061658	2	CTCF,CTCFL	1	0	0	0	0	0	0	0	0	0	0	0	0	0	0	0	0	0	0	0	0	0	0	0	0	0	1	0	0	0	0	0	0	0	0	0	0	0	0	0	0	0	0	0	0
chr1	6063220	6063370	1	CTCF	1	0	0	0	0	0	0	0	0	0	0	0	0	0	0	0	0	0	0	0	0	0	0	0	0	0	0	0	0	0	0	0	0	0	0	0	0	0	0	0	0	0	0	0	0
chr1	6065740	6065828	4	CTCF,Maz,Zbtb7,Rad21	1	0	0	1	0	0	0	0	1	0	0	0	0	0	0	0	0	0	0	0	0	0	0	0	0	0	0	0	0	0	0	0	0	0	0	0	0	0	0	0	0	0	0	0	0
chr1	6088720	6088870	1	CTCF	1	0	0	0	0	0	0	0	0	0	0	0	0	0	0	0	0	0	0	0	0	0	0	0	0	0	0	0	0	0	0	0	0	0	0	0	0	0	0	0	0	0	0	0	0
chr1	6094620	6094738	8	CTCF,Znf143,Maz,Bhlhe40,CCNT2,CTCFL,Nr2f2,Rad21	1	0	0	1	0	1	0	0	1	0	0	0	0	0	0	0	0	1	0	0	0	0	1	0	0	0	1	0	0	0	0	0	0	0	0	0	0	0	0	0	0	0	0	0	0
chr1	6095820	6095970	1	CTCF	1	0	0	0	0	0	0	0	0	0	0	0	0	0	0	0	0	0	0	0	0	0	0	0	0	0	0	0	0	0	0	0	0	0	0	0	0	0	0	0	0	0	0	0	0
chr1	6101640	6101750	10	CTCF,Yy1,Rad21,Smc3,Znf143,Maz,JunD,Elf1,HMGN3,MafK	1	0	1	1	1	1	0	0	1	1	0	0	0	0	0	0	0	0	0	0	0	0	0	0	0	0	0	0	0	0	1	0	0	0	0	0	0	0	0	0	0	0	1	0	0
chr1	6108220	6108370	1	CTCF	1	0	0	0	0	0	0	0	0	0	0	0	0	0	0	0	0	0	0	0	0	0	0	0	0	0	0	0	0	0	0	0	0	0	0	0	0	0	0	0	0	0	0	0	0
chr1	6113080	6113230	6	CTCF,Rad21,Smc3,Znf143,Maz,JunD	1	0	0	1	1	1	0	0	1	1	0	0	0	0	0	0	0	0	0	0	0	0	0	0	0	0	0	0	0	0	0	0	0	0	0	0	0	0	0	0	0	0	0	0	0
chr1	6113340	6113490	1	CTCF	1	0	0	0	0	0	0	0	0	0	0	0	0	0	0	0	0	0	0	0	0	0	0	0	0	0	0	0	0	0	0	0	0	0	0	0	0	0	0	0	0	0	0	0	0
chr1	6140760	6140910	2	CTCF,Bhlhe40	1	0	0	0	0	0	0	0	0	0	0	0	0	0	0	0	0	1	0	0	0	0	0	0	0	0	0	0	0	0	0	0	0	0	0	0	0	0	0	0	0	0	0	0	0
chr1	6142509	6142623	5	CTCF,Smc3,Maz,CTCFL,Rad21	1	0	0	1	1	0	0	0	1	0	0	0	0	0	0	0	0	0	0	0	0	0	0	0	0	0	1	0	0	0	0	0	0	0	0	0	0	0	0	0	0	0	0	0	0
chr1	6165320	6165470	3	CTCF,MafF,MafK	1	0	0	0	0	0	0	0	0	0	0	0	0	0	0	0	0	0	0	0	0	0	0	0	0	0	0	0	0	0	0	0	0	0	0	0	0	0	0	0	0	0	0	0	0
chr1	6165861	6165950	7	CTCF,Maz,JunD,CTCFL,Egr1,Elf1,Rad21	1	0	0	1	0	0	0	0	1	1	0	0	0	0	0	0	0	0	0	0	0	0	0	0	0	0	1	0	0	1	1	0	0	0	0	0	0	0	0	0	0	0	0	0	0
chr1	6169041	6169130	4	CTCF,Smc3,Maz,Rad21	1	0	0	1	1	0	0	0	1	0	0	0	0	0	0	0	0	0	0	0	0	0	0	0	0	0	0	0	0	0	0	0	0	0	0	0	0	0	0	0	0	0	0	0	0
chr1	6197940	6198090	1	CTCF	1	0	0	0	0	0	0	0	0	0	0	0	0	0	0	0	0	0	0	0	0	0	0	0	0	0	0	0	0	0	0	0	0	0	0	0	0	0	0	0	0	0	0	0	0
chr1	6201858	6201947	10	CTCF,Smc3,Maz,Bhlhe40,Cbx3,CTCFL,Elf1,Ets1,Usf1,Rad21	1	0	0	1	1	0	0	0	1	0	0	0	0	0	0	0	0	1	0	0	0	1	0	0	0	0	1	0	0	0	1	0	1	0	0	0	0	0	0	0	0	0	0	0	0
chr1	6209086	6209090	5	CTCF,Maz,CHD2,E2F6,HMGN3	1	0	0	0	0	0	0	0	1	0	0	0	0	0	0	0	0	0	0	0	0	0	0	0	1	0	0	0	1	0	0	0	0	0	0	0	0	0	0	0	0	0	1	0	0
chr1	6222820	6222970	1	CTCF	1	0	0	0	0	0	0	0	0	0	0	0	0	0	0	0	0	0	0	0	0	0	0	0	0	0	0	0	0	0	0	0	0	0	0	0	0	0	0	0	0	0	0	0	0
chr1	6231720	6231870	4	CTCF,Smc3,Maz,Rad21	1	0	0	1	1	0	0	0	1	0	0	0	0	0	0	0	0	0	0	0	0	0	0	0	0	0	0	0	0	0	0	0	0	0	0	0	0	0	0	0	0	0	0	0	0
chr1	6243670	6243683	8	CTCF,Maz,JunD,CEBPbeta,CTCFL,Mef2a,Nr2f2,Rad21	1	0	0	1	0	0	0	0	1	1	0	0	0	0	0	0	0	0	0	0	0	0	0	1	0	0	1	0	0	0	0	0	0	0	0	0	0	0	0	0	0	0	0	0	0
chr1	6245988	6246110	7	CTCF,Smc3,Maz,JunD,CTCFL,Zbtb7,Rad21	1	0	0	1	1	0	0	0	1	1	0	0	0	0	0	0	0	0	0	0	0	0	0	0	0	0	1	0	0	0	0	0	0	0	0	0	0	0	0	0	0	0	0	0	0
chr1	6265173	6265190	21	CTCF,TF3C,Maz,JunD,Bhlhe40,CCNT2,CEBPbeta,CTCFL,E2F6,HMGN3,Ini1,cJun,MafF,MafK,MXI1,Phf8,Tblr1,Tbp,TFIIB,TFIIF,Ubtfs	1	1	0	0	0	0	0	0	1	1	0	0	0	0	0	0	0	1	0	0	0	0	1	1	0	0	1	0	1	0	0	0	0	0	0	0	0	0	0	0	0	0	1	1	1
chr1	6265373	6265380	28	CTCF,TF3C,Yy1,Smc3,Znf143,Maz,JunD,Bhlhe40,CCNT2,CEBPbeta,CHD2,CTCFL,E2F6,HMGN3,Ini1,cJun,MafK,MXI1,Srf,Taf1,Taf7,Tblr1,Tbp,TFIIB,TFIIF,Ubtfs,Zbtb7,Rad21	1	1	1	1	1	1	0	0	1	1	0	0	0	0	0	0	0	1	0	0	0	0	1	1	1	0	1	0	1	0	0	0	0	0	0	0	0	0	0	0	0	0	1	1	1
chr1	6265780	6265810	4	CTCF,TF3C,cJun,Phf8	1	1	0	0	0	0	0	0	0	0	0	0	0	0	0	0	0	0	0	0	0	0	0	0	0	0	0	0	0	0	0	0	0	0	0	0	0	0	0	0	0	0	0	0	1
chr1	6268868	6268955	22	CTCF,Znf143,Myc,Max,Maz,JunD,Bhlhe40,Cbx3,CCNT2,CHD2,E2F6,HDAC2,HMGN3,cJun,MXI1,Nrf1,Setdb1,Sin3A,Taf1,Tbp,TFIIF,Rad21	1	0	0	1	0	1	1	1	1	1	0	0	0	0	0	0	0	1	0	0	0	1	1	0	1	0	0	0	1	0	0	0	0	0	0	0	0	0	0	1	0	0	1	0	1
chr1	6269448	6269517	19	CTCF,Myc,Max,Maz,JunD,CCNT2,CHD2,E2F6,HDAC2,HMGN3,cJun,MXI1,Phf8,Plu1,Setdb1,Sin3A,TFIIF,Ubtfs,Zbtb33	1	0	0	0	0	0	1	1	1	1	0	0	0	0	0	0	0	0	0	0	0	0	1	0	1	0	0	0	1	0	0	0	0	0	0	0	0	0	0	1	0	0	1	0	1
chr1	6269845	6269913	5	CTCF,Maz,HMGN3,cJun,Zbtb7	1	0	0	0	0	0	0	0	1	0	0	0	0	0	0	0	0	0	0	0	0	0	0	0	0	0	0	0	0	0	0	0	0	0	0	0	0	0	0	0	0	0	1	0	1
chr1	6287360	6287510	1	CTCF	1	0	0	0	0	0	0	0	0	0	0	0	0	0	0	0	0	0	0	0	0	0	0	0	0	0	0	0	0	0	0	0	0	0	0	0	0	0	0	0	0	0	0	0	0
chr1	6298500	6298650	1	CTCF	1	0	0	0	0	0	0	0	0	0	0	0	0	0	0	0	0	0	0	0	0	0	0	0	0	0	0	0	0	0	0	0	0	0	0	0	0	0	0	0	0	0	0	0	0
chr1	6298806	6298861	9	CTCF,Smc3,Znf143,Maz,JunD,CTCFL,MXI1,Zbtb7,Rad21	1	0	0	1	1	1	0	0	1	1	0	0	0	0	0	0	0	0	0	0	0	0	0	0	0	0	1	0	0	0	0	0	0	0	0	0	0	0	0	0	0	0	0	0	0
chr1	6305255	6305335	34	CTCF,Yy1,Rad21,Smc3,Znf143,Maz,JunD,Bhlhe40,Cbx3,CCNT2,CHD2,Corest,CTCFL,Egr1,Elf1,Ets1,HDAC1,HDAC2,HMGN3,cJun,MafK,MXI1,Nr2f2,Rfx5,Sap30,Sin3A,Srf,Taf1,Taf7,Tblr1,TFIIF,Thap1,Ubtfs,Zbtb7	1	0	1	1	1	1	0	0	1	1	0	0	0	0	0	0	0	1	0	0	0	1	1	0	1	1	1	0	0	1	1	0	1	0	0	0	0	0	1	1	0	0	1	0	1
chr1	6306887	6306911	14	CTCF,Yy1,Rad21,Smc3,Znf143,Maz,JunD,CHD2,CTCFL,Elf1,HMGN3,cJun,Tbp,TFIIF	1	0	1	1	1	1	0	0	1	1	0	0	0	0	0	0	0	0	0	0	0	0	0	0	1	0	1	0	0	0	1	0	0	0	0	0	0	0	0	0	0	0	1	0	1
chr1	6312760	6312910	1	CTCF	1	0	0	0	0	0	0	0	0	0	0	0	0	0	0	0	0	0	0	0	0	0	0	0	0	0	0	0	0	0	0	0	0	0	0	0	0	0	0	0	0	0	0	0	0
chr1	6328643	6328770	3	CTCF,HMGN3,Rad21	1	0	0	1	0	0	0	0	0	0	0	0	0	0	0	0	0	0	0	0	0	0	0	0	0	0	0	0	0	0	0	0	0	0	0	0	0	0	0	0	0	0	1	0	0
chr1	6333020	6333170	1	CTCF	1	0	0	0	0	0	0	0	0	0	0	0	0	0	0	0	0	0	0	0	0	0	0	0	0	0	0	0	0	0	0	0	0	0	0	0	0	0	0	0	0	0	0	0	0
chr1	6340984	6341053	9	CTCF,Smc3,Znf143,Maz,JunD,HMGN3,Nr2f2,Zbtb7,Rad21	1	0	0	1	1	1	0	0	1	1	0	0	0	0	0	0	0	0	0	0	0	0	0	0	0	0	0	0	0	0	0	0	0	0	0	0	0	0	0	0	0	0	1	0	0
chr1	6360920	6361070	1	CTCF	1	0	0	0	0	0	0	0	0	0	0	0	0	0	0	0	0	0	0	0	0	0	0	0	0	0	0	0	0	0	0	0	0	0	0	0	0	0	0	0	0	0	0	0	0
chr1	6403220	6403370	2	CTCF,cJun	1	0	0	0	0	0	0	0	0	0	0	0	0	0	0	0	0	0	0	0	0	0	0	0	0	0	0	0	0	0	0	0	0	0	0	0	0	0	0	0	0	0	0	0	1
chr1	6403633	6403710	14	CTCF,Rad21,Smc3,Znf143,Maz,JunD,Bhlhe40,CEBPbeta,CTCFL,cJun,MafF,MafK,MXI1,TFIIF	1	0	0	1	1	1	0	0	1	1	0	0	0	0	0	0	0	1	0	0	0	0	0	1	0	0	1	0	0	0	0	0	0	0	0	0	0	0	0	0	0	0	0	0	1
chr1	6408120	6408219	9	CTCF,Rad21,Smc3,Znf143,Maz,JunD,Bhlhe40,MafK,Zbtb7	1	0	0	1	1	1	0	0	1	1	0	0	0	0	0	0	0	1	0	0	0	0	0	0	0	0	0	0	0	0	0	0	0	0	0	0	0	0	0	0	0	0	0	0	0
chr1	6417536	6417570	5	CTCF,Znf143,Maz,JunD,HMGN3	1	0	0	0	0	1	0	0	1	1	0	0	0	0	0	0	0	0	0	0	0	0	0	0	0	0	0	0	0	0	0	0	0	0	0	0	0	0	0	0	0	0	1	0	0
chr1	6419862	6419870	15	CTCF,Maz,JunD,Arid3a,CCNT2,CEBPbeta,GATA1,GATA2,HMGN3,MXI1,P300,Phf8,Rbbp5,Tal1,Tead4	1	0	0	0	0	0	0	0	1	1	1	0	0	0	0	0	0	0	0	0	0	0	1	1	0	0	0	0	0	0	0	0	0	0	0	0	1	1	0	0	0	0	1	0	0
chr1	6423220	6423370	4	CTCF,Smc3,Rfx5,Rad21	1	0	0	1	1	0	0	0	0	0	0	0	0	0	0	0	0	0	0	0	0	0	0	0	0	0	0	0	0	0	0	0	0	0	0	0	0	0	0	0	0	0	0	0	0
chr1	6438260	6438410	7	CTCF,Smc3,Znf143,Maz,JunD,CTCFL,Rad21	1	0	0	1	1	1	0	0	1	1	0	0	0	0	0	0	0	0	0	0	0	0	0	0	0	0	1	0	0	0	0	0	0	0	0	0	0	0	0	0	0	0	0	0	0
chr1	6454091	6454094	33	CTCF,Myc,Max,Maz,JunD,Bhlhe40,Brg1,Cbx3,CCNT2,CHD2,CTCFL,E2F4,E2F6,Elf1,Ets1,HDAC1,HDAC2,HMGN3,cJun,MXI1,P300,Phf8,Plu1,Rbbp5,Sap30,Taf1,Tal1,TFIIB,TFIIF,Trim28,Ubtfs,Usf1,Zbtb7	1	0	0	0	0	0	1	1	1	1	0	0	0	0	0	0	0	1	0	0	1	1	1	0	1	0	1	1	1	0	1	0	1	0	0	0	0	0	1	1	0	0	1	0	1
chr1	6457140	6457290	2	CTCF,Rad21	1	0	0	1	0	0	0	0	0	0	0	0	0	0	0	0	0	0	0	0	0	0	0	0	0	0	0	0	0	0	0	0	0	0	0	0	0	0	0	0	0	0	0	0	0
chr1	6464038	6464090	2	CTCF,FosL	1	0	0	0	0	0	0	0	0	0	0	0	0	0	0	0	0	0	0	0	0	0	0	0	0	0	0	0	0	0	0	0	0	0	0	1	0	0	0	0	0	0	0	0	0
chr1	6464120	6464214	3	CTCF,JunD,FosL	1	0	0	0	0	0	0	0	0	1	0	0	0	0	0	0	0	0	0	0	0	0	0	0	0	0	0	0	0	0	0	0	0	0	0	1	0	0	0	0	0	0	0	0	0
chr1	6464820	6464970	9	CTCF,Yy1,Rad21,Smc3,Znf143,Maz,CTCFL,Elf1,Zbtb7	1	0	1	1	1	1	0	0	1	0	0	0	0	0	0	0	0	0	0	0	0	0	0	0	0	0	1	0	0	0	1	0	0	0	0	0	0	0	0	0	0	0	0	0	0
chr1	6465200	6465350	1	CTCF	1	0	0	0	0	0	0	0	0	0	0	0	0	0	0	0	0	0	0	0	0	0	0	0	0	0	0	0	0	0	0	0	0	0	0	0	0	0	0	0	0	0	0	0	0
chr1	6474520	6474630	13	CTCF,Smc3,Znf143,Maz,JunD,Bhlhe40,Ets1,Ezh2,MafK,MXI1,Sin3A,Usf1,Rad21	1	0	0	1	1	1	0	0	1	1	0	0	0	0	0	0	0	1	0	0	0	0	0	0	0	0	0	0	0	0	0	0	1	1	0	0	0	0	0	0	0	0	0	0	0
chr1	6483644	6483720	17	CTCF,Yy1,Smc3,Znf143,Maz,JunD,Bhlhe40,CTCFL,Elf1,HMGN3,MafK,Nr2f2,Tblr1,TFIIF,Ubtfs,Zbtb7,Rad21	1	0	1	1	1	1	0	0	1	1	0	0	0	0	0	0	0	1	0	0	0	0	0	0	0	0	1	0	0	0	1	0	0	0	0	0	0	0	0	0	0	0	1	0	0
chr1	6495960	6496110	1	CTCF	1	0	0	0	0	0	0	0	0	0	0	0	0	0	0	0	0	0	0	0	0	0	0	0	0	0	0	0	0	0	0	0	0	0	0	0	0	0	0	0	0	0	0	0	0
chr1	6497240	6497390	1	CTCF	1	0	0	0	0	0	0	0	0	0	0	0	0	0	0	0	0	0	0	0	0	0	0	0	0	0	0	0	0	0	0	0	0	0	0	0	0	0	0	0	0	0	0	0	0
chr1	6498200	6498314	10	CTCF,Rad21,Smc3,Znf143,Maz,JunD,CTCFL,MafK,Nr2f2,Zbtb7	1	0	0	1	1	1	0	0	1	1	0	0	0	0	0	0	0	0	0	0	0	0	0	0	0	0	1	0	0	0	0	0	0	0	0	0	0	0	0	0	0	0	0	0	0
chr1	6498800	6498950	1	CTCF	1	0	0	0	0	0	0	0	0	0	0	0	0	0	0	0	0	0	0	0	0	0	0	0	0	0	0	0	0	0	0	0	0	0	0	0	0	0	0	0	0	0	0	0	0
chr1	6500828	6500850	6	CTCF,Maz,CCNT2,E2F6,HDAC1,Zbtb7	1	0	0	0	0	0	0	0	1	0	0	0	0	0	0	0	0	0	0	0	0	0	1	0	0	0	0	0	1	0	0	0	0	0	0	0	0	0	1	0	0	0	0	0	0
chr1	6505260	6505410	4	CTCF,Smc3,Maz,Rad21	1	0	0	1	1	0	0	0	1	0	0	0	0	0	0	0	0	0	0	0	0	0	0	0	0	0	0	0	0	0	0	0	0	0	0	0	0	0	0	0	0	0	0	0	0
chr1	6505520	6505670	1	CTCF	1	0	0	0	0	0	0	0	0	0	0	0	0	0	0	0	0	0	0	0	0	0	0	0	0	0	0	0	0	0	0	0	0	0	0	0	0	0	0	0	0	0	0	0	0
chr1	6508384	6508410	2	CTCF,Ezh2	1	0	0	0	0	0	0	0	0	0	0	0	0	0	0	0	0	0	0	0	0	0	0	0	0	0	0	0	0	0	0	0	0	1	0	0	0	0	0	0	0	0	0	0	0
chr1	6508940	6509043	6	CTCF,Yy1,CTCFL,Egr1,Zbtb7,Rad21	1	0	1	1	0	0	0	0	0	0	0	0	0	0	0	0	0	0	0	0	0	0	0	0	0	0	1	0	0	1	0	0	0	0	0	0	0	0	0	0	0	0	0	0	0
chr1	6517000	6517150	1	CTCF	1	0	0	0	0	0	0	0	0	0	0	0	0	0	0	0	0	0	0	0	0	0	0	0	0	0	0	0	0	0	0	0	0	0	0	0	0	0	0	0	0	0	0	0	0
chr1	6522460	6522610	2	CTCF,Znf143	1	0	0	0	0	1	0	0	0	0	0	0	0	0	0	0	0	0	0	0	0	0	0	0	0	0	0	0	0	0	0	0	0	0	0	0	0	0	0	0	0	0	0	0	0
chr1	6524680	6524830	2	CTCF,Rad21	1	0	0	1	0	0	0	0	0	0	0	0	0	0	0	0	0	0	0	0	0	0	0	0	0	0	0	0	0	0	0	0	0	0	0	0	0	0	0	0	0	0	0	0	0
chr1	6532600	6532735	12	CTCF,Smc3,Znf143,Maz,JunD,Bhlhe40,CTCFL,Elf1,MafK,Nr2f2,Zbtb7,Rad21	1	0	0	1	1	1	0	0	1	1	0	0	0	0	0	0	0	1	0	0	0	0	0	0	0	0	1	0	0	0	1	0	0	0	0	0	0	0	0	0	0	0	0	0	0
chr1	6535660	6535747	16	CTCF,Smc3,Znf143,Maz,JunD,Bhlhe40,CCNT2,CTCFL,Egr1,Elf1,HMGN3,Tblr1,Tbp,Tead4,TFIIF,Rad21	1	0	0	1	1	1	0	0	1	1	0	0	0	0	0	0	0	1	0	0	0	0	1	0	0	0	1	0	0	1	1	0	0	0	0	0	0	0	0	0	0	0	1	0	0
chr1	6540960	6541110	1	CTCF	1	0	0	0	0	0	0	0	0	0	0	0	0	0	0	0	0	0	0	0	0	0	0	0	0	0	0	0	0	0	0	0	0	0	0	0	0	0	0	0	0	0	0	0	0
chr1	6546703	6546759	18	CTCF,Rad21,Smc3,Znf143,Maz,JunD,Cbx3,CEBPbeta,CHD2,CTCFL,Elf1,HMGN3,cJun,MafK,MXI1,TFIIF,Ubtfs,Zbtb7	1	0	0	1	1	1	0	0	1	1	0	0	0	0	0	0	0	0	0	0	0	1	0	1	1	0	1	0	0	0	1	0	0	0	0	0	0	0	0	0	0	0	1	0	1
chr1	6547000	6547011	3	CTCF,Maz,cJun	1	0	0	0	0	0	0	0	1	0	0	0	0	0	0	0	0	0	0	0	0	0	0	0	0	0	0	0	0	0	0	0	0	0	0	0	0	0	0	0	0	0	0	0	1
chr1	6550069	6550169	16	CTCF,Yy1,Smc3,Znf143,Maz,JunD,CCNT2,CTCFL,Elf1,Ezh2,HMGN3,Plu1,TFIIF,Ubtfs,Zbtb7,Rad21	1	0	1	1	1	1	0	0	1	1	0	0	0	0	0	0	0	0	0	0	0	0	1	0	0	0	1	0	0	0	1	0	0	1	0	0	0	0	0	0	0	0	1	0	0
chr1	6583824	6583914	13	CTCF,Smc3,Znf143,Maz,JunD,CTCFL,Elf1,MafF,Tead4,TFIIF,Usf1,Usf2,Rad21	1	0	0	1	1	1	0	0	1	1	0	0	0	0	0	0	0	0	0	0	0	0	0	0	0	0	1	0	0	0	1	0	0	0	0	0	0	0	0	0	0	0	0	0	0
chr1	6584440	6584590	1	CTCF	1	0	0	0	0	0	0	0	0	0	0	0	0	0	0	0	0	0	0	0	0	0	0	0	0	0	0	0	0	0	0	0	0	0	0	0	0	0	0	0	0	0	0	0	0
chr1	6613320	6613470	1	CTCF	1	0	0	0	0	0	0	0	0	0	0	0	0	0	0	0	0	0	0	0	0	0	0	0	0	0	0	0	0	0	0	0	0	0	0	0	0	0	0	0	0	0	0	0	0
chr1	6614346	6614350	17	CTCF,Maz,JunD,CCNT2,CEBPbeta,CHD2,CTCFL,Ets1,HDAC1,HMGN3,MXI1,Phf8,Rbbp5,Sap30,Taf1,TFIIF,Zbtb7	1	0	0	0	0	0	0	0	1	1	0	0	0	0	0	0	0	0	0	0	0	0	1	1	1	0	1	0	0	0	0	0	1	0	0	0	0	0	1	0	0	0	1	0	0
chr1	6614620	6614641	45	CTCF,Yy1,Smc3,Znf143,Maz,JunD,Arid3a,Bcl,Bhlhe40,Cbx3,CCNT2,CEBPbeta,CHD2,Egr1,Elf1,HDAC1,HMGN3,MafF,MafK,Mef2a,MXI1,Nr2f2,P300,Phf8,Plu1,Rbbp5,Sap30,Sin3A,Six5,Sp1,Sp2,Srf,Stat5,Taf1,Taf7,Tblr1,Tbp,Tead4,TFIIB,TFIIF,Thap1,Trim28,Zbtb7,Zbtb33,Rad21	1	0	1	1	1	1	0	0	1	1	1	0	0	0	1	0	0	1	0	0	0	1	1	1	1	0	0	0	0	1	1	0	0	0	0	0	0	0	1	0	0	0	1	0	0
chr1	6640980	6641036	9	CTCF,Znf143,Maz,JunD,CCNT2,E2F6,HMGN3,Zbtb7,Rad21	1	0	0	1	0	1	0	0	1	1	0	0	0	0	0	0	0	0	0	0	0	0	1	0	0	0	0	0	1	0	0	0	0	0	0	0	0	0	0	0	0	0	1	0	0
chr1	6644320	6644470	3	CTCF,MafF,MafK	1	0	0	0	0	0	0	0	0	0	0	0	0	0	0	0	0	0	0	0	0	0	0	0	0	0	0	0	0	0	0	0	0	0	0	0	0	0	0	0	0	0	0	0	0
chr1	6661774	6661790	13	CTCF,Maz,JunD,CCNT2,CHD2,E2F4,E2F6,HMGN3,cJun,MafK,MXI1,Plu1,TFIIF	1	0	0	0	0	0	0	0	1	1	0	0	0	0	0	0	0	0	0	0	0	0	1	0	1	0	0	1	1	0	0	0	0	0	0	0	0	0	0	0	0	0	1	0	1
chr1	6664105	6664106	36	CTCF,Yy1,Znf143,Myc,Max,Maz,JunD,Arid3a,Bhlhe40,Cbx3,CEBPbeta,CHD2,Corest,CTCFL,E2F4,E2F6,Egr1,Elf1,HDAC1,HDAC8,HMGN3,cJun,MafF,MafK,MXI1,P300,Phf8,Plu1,Sap30,Sin3A,Taf1,Tead4,TFIIB,TFIIF,Usf1,Zbtb7	1	0	1	0	0	1	1	1	1	1	1	0	0	0	0	0	0	1	0	0	0	1	0	1	1	1	1	1	1	1	1	0	0	0	0	0	0	0	1	0	0	1	1	0	1
chr1	6669909	6669950	3	CTCF,Elf1,Taf1	1	0	0	0	0	0	0	0	0	0	0	0	0	0	0	0	0	0	0	0	0	0	0	0	0	0	0	0	0	0	1	0	0	0	0	0	0	0	0	0	0	0	0	0	0
chr1	6685147	6685148	17	CTCF,Yy1,Znf143,Maz,JunD,Cbx3,CCNT2,Elf1,Ets1,HDAC6,HMGN3,MXI1,Phf8,Rbbp5,Taf7,Thap1,Rad21	1	0	1	1	0	1	0	0	1	1	0	0	0	0	0	0	0	0	0	0	0	1	1	0	0	0	0	0	0	0	1	0	1	0	0	0	0	0	0	0	1	0	1	0	0
chr1	6685620	6685626	12	CTCF,Maz,CCNT2,HDAC1,HMGN3,Ini1,MXI1,Phf8,Rbbp5,Sap30,Thap1,Ubtfs	1	0	0	0	0	0	0	0	1	0	0	0	0	0	0	0	0	0	0	0	0	0	1	0	0	0	0	0	0	0	0	0	0	0	0	0	0	0	1	0	0	0	1	1	0
chr1	6694821	6694825	8	CTCF,Smc3,Maz,JunD,CCNT2,HMGN3,cJun,Rad21	1	0	0	1	1	0	0	0	1	1	0	0	0	0	0	0	0	0	0	0	0	0	1	0	0	0	0	0	0	0	0	0	0	0	0	0	0	0	0	0	0	0	1	0	1
chr1	6696280	6696430	1	CTCF	1	0	0	0	0	0	0	0	0	0	0	0	0	0	0	0	0	0	0	0	0	0	0	0	0	0	0	0	0	0	0	0	0	0	0	0	0	0	0	0	0	0	0	0	0
chr1	6697440	6697590	1	CTCF	1	0	0	0	0	0	0	0	0	0	0	0	0	0	0	0	0	0	0	0	0	0	0	0	0	0	0	0	0	0	0	0	0	0	0	0	0	0	0	0	0	0	0	0	0
chr1	6697710	6697830	2	CTCF,Egr1	1	0	0	0	0	0	0	0	0	0	0	0	0	0	0	0	0	0	0	0	0	0	0	0	0	0	0	0	0	1	0	0	0	0	0	0	0	0	0	0	0	0	0	0	0
chr1	6706320	6706470	1	CTCF	1	0	0	0	0	0	0	0	0	0	0	0	0	0	0	0	0	0	0	0	0	0	0	0	0	0	0	0	0	0	0	0	0	0	0	0	0	0	0	0	0	0	0	0	0
chr1	6706680	6706823	6	CTCF,Rad21,Smc3,Znf143,Maz,JunD	1	0	0	1	1	1	0	0	1	1	0	0	0	0	0	0	0	0	0	0	0	0	0	0	0	0	0	0	0	0	0	0	0	0	0	0	0	0	0	0	0	0	0	0	0
chr1	6761968	6761971	48	CTCF,Yy1,Smc3,Znf143,Myc,Max,Maz,JunD,Bcl,Bhlhe40,Cbx3,CCNT2,CEBPbeta,CHD2,Corest,CTCFL,E2F4,E2F6,Egr1,Elf1,Ets1,HDAC1,HDAC2,HMGN3,cJun,MafK,Mef2a,MXI1,Nr2f2,P300,Phf8,Rbbp5,Sap30,Setdb1,Sin3A,Six5,Sp1,Sp2,Srf,Taf1,Taf7,Tbp,Tead4,TFIIB,TFIIF,Tr4,Usf1,Rad21	1	0	1	1	1	1	1	1	1	1	0	0	0	0	1	0	0	1	0	0	0	1	1	1	1	1	1	1	1	1	1	0	1	0	0	0	0	0	1	1	0	0	1	0	1
chr1	6780189	6780310	8	CTCF,Rad21,Smc3,Znf143,Maz,JunD,CEBPbeta,CTCFL	1	0	0	1	1	1	0	0	1	1	0	0	0	0	0	0	0	0	0	0	0	0	0	1	0	0	1	0	0	0	0	0	0	0	0	0	0	0	0	0	0	0	0	0	0
chr1	6787640	6787790	7	CTCF,Rad21,Smc3,Znf143,Maz,CEBPbeta,CTCFL	1	0	0	1	1	1	0	0	1	0	0	0	0	0	0	0	0	0	0	0	0	0	0	1	0	0	1	0	0	0	0	0	0	0	0	0	0	0	0	0	0	0	0	0	0
chr1	6818298	6818410	2	CTCF,Elf1	1	0	0	0	0	0	0	0	0	0	0	0	0	0	0	0	0	0	0	0	0	0	0	0	0	0	0	0	0	0	1	0	0	0	0	0	0	0	0	0	0	0	0	0	0
chr1	6846140	6846290	7	CTCF,Maz,CCNT2,HMGN3,Rbbp5,Sin3A,Zbtb7	1	0	0	0	0	0	0	0	1	0	0	0	0	0	0	0	0	0	0	0	0	0	1	0	0	0	0	0	0	0	0	0	0	0	0	0	0	0	0	0	0	0	1	0	0
chr1	6846480	6846504	2	CTCF,Maz	1	0	0	0	0	0	0	0	1	0	0	0	0	0	0	0	0	0	0	0	0	0	0	0	0	0	0	0	0	0	0	0	0	0	0	0	0	0	0	0	0	0	0	0	0
chr1	6854374	6854441	3	CTCF,Rad21,MafF	1	0	0	1	0	0	0	0	0	0	0	0	0	0	0	0	0	0	0	0	0	0	0	0	0	0	0	0	0	0	0	0	0	0	0	0	0	0	0	0	0	0	0	0	0
chr1	6950080	6950179	10	CTCF,Rad21,Smc3,Znf143,Maz,JunD,Bhlhe40,CTCFL,MafF,Tead4	1	0	0	1	1	1	0	0	1	1	0	0	0	0	0	0	0	1	0	0	0	0	0	0	0	0	1	0	0	0	0	0	0	0	0	0	0	0	0	0	0	0	0	0	0
chr1	6973440	6973590	1	CTCF	1	0	0	0	0	0	0	0	0	0	0	0	0	0	0	0	0	0	0	0	0	0	0	0	0	0	0	0	0	0	0	0	0	0	0	0	0	0	0	0	0	0	0	0	0
chr1	6989840	6989990	1	CTCF	1	0	0	0	0	0	0	0	0	0	0	0	0	0	0	0	0	0	0	0	0	0	0	0	0	0	0	0	0	0	0	0	0	0	0	0	0	0	0	0	0	0	0	0	0
chr1	7004620	7004744	3	CTCF,CEBPbeta,HMGN3	1	0	0	0	0	0	0	0	0	0	0	0	0	0	0	0	0	0	0	0	0	0	0	1	0	0	0	0	0	0	0	0	0	0	0	0	0	0	0	0	0	0	1	0	0
chr1	7023550	7023570	6	CTCF,Maz,JunD,HDAC2,MXI1,Rad21	1	0	0	1	0	0	0	0	1	1	0	0	0	0	0	0	0	0	0	0	0	0	0	0	0	0	0	0	0	0	0	0	0	0	0	0	0	0	0	1	0	0	0	0	0
chr1	7048140	7048290	1	CTCF	1	0	0	0	0	0	0	0	0	0	0	0	0	0	0	0	0	0	0	0	0	0	0	0	0	0	0	0	0	0	0	0	0	0	0	0	0	0	0	0	0	0	0	0	0
chr1	7058440	7058590	5	CTCF,Maz,JunD,Bhlhe40,Usf1	1	0	0	0	0	0	0	0	1	1	0	0	0	0	0	0	0	1	0	0	0	0	0	0	0	0	0	0	0	0	0	0	0	0	0	0	0	0	0	0	0	0	0	0	0
chr1	7102900	7103041	7	CTCF,Smc3,Znf143,Maz,JunD,CEBPbeta,Rad21	1	0	0	1	1	1	0	0	1	1	0	0	0	0	0	0	0	0	0	0	0	0	0	1	0	0	0	0	0	0	0	0	0	0	0	0	0	0	0	0	0	0	0	0	0
chr1	7104520	7104670	1	CTCF	1	0	0	0	0	0	0	0	0	0	0	0	0	0	0	0	0	0	0	0	0	0	0	0	0	0	0	0	0	0	0	0	0	0	0	0	0	0	0	0	0	0	0	0	0
chr1	7130580	7130715	5	CTCF,Rad21,Smc3,Znf143,CTCFL	1	0	0	1	1	1	0	0	0	0	0	0	0	0	0	0	0	0	0	0	0	0	0	0	0	0	1	0	0	0	0	0	0	0	0	0	0	0	0	0	0	0	0	0	0
chr1	7144440	7144590	1	CTCF	1	0	0	0	0	0	0	0	0	0	0	0	0	0	0	0	0	0	0	0	0	0	0	0	0	0	0	0	0	0	0	0	0	0	0	0	0	0	0	0	0	0	0	0	0
chr1	7177620	7177770	3	CTCF,JunD,CEBPbeta	1	0	0	0	0	0	0	0	0	1	0	0	0	0	0	0	0	0	0	0	0	0	0	1	0	0	0	0	0	0	0	0	0	0	0	0	0	0	0	0	0	0	0	0	0
chr1	7181060	7181210	1	CTCF	1	0	0	0	0	0	0	0	0	0	0	0	0	0	0	0	0	0	0	0	0	0	0	0	0	0	0	0	0	0	0	0	0	0	0	0	0	0	0	0	0	0	0	0	0
chr1	7187600	7187750	1	CTCF	1	0	0	0	0	0	0	0	0	0	0	0	0	0	0	0	0	0	0	0	0	0	0	0	0	0	0	0	0	0	0	0	0	0	0	0	0	0	0	0	0	0	0	0	0
chr1	7246860	7247010	1	CTCF	1	0	0	0	0	0	0	0	0	0	0	0	0	0	0	0	0	0	0	0	0	0	0	0	0	0	0	0	0	0	0	0	0	0	0	0	0	0	0	0	0	0	0	0	0
chr1	7268080	7268230	7	CTCF,Rad21,Smc3,Znf143,Maz,MafF,MafK	1	0	0	1	1	1	0	0	1	0	0	0	0	0	0	0	0	0	0	0	0	0	0	0	0	0	0	0	0	0	0	0	0	0	0	0	0	0	0	0	0	0	0	0	0
chr1	7278420	7278570	8	CTCF,Rad21,Smc3,Znf143,Maz,JunD,CHD2,Zbtb7	1	0	0	1	1	1	0	0	1	1	0	0	0	0	0	0	0	0	0	0	0	0	0	0	1	0	0	0	0	0	0	0	0	0	0	0	0	0	0	0	0	0	0	0	0
chr1	7284900	7285050	2	CTCF,Rad21	1	0	0	1	0	0	0	0	0	0	0	0	0	0	0	0	0	0	0	0	0	0	0	0	0	0	0	0	0	0	0	0	0	0	0	0	0	0	0	0	0	0	0	0	0
chr1	7347260	7347410	3	CTCF,Smc3,Rad21	1	0	0	1	1	0	0	0	0	0	0	0	0	0	0	0	0	0	0	0	0	0	0	0	0	0	0	0	0	0	0	0	0	0	0	0	0	0	0	0	0	0	0	0	0
chr1	7406380	7406530	1	CTCF	1	0	0	0	0	0	0	0	0	0	0	0	0	0	0	0	0	0	0	0	0	0	0	0	0	0	0	0	0	0	0	0	0	0	0	0	0	0	0	0	0	0	0	0	0
chr1	7407040	7407190	1	CTCF	1	0	0	0	0	0	0	0	0	0	0	0	0	0	0	0	0	0	0	0	0	0	0	0	0	0	0	0	0	0	0	0	0	0	0	0	0	0	0	0	0	0	0	0	0
chr1	7470793	7470890	2	CTCF,CTCFL	1	0	0	0	0	0	0	0	0	0	0	0	0	0	0	0	0	0	0	0	0	0	0	0	0	0	1	0	0	0	0	0	0	0	0	0	0	0	0	0	0	0	0	0	0
chr1	7509940	7510090	1	CTCF	1	0	0	0	0	0	0	0	0	0	0	0	0	0	0	0	0	0	0	0	0	0	0	0	0	0	0	0	0	0	0	0	0	0	0	0	0	0	0	0	0	0	0	0	0
chr1	7514280	7514400	4	CTCF,Maz,Elf1,Rad21	1	0	0	1	0	0	0	0	1	0	0	0	0	0	0	0	0	0	0	0	0	0	0	0	0	0	0	0	0	0	1	0	0	0	0	0	0	0	0	0	0	0	0	0	0
chr1	7520940	7521090	1	CTCF	1	0	0	0	0	0	0	0	0	0	0	0	0	0	0	0	0	0	0	0	0	0	0	0	0	0	0	0	0	0	0	0	0	0	0	0	0	0	0	0	0	0	0	0	0
chr1	7530780	7530930	1	CTCF	1	0	0	0	0	0	0	0	0	0	0	0	0	0	0	0	0	0	0	0	0	0	0	0	0	0	0	0	0	0	0	0	0	0	0	0	0	0	0	0	0	0	0	0	0
chr1	7535260	7535410	2	CTCF,Rad21	1	0	0	1	0	0	0	0	0	0	0	0	0	0	0	0	0	0	0	0	0	0	0	0	0	0	0	0	0	0	0	0	0	0	0	0	0	0	0	0	0	0	0	0	0
chr1	7599611	7599690	2	CTCF,Cbx3	1	0	0	0	0	0	0	0	0	0	0	0	0	0	0	0	0	0	0	0	0	1	0	0	0	0	0	0	0	0	0	0	0	0	0	0	0	0	0	0	0	0	0	0	0
chr1	7599920	7600042	9	CTCF,Smc3,Znf143,Maz,JunD,Cbx3,CTCFL,FosL,Rad21	1	0	0	1	1	1	0	0	1	1	0	0	0	0	0	0	0	0	0	0	0	1	0	0	0	0	1	0	0	0	0	0	0	0	0	1	0	0	0	0	0	0	0	0	0
chr1	7601020	7601170	1	CTCF	1	0	0	0	0	0	0	0	0	0	0	0	0	0	0	0	0	0	0	0	0	0	0	0	0	0	0	0	0	0	0	0	0	0	0	0	0	0	0	0	0	0	0	0	0
chr1	7601820	7601940	4	CTCF,JunD,Bhlhe40,Usf1	1	0	0	0	0	0	0	0	0	1	0	0	0	0	0	0	0	1	0	0	0	0	0	0	0	0	0	0	0	0	0	0	0	0	0	0	0	0	0	0	0	0	0	0	0
chr1	7613460	7613610	1	CTCF	1	0	0	0	0	0	0	0	0	0	0	0	0	0	0	0	0	0	0	0	0	0	0	0	0	0	0	0	0	0	0	0	0	0	0	0	0	0	0	0	0	0	0	0	0
chr1	7621620	7621770	5	CTCF,Znf143,Maz,Egr1,Rad21	1	0	0	1	0	1	0	0	1	0	0	0	0	0	0	0	0	0	0	0	0	0	0	0	0	0	0	0	0	1	0	0	0	0	0	0	0	0	0	0	0	0	0	0	0
chr1	7637411	7637530	6	CTCF,Maz,Bhlhe40,CTCFL,MafF,Rad21	1	0	0	1	0	0	0	0	1	0	0	0	0	0	0	0	0	1	0	0	0	0	0	0	0	0	1	0	0	0	0	0	0	0	0	0	0	0	0	0	0	0	0	0	0
chr1	7641860	7642010	1	CTCF	1	0	0	0	0	0	0	0	0	0	0	0	0	0	0	0	0	0	0	0	0	0	0	0	0	0	0	0	0	0	0	0	0	0	0	0	0	0	0	0	0	0	0	0	0
chr1	7707407	7707491	11	CTCF,Rad21,Smc3,Znf143,Maz,JunD,Elf1,HMGN3,cJun,MafK,TFIIF	1	0	0	1	1	1	0	0	1	1	0	0	0	0	0	0	0	0	0	0	0	0	0	0	0	0	0	0	0	0	1	0	0	0	0	0	0	0	0	0	0	0	1	0	1
chr1	7712740	7712890	2	CTCF,CTCFL	1	0	0	0	0	0	0	0	0	0	0	0	0	0	0	0	0	0	0	0	0	0	0	0	0	0	1	0	0	0	0	0	0	0	0	0	0	0	0	0	0	0	0	0	0
chr1	7727749	7727850	14	CTCF,Yy1,Rad21,Smc3,Znf143,Maz,JunD,CEBPbeta,CHD2,CTCFL,HMGN3,cJun,MafK,TFIIF	1	0	1	1	1	1	0	0	1	1	0	0	0	0	0	0	0	0	0	0	0	0	0	1	1	0	1	0	0	0	0	0	0	0	0	0	0	0	0	0	0	0	1	0	1
chr1	7729660	7729748	9	CTCF,Rad21,Smc3,Znf143,Maz,JunD,CHD2,Egr1,HMGN3	1	0	0	1	1	1	0	0	1	1	0	0	0	0	0	0	0	0	0	0	0	0	0	0	1	0	0	0	0	1	0	0	0	0	0	0	0	0	0	0	0	0	1	0	0
chr1	7812960	7813110	6	CTCF,Rad21,Smc3,Znf143,Arid3a,CCNT2	1	0	0	1	1	1	0	0	0	0	1	0	0	0	0	0	0	0	0	0	0	0	1	0	0	0	0	0	0	0	0	0	0	0	0	0	0	0	0	0	0	0	0	0	0
chr1	7815617	7815750	5	CTCF,Znf143,CTCFL,Ezh2,Rad21	1	0	0	1	0	1	0	0	0	0	0	0	0	0	0	0	0	0	0	0	0	0	0	0	0	0	1	0	0	0	0	0	0	1	0	0	0	0	0	0	0	0	0	0	0
chr1	7843463	7843510	7	CTCF,Maz,JunD,CCNT2,CHD2,E2F6,HMGN3	1	0	0	0	0	0	0	0	1	1	0	0	0	0	0	0	0	0	0	0	0	0	1	0	1	0	0	0	1	0	0	0	0	0	0	0	0	0	0	0	0	0	1	0	0
chr1	7868431	7868550	5	CTCF,Smc3,Znf143,MafK,Rad21	1	0	0	1	1	1	0	0	0	0	0	0	0	0	0	0	0	0	0	0	0	0	0	0	0	0	0	0	0	0	0	0	0	0	0	0	0	0	0	0	0	0	0	0	0
chr1	7916620	7916738	3	CTCF,JunD,Rad21	1	0	0	1	0	0	0	0	0	1	0	0	0	0	0	0	0	0	0	0	0	0	0	0	0	0	0	0	0	0	0	0	0	0	0	0	0	0	0	0	0	0	0	0	0
chr1	7962907	7963002	12	CTCF,Rad21,Smc3,Znf143,Maz,JunD,Bhlhe40,CHD2,CTCFL,cJun,MafF,MafK	1	0	0	1	1	1	0	0	1	1	0	0	0	0	0	0	0	1	0	0	0	0	0	0	1	0	1	0	0	0	0	0	0	0	0	0	0	0	0	0	0	0	0	0	1
chr1	7992940	7993071	2	CTCF,Maz	1	0	0	0	0	0	0	0	1	0	0	0	0	0	0	0	0	0	0	0	0	0	0	0	0	0	0	0	0	0	0	0	0	0	0	0	0	0	0	0	0	0	0	0	0
chr1	8002499	8002599	12	CTCF,Maz,JunD,CCNT2,CTCFL,E2F6,Elf1,Ezh2,HMGN3,Ubtfs,Znf263,Rad21	1	0	0	1	0	0	0	0	1	1	0	0	0	0	0	0	0	0	0	0	0	0	1	0	0	0	1	0	1	0	1	0	0	1	0	0	0	0	0	0	0	0	1	0	0
chr1	8021546	8021570	50	CTCF,Yy1,Smc3,Znf143,Myc,Maz,JunD,Arid3a,Atf1,Bcl,Bhlhe40,Cbx3,CCNT2,CHD2,Corest,CTCFL,E2F4,E2F6,Egr1,Elf1,Elk1,Ets1,HDAC1,HDAC2,HDAC8,HMGN3,cJun,MafF,MafK,MXI1,Nelfe,P300,Phf8,Plu1,Rbbp5,Rfx5,Sap30,Sin3A,Six5,Sp1,Taf1,Tal1,Tblr1,Tbp,TFIIB,TFIIF,Trim28,Ubtfs,Zbtb7,Rad21	1	0	1	1	1	1	1	0	1	1	1	1	0	0	1	0	0	1	0	0	0	1	1	0	1	1	1	1	1	1	1	1	1	0	0	0	0	0	1	1	0	1	1	0	1
chr1	8035422	8035570	14	CTCF,Yy1,Rad21,Smc3,Znf143,Maz,JunD,Bhlhe40,Cbx3,cJun,MafK,Srf,TFIIF,Usf1	1	0	1	1	1	1	0	0	1	1	0	0	0	0	0	0	0	1	0	0	0	1	0	0	0	0	0	0	0	0	0	0	0	0	0	0	0	0	0	0	0	0	0	0	1
chr1	8042460	8042610	8	CTCF,Rad21,Smc3,Znf143,Maz,JunD,Elf1,MafK	1	0	0	1	1	1	0	0	1	1	0	0	0	0	0	0	0	0	0	0	0	0	0	0	0	0	0	0	0	0	1	0	0	0	0	0	0	0	0	0	0	0	0	0	0
chr1	8075160	8075310	11	CTCF,Rad21,Smc3,Znf143,Maz,JunD,Bhlhe40,GATA2,MafK,Rfx5,Tead4	1	0	0	1	1	1	0	0	1	1	0	0	0	0	0	0	0	1	0	0	0	0	0	0	0	0	0	0	0	0	0	0	0	0	0	0	0	1	0	0	0	0	0	0	0
chr1	8076785	8076807	6	CTCF,Smc3,Maz,JunD,CEBPbeta,MafF	1	0	0	0	1	0	0	0	1	1	0	0	0	0	0	0	0	0	0	0	0	0	0	1	0	0	0	0	0	0	0	0	0	0	0	0	0	0	0	0	0	0	0	0	0
chr1	8091300	8091450	3	CTCF,Rad21,Smc3	1	0	0	1	1	0	0	0	0	0	0	0	0	0	0	0	0	0	0	0	0	0	0	0	0	0	0	0	0	0	0	0	0	0	0	0	0	0	0	0	0	0	0	0	0
chr1	8173960	8174110	1	CTCF	1	0	0	0	0	0	0	0	0	0	0	0	0	0	0	0	0	0	0	0	0	0	0	0	0	0	0	0	0	0	0	0	0	0	0	0	0	0	0	0	0	0	0	0	0
chr1	8225884	8225912	8	CTCF,Smc3,Maz,JunD,CHD2,Egr1,Zbtb33,Rad21	1	0	0	1	1	0	0	0	1	1	0	0	0	0	0	0	0	0	0	0	0	0	0	0	1	0	0	0	0	1	0	0	0	0	0	0	0	0	0	0	0	0	0	0	0
chr1	8286940	8287090	1	CTCF	1	0	0	0	0	0	0	0	0	0	0	0	0	0	0	0	0	0	0	0	0	0	0	0	0	0	0	0	0	0	0	0	0	0	0	0	0	0	0	0	0	0	0	0	0
chr1	8299120	8299270	2	CTCF,CEBPbeta	1	0	0	0	0	0	0	0	0	0	0	0	0	0	0	0	0	0	0	0	0	0	0	1	0	0	0	0	0	0	0	0	0	0	0	0	0	0	0	0	0	0	0	0	0
chr1	8341980	8342130	1	CTCF	1	0	0	0	0	0	0	0	0	0	0	0	0	0	0	0	0	0	0	0	0	0	0	0	0	0	0	0	0	0	0	0	0	0	0	0	0	0	0	0	0	0	0	0	0
chr1	8374464	8374550	8	CTCF,Rad21,Smc3,Znf143,Maz,JunD,MafK,P300	1	0	0	1	1	1	0	0	1	1	0	0	0	0	0	0	0	0	0	0	0	0	0	0	0	0	0	0	0	0	0	0	0	0	0	0	0	0	0	0	0	0	0	0	0
chr1	8374910	8374930	2	CTCF,Znf263	1	0	0	0	0	0	0	0	0	0	0	0	0	0	0	0	0	0	0	0	0	0	0	0	0	0	0	0	0	0	0	0	0	0	0	0	0	0	0	0	0	0	0	0	0
chr1	8376000	8376150	1	CTCF	1	0	0	0	0	0	0	0	0	0	0	0	0	0	0	0	0	0	0	0	0	0	0	0	0	0	0	0	0	0	0	0	0	0	0	0	0	0	0	0	0	0	0	0	0
chr1	8402549	8402630	3	CTCF,Srf,Rad21	1	0	0	1	0	0	0	0	0	0	0	0	0	0	0	0	0	0	0	0	0	0	0	0	0	0	0	0	0	0	0	0	0	0	0	0	0	0	0	0	0	0	0	0	0
chr1	8409140	8409153	11	CTCF,Rad21,Smc3,Znf143,Maz,JunD,CCNT2,CEBPbeta,CHD2,HMGN3,MafK	1	0	0	1	1	1	0	0	1	1	0	0	0	0	0	0	0	0	0	0	0	0	1	1	1	0	0	0	0	0	0	0	0	0	0	0	0	0	0	0	0	0	1	0	0
chr1	8411860	8411944	9	CTCF,Smc3,Znf143,Maz,JunD,CEBPbeta,CTCFL,Zbtb7,Rad21	1	0	0	1	1	1	0	0	1	1	0	0	0	0	0	0	0	0	0	0	0	0	0	1	0	0	1	0	0	0	0	0	0	0	0	0	0	0	0	0	0	0	0	0	0
chr1	8419232	8419370	2	CTCF,HMGN3	1	0	0	0	0	0	0	0	0	0	0	0	0	0	0	0	0	0	0	0	0	0	0	0	0	0	0	0	0	0	0	0	0	0	0	0	0	0	0	0	0	0	1	0	0
chr1	8435045	8435075	7	CTCF,Smc3,Znf143,Maz,MafK,TFIIF,Rad21	1	0	0	1	1	1	0	0	1	0	0	0	0	0	0	0	0	0	0	0	0	0	0	0	0	0	0	0	0	0	0	0	0	0	0	0	0	0	0	0	0	0	0	0	0
chr1	8439680	8439830	1	CTCF	1	0	0	0	0	0	0	0	0	0	0	0	0	0	0	0	0	0	0	0	0	0	0	0	0	0	0	0	0	0	0	0	0	0	0	0	0	0	0	0	0	0	0	0	0
chr1	8458820	8458970	1	CTCF	1	0	0	0	0	0	0	0	0	0	0	0	0	0	0	0	0	0	0	0	0	0	0	0	0	0	0	0	0	0	0	0	0	0	0	0	0	0	0	0	0	0	0	0	0
chr1	8469393	8469481	8	CTCF,Smc3,Znf143,Maz,JunD,MafF,MafK,Tal1	1	0	0	0	1	1	0	0	1	1	0	0	0	0	0	0	0	0	0	0	0	0	0	0	0	0	0	0	0	0	0	0	0	0	0	0	0	0	0	0	0	0	0	0	0
chr1	8491260	8491301	2	CTCF,Elf1	1	0	0	0	0	0	0	0	0	0	0	0	0	0	0	0	0	0	0	0	0	0	0	0	0	0	0	0	0	0	1	0	0	0	0	0	0	0	0	0	0	0	0	0	0
chr1	8499636	8499767	4	CTCF,JunD,CTCFL,Nr2f2	1	0	0	0	0	0	0	0	0	1	0	0	0	0	0	0	0	0	0	0	0	0	0	0	0	0	1	0	0	0	0	0	0	0	0	0	0	0	0	0	0	0	0	0	0
chr1	8503680	8503830	3	CTCF,Maz,Rad21	1	0	0	1	0	0	0	0	1	0	0	0	0	0	0	0	0	0	0	0	0	0	0	0	0	0	0	0	0	0	0	0	0	0	0	0	0	0	0	0	0	0	0	0	0
chr1	8504016	8504130	3	CTCF,Maz,CTCFL	1	0	0	0	0	0	0	0	1	0	0	0	0	0	0	0	0	0	0	0	0	0	0	0	0	0	1	0	0	0	0	0	0	0	0	0	0	0	0	0	0	0	0	0	0
chr1	8525140	8525290	1	CTCF	1	0	0	0	0	0	0	0	0	0	0	0	0	0	0	0	0	0	0	0	0	0	0	0	0	0	0	0	0	0	0	0	0	0	0	0	0	0	0	0	0	0	0	0	0
chr1	8621291	8621370	7	CTCF,Rad21,Smc3,Znf143,Maz,Arid3a,CEBPbeta	1	0	0	1	1	1	0	0	1	0	1	0	0	0	0	0	0	0	0	0	0	0	0	1	0	0	0	0	0	0	0	0	0	0	0	0	0	0	0	0	0	0	0	0	0
chr1	8631280	8631430	1	CTCF	1	0	0	0	0	0	0	0	0	0	0	0	0	0	0	0	0	0	0	0	0	0	0	0	0	0	0	0	0	0	0	0	0	0	0	0	0	0	0	0	0	0	0	0	0
chr1	8658200	8658350	1	CTCF	1	0	0	0	0	0	0	0	0	0	0	0	0	0	0	0	0	0	0	0	0	0	0	0	0	0	0	0	0	0	0	0	0	0	0	0	0	0	0	0	0	0	0	0	0
chr1	8731480	8731524	5	CTCF,Rad21,Smc3,Znf143,Atf1	1	0	0	1	1	1	0	0	0	0	0	1	0	0	0	0	0	0	0	0	0	0	0	0	0	0	0	0	0	0	0	0	0	0	0	0	0	0	0	0	0	0	0	0	0
chr1	8763543	8763548	37	CTCF,Yy1,Maz,JunD,Bcl,Bhlhe40,Cbx3,CCNT2,CHD2,E2F4,E2F6,Elf1,Ets1,HDAC1,HMGN3,Ini1,MafF,MafK,MXI1,Nr2f2,P300,Phf8,Plu1,Rbbp5,Sap30,Sin3A,Stat5,Taf1,Tal1,Tbp,Tead4,TFIIB,TFIIF,Thap1,Trim28,Ubtfs,Usf1	1	0	1	0	0	0	0	0	1	1	0	0	0	0	1	0	0	1	0	0	0	1	1	0	1	0	0	1	1	0	1	0	1	0	0	0	0	0	1	0	0	0	1	1	0
chr1	8779100	8779250	1	CTCF	1	0	0	0	0	0	0	0	0	0	0	0	0	0	0	0	0	0	0	0	0	0	0	0	0	0	0	0	0	0	0	0	0	0	0	0	0	0	0	0	0	0	0	0	0
chr1	8786660	8786799	6	CTCF,Rad21,Smc3,Znf143,Maz,Arid3a	1	0	0	1	1	1	0	0	1	0	1	0	0	0	0	0	0	0	0	0	0	0	0	0	0	0	0	0	0	0	0	0	0	0	0	0	0	0	0	0	0	0	0	0	0
chr1	8786900	8786905	5	CTCF,Rad21,Smc3,Znf143,Arid3a	1	0	0	1	1	1	0	0	0	0	1	0	0	0	0	0	0	0	0	0	0	0	0	0	0	0	0	0	0	0	0	0	0	0	0	0	0	0	0	0	0	0	0	0	0
chr1	8799560	8799710	4	CTCF,Cbx3,Zbtb33,Rad21	1	0	0	1	0	0	0	0	0	0	0	0	0	0	0	0	0	0	0	0	0	1	0	0	0	0	0	0	0	0	0	0	0	0	0	0	0	0	0	0	0	0	0	0	0
chr1	8824155	8824230	14	CTCF,Znf143,Maz,JunD,Cbx3,CCNT2,CEBPbeta,CHD2,Egr1,Elf1,MafK,Nr2f2,P300,Stat5	1	0	0	0	0	1	0	0	1	1	0	0	0	0	0	0	0	0	0	0	0	1	1	1	1	0	0	0	0	1	1	0	0	0	0	0	0	0	0	0	0	0	0	0	0
chr1	8854820	8854970	2	CTCF,Rad21	1	0	0	1	0	0	0	0	0	0	0	0	0	0	0	0	0	0	0	0	0	0	0	0	0	0	0	0	0	0	0	0	0	0	0	0	0	0	0	0	0	0	0	0	0
chr1	8875049	8875190	11	CTCF,Znf143,Maz,JunD,Arid3a,CEBPbeta,CHD2,Egr1,P300,Sin3A,Rad21	1	0	0	1	0	1	0	0	1	1	1	0	0	0	0	0	0	0	0	0	0	0	0	1	1	0	0	0	0	1	0	0	0	0	0	0	0	0	0	0	0	0	0	0	0
chr1	8877700	8877710	32	CTCF,Yy1,Znf143,Maz,JunD,Arid3a,Atf1,Cbx3,CCNT2,CHD2,E2F6,Egr1,Elf1,fos,HMGN3,MafK,MXI1,Nfya,Nfyb,Phf8,Plu1,Rbbp5,Sin3A,Sp2,Taf1,Tbp,Tead4,TFIIB,TFIIF,Trim28,Ubtfs,Rad21	1	0	1	1	0	1	0	0	1	1	1	1	0	0	0	0	0	0	0	0	0	1	1	0	1	0	0	0	1	1	1	0	0	0	1	0	0	0	0	0	0	0	1	0	0
chr1	8891527	8891670	2	CTCF,CTCFL	1	0	0	0	0	0	0	0	0	0	0	0	0	0	0	0	0	0	0	0	0	0	0	0	0	0	1	0	0	0	0	0	0	0	0	0	0	0	0	0	0	0	0	0	0
chr1	8905660	8905695	6	CTCF,Maz,JunD,Atf1,Usf1,Rad21	1	0	0	1	0	0	0	0	1	1	0	1	0	0	0	0	0	0	0	0	0	0	0	0	0	0	0	0	0	0	0	0	0	0	0	0	0	0	0	0	0	0	0	0	0
chr1	8909080	8909145	18	CTCF,Yy1,Rad21,Smc3,Znf143,Maz,JunD,Bhlhe40,CCNT2,CHD2,CTCFL,HMGN3,cJun,MafK,P300,TFIIF,Ubtfs,Zbtb7	1	0	1	1	1	1	0	0	1	1	0	0	0	0	0	0	0	1	0	0	0	0	1	0	1	0	1	0	0	0	0	0	0	0	0	0	0	0	0	0	0	0	1	0	1
chr1	8919600	8919657	12	CTCF,Rad21,Smc3,Znf143,Maz,JunD,Bcl,Bcl3,CTCFL,MafF,MafK,Tead4	1	0	0	1	1	1	0	0	1	1	0	0	0	0	1	1	0	0	0	0	0	0	0	0	0	0	1	0	0	0	0	0	0	0	0	0	0	0	0	0	0	0	0	0	0
chr1	8922702	8922760	11	CTCF,Znf143,Maz,JunD,CCNT2,CTCFL,Egr1,HMGN3,Sin3A,Zbtb7,Rad21	1	0	0	1	0	1	0	0	1	1	0	0	0	0	0	0	0	0	0	0	0	0	1	0	0	0	1	0	0	1	0	0	0	0	0	0	0	0	0	0	0	0	1	0	0
chr1	8926160	8926237	2	CTCF,CEBPbeta	1	0	0	0	0	0	0	0	0	0	0	0	0	0	0	0	0	0	0	0	0	0	0	1	0	0	0	0	0	0	0	0	0	0	0	0	0	0	0	0	0	0	0	0	0
chr1	8931791	8931862	3	CTCF,Smc3,Maz	1	0	0	0	1	0	0	0	1	0	0	0	0	0	0	0	0	0	0	0	0	0	0	0	0	0	0	0	0	0	0	0	0	0	0	0	0	0	0	0	0	0	0	0	0
chr1	8939420	8939470	28	CTCF,Myc,Max,Maz,JunD,Arid3a,Bhlhe40,Brg1,Cbx3,CCNT2,CHD2,E2F4,E2F6,Ets1,HDAC1,HMGN3,cJun,MafK,MXI1,Nrf1,P300,Phf8,Sap30,Setdb1,TFIIF,Thap1,Usf1,Usf2	1	0	0	0	0	0	1	1	1	1	1	0	0	0	0	0	0	1	0	0	1	1	1	0	1	0	0	1	1	0	0	0	1	0	0	0	0	0	1	0	0	0	1	0	1
chr1	8963707	8963790	6	CTCF,Maz,JunD,CEBPbeta,Egr1,P300	1	0	0	0	0	0	0	0	1	1	0	0	0	0	0	0	0	0	0	0	0	0	0	1	0	0	0	0	0	1	0	0	0	0	0	0	0	0	0	0	0	0	0	0	0
chr1	8970460	8970610	1	CTCF	1	0	0	0	0	0	0	0	0	0	0	0	0	0	0	0	0	0	0	0	0	0	0	0	0	0	0	0	0	0	0	0	0	0	0	0	0	0	0	0	0	0	0	0	0
chr1	8978300	8978450	8	CTCF,Rad21,Smc3,Znf143,Maz,JunD,MafF,MafK	1	0	0	1	1	1	0	0	1	1	0	0	0	0	0	0	0	0	0	0	0	0	0	0	0	0	0	0	0	0	0	0	0	0	0	0	0	0	0	0	0	0	0	0	0
chr1	9022420	9022570	1	CTCF	1	0	0	0	0	0	0	0	0	0	0	0	0	0	0	0	0	0	0	0	0	0	0	0	0	0	0	0	0	0	0	0	0	0	0	0	0	0	0	0	0	0	0	0	0
chr1	9023060	9023210	8	CTCF,Smc3,Znf143,Maz,JunD,CTCFL,Nr2f2,Rad21	1	0	0	1	1	1	0	0	1	1	0	0	0	0	0	0	0	0	0	0	0	0	0	0	0	0	1	0	0	0	0	0	0	0	0	0	0	0	0	0	0	0	0	0	0
chr1	9031040	9031190	1	CTCF	1	0	0	0	0	0	0	0	0	0	0	0	0	0	0	0	0	0	0	0	0	0	0	0	0	0	0	0	0	0	0	0	0	0	0	0	0	0	0	0	0	0	0	0	0
chr1	9048200	9048306	9	CTCF,Smc3,Znf143,Maz,JunD,MafF,MafK,Zbtb7,Rad21	1	0	0	1	1	1	0	0	1	1	0	0	0	0	0	0	0	0	0	0	0	0	0	0	0	0	0	0	0	0	0	0	0	0	0	0	0	0	0	0	0	0	0	0	0
chr1	9049240	9049390	1	CTCF	1	0	0	0	0	0	0	0	0	0	0	0	0	0	0	0	0	0	0	0	0	0	0	0	0	0	0	0	0	0	0	0	0	0	0	0	0	0	0	0	0	0	0	0	0
chr1	9065305	9065390	11	CTCF,Smc3,Znf143,Maz,JunD,Atf1,CEBPbeta,Egr1,cJun,MafK,Rad21	1	0	0	1	1	1	0	0	1	1	0	1	0	0	0	0	0	0	0	0	0	0	0	1	0	0	0	0	0	1	0	0	0	0	0	0	0	0	0	0	0	0	0	0	1
chr1	9070180	9070324	5	CTCF,Smc3,Maz,JunD,Rad21	1	0	0	1	1	0	0	0	1	1	0	0	0	0	0	0	0	0	0	0	0	0	0	0	0	0	0	0	0	0	0	0	0	0	0	0	0	0	0	0	0	0	0	0	0
chr1	9098180	9098330	1	CTCF	1	0	0	0	0	0	0	0	0	0	0	0	0	0	0	0	0	0	0	0	0	0	0	0	0	0	0	0	0	0	0	0	0	0	0	0	0	0	0	0	0	0	0	0	0
chr1	9159720	9159870	1	CTCF	1	0	0	0	0	0	0	0	0	0	0	0	0	0	0	0	0	0	0	0	0	0	0	0	0	0	0	0	0	0	0	0	0	0	0	0	0	0	0	0	0	0	0	0	0
chr1	9161740	9161890	6	CTCF,Smc3,Znf143,Maz,JunD,Rad21	1	0	0	1	1	1	0	0	1	1	0	0	0	0	0	0	0	0	0	0	0	0	0	0	0	0	0	0	0	0	0	0	0	0	0	0	0	0	0	0	0	0	0	0	0
chr1	9170120	9170270	1	CTCF	1	0	0	0	0	0	0	0	0	0	0	0	0	0	0	0	0	0	0	0	0	0	0	0	0	0	0	0	0	0	0	0	0	0	0	0	0	0	0	0	0	0	0	0	0
chr1	9170920	9171068	10	CTCF,Yy1,Rad21,Smc3,Znf143,Maz,JunD,CEBPbeta,CTCFL,Tead4	1	0	1	1	1	1	0	0	1	1	0	0	0	0	0	0	0	0	0	0	0	0	0	1	0	0	1	0	0	0	0	0	0	0	0	0	0	0	0	0	0	0	0	0	0
chr1	9202420	9202570	7	CTCF,Smc3,Znf143,Maz,JunD,Elf1,Rad21	1	0	0	1	1	1	0	0	1	1	0	0	0	0	0	0	0	0	0	0	0	0	0	0	0	0	0	0	0	0	1	0	0	0	0	0	0	0	0	0	0	0	0	0	0
chr1	9241440	9241590	7	CTCF,Smc3,Znf143,Maz,CTCFL,Zbtb7,Rad21	1	0	0	1	1	1	0	0	1	0	0	0	0	0	0	0	0	0	0	0	0	0	0	0	0	0	1	0	0	0	0	0	0	0	0	0	0	0	0	0	0	0	0	0	0
chr1	9256666	9256722	8	CTCF,Rad21,Smc3,Znf143,Maz,JunD,Ezh2,MafK	1	0	0	1	1	1	0	0	1	1	0	0	0	0	0	0	0	0	0	0	0	0	0	0	0	0	0	0	0	0	0	0	0	1	0	0	0	0	0	0	0	0	0	0	0
chr1	9258720	9258870	1	CTCF	1	0	0	0	0	0	0	0	0	0	0	0	0	0	0	0	0	0	0	0	0	0	0	0	0	0	0	0	0	0	0	0	0	0	0	0	0	0	0	0	0	0	0	0	0
chr1	9294606	9294629	27	CTCF,Znf143,Maz,JunD,Bach1,Bcl,Cbx3,CCNT2,CEBPbeta,CHD2,CTCFL,E2F4,E2F6,Egr1,Elf1,HDAC2,HMGN3,cJun,MafK,MXI1,Nr2f2,Plu1,Sp1,Stat5,TFIIF,Zbtb7,Rad21	1	0	0	1	0	1	0	0	1	1	0	0	0	1	1	0	0	0	0	0	0	1	1	1	1	0	1	1	1	1	1	0	0	0	0	0	0	0	0	1	0	0	1	0	1
chr1	9307500	9307650	1	CTCF	1	0	0	0	0	0	0	0	0	0	0	0	0	0	0	0	0	0	0	0	0	0	0	0	0	0	0	0	0	0	0	0	0	0	0	0	0	0	0	0	0	0	0	0	0
chr1	9310220	9310272	8	CTCF,Smc3,Znf143,Maz,JunD,CTCFL,HMGN3,Rad21	1	0	0	1	1	1	0	0	1	1	0	0	0	0	0	0	0	0	0	0	0	0	0	0	0	0	1	0	0	0	0	0	0	0	0	0	0	0	0	0	0	0	1	0	0
chr1	9320080	9320230	1	CTCF	1	0	0	0	0	0	0	0	0	0	0	0	0	0	0	0	0	0	0	0	0	0	0	0	0	0	0	0	0	0	0	0	0	0	0	0	0	0	0	0	0	0	0	0	0
chr1	9327344	9327380	13	CTCF,Rad21,Smc3,Znf143,Maz,JunD,Bhlhe40,CCNT2,Elf1,HMGN3,MafK,Tbp,Usf1	1	0	0	1	1	1	0	0	1	1	0	0	0	0	0	0	0	1	0	0	0	0	1	0	0	0	0	0	0	0	1	0	0	0	0	0	0	0	0	0	0	0	1	0	0
chr1	9333520	9333670	1	CTCF	1	0	0	0	0	0	0	0	0	0	0	0	0	0	0	0	0	0	0	0	0	0	0	0	0	0	0	0	0	0	0	0	0	0	0	0	0	0	0	0	0	0	0	0	0
chr1	9349160	9349310	11	CTCF,Rad21,Smc3,Znf143,Maz,JunD,Arid3a,Cbx3,Tead4,Trim28,Usf1	1	0	0	1	1	1	0	0	1	1	1	0	0	0	0	0	0	0	0	0	0	1	0	0	0	0	0	0	0	0	0	0	0	0	0	0	0	0	0	0	0	0	0	0	0
chr1	9383080	9383230	4	CTCF,Smc3,Maz,Rad21	1	0	0	1	1	0	0	0	1	0	0	0	0	0	0	0	0	0	0	0	0	0	0	0	0	0	0	0	0	0	0	0	0	0	0	0	0	0	0	0	0	0	0	0	0
chr1	9405320	9405470	1	CTCF	1	0	0	0	0	0	0	0	0	0	0	0	0	0	0	0	0	0	0	0	0	0	0	0	0	0	0	0	0	0	0	0	0	0	0	0	0	0	0	0	0	0	0	0	0
chr1	9439180	9439330	1	CTCF	1	0	0	0	0	0	0	0	0	0	0	0	0	0	0	0	0	0	0	0	0	0	0	0	0	0	0	0	0	0	0	0	0	0	0	0	0	0	0	0	0	0	0	0	0
chr1	9461600	9461750	1	CTCF	1	0	0	0	0	0	0	0	0	0	0	0	0	0	0	0	0	0	0	0	0	0	0	0	0	0	0	0	0	0	0	0	0	0	0	0	0	0	0	0	0	0	0	0	0
chr1	9464680	9464830	1	CTCF	1	0	0	0	0	0	0	0	0	0	0	0	0	0	0	0	0	0	0	0	0	0	0	0	0	0	0	0	0	0	0	0	0	0	0	0	0	0	0	0	0	0	0	0	0
chr1	9515960	9516110	6	CTCF,Rad21,Smc3,Znf143,Maz,JunD	1	0	0	1	1	1	0	0	1	1	0	0	0	0	0	0	0	0	0	0	0	0	0	0	0	0	0	0	0	0	0	0	0	0	0	0	0	0	0	0	0	0	0	0	0
chr1	9525940	9526090	1	CTCF	1	0	0	0	0	0	0	0	0	0	0	0	0	0	0	0	0	0	0	0	0	0	0	0	0	0	0	0	0	0	0	0	0	0	0	0	0	0	0	0	0	0	0	0	0
chr1	9550961	9550970	2	CTCF,cJun	1	0	0	0	0	0	0	0	0	0	0	0	0	0	0	0	0	0	0	0	0	0	0	0	0	0	0	0	0	0	0	0	0	0	0	0	0	0	0	0	0	0	0	0	1
chr1	9551255	9551358	12	CTCF,Rad21,Smc3,Znf143,Maz,JunD,Bhlhe40,CEBPbeta,cJun,MafF,MafK,TFIIF	1	0	0	1	1	1	0	0	1	1	0	0	0	0	0	0	0	1	0	0	0	0	0	1	0	0	0	0	0	0	0	0	0	0	0	0	0	0	0	0	0	0	0	0	1
chr1	9555455	9555530	18	CTCF,Yy1,Smc3,Znf143,Maz,JunD,Cbx3,CCNT2,CHD2,CTCFL,E2F4,E2F6,Elf1,HMGN3,MafK,TFIIF,Ubtfs,Rad21	1	0	1	1	1	1	0	0	1	1	0	0	0	0	0	0	0	0	0	0	0	1	1	0	1	0	1	1	1	0	1	0	0	0	0	0	0	0	0	0	0	0	1	0	0
chr1	9582200	9582350	2	CTCF,cJun	1	0	0	0	0	0	0	0	0	0	0	0	0	0	0	0	0	0	0	0	0	0	0	0	0	0	0	0	0	0	0	0	0	0	0	0	0	0	0	0	0	0	0	0	1
chr1	9606799	9606910	2	CTCF,Egr1	1	0	0	0	0	0	0	0	0	0	0	0	0	0	0	0	0	0	0	0	0	0	0	0	0	0	0	0	0	1	0	0	0	0	0	0	0	0	0	0	0	0	0	0	0
chr1	9633960	9634110	2	CTCF,Rad21	1	0	0	1	0	0	0	0	0	0	0	0	0	0	0	0	0	0	0	0	0	0	0	0	0	0	0	0	0	0	0	0	0	0	0	0	0	0	0	0	0	0	0	0	0
chr1	9636600	9636750	1	CTCF	1	0	0	0	0	0	0	0	0	0	0	0	0	0	0	0	0	0	0	0	0	0	0	0	0	0	0	0	0	0	0	0	0	0	0	0	0	0	0	0	0	0	0	0	0
chr1	9648702	9648710	24	CTCF,Yy1,Smc3,Znf143,Maz,JunD,Bhlhe40,CCNT2,CTCFL,E2F4,E2F6,Egr1,Elf1,Ets1,HMGN3,MXI1,Nfyb,P300,Plu1,Rbbp5,Sp2,Taf1,Tbp,Rad21	1	0	1	1	1	1	0	0	1	1	0	0	0	0	0	0	0	1	0	0	0	0	1	0	0	0	1	1	1	1	1	0	1	0	0	0	0	0	0	0	0	0	1	0	0
chr1	9675806	9675812	14	CTCF,Smc3,Znf143,Maz,JunD,CCNT2,CEBPbeta,CHD2,HMGN3,MafK,P300,Tal1,TFIIF,Rad21	1	0	0	1	1	1	0	0	1	1	0	0	0	0	0	0	0	0	0	0	0	0	1	1	1	0	0	0	0	0	0	0	0	0	0	0	0	0	0	0	0	0	1	0	0
chr1	9687159	9687224	33	CTCF,Yy1,Rad21,Smc3,Znf143,Maz,JunD,Bcl,Bhlhe40,Cbx3,CCNT2,CEBPbeta,CHD2,CTCFL,E2F6,Egr1,Elf1,Ets1,HDAC1,HDAC2,HMGN3,cJun,MafF,MafK,MXI1,Srf,Stat5,Tbp,TFIIF,Thap1,Ubtfs,Usf1,Zbtb7	1	0	1	1	1	1	0	0	1	1	0	0	0	0	1	0	0	1	0	0	0	1	1	1	1	0	1	0	1	1	1	0	1	0	0	0	0	0	1	1	0	0	1	0	1
chr1	9747342	9747367	26	CTCF,Znf143,Maz,JunD,Bcl,Bhlhe40,Cbx3,CCNT2,CEBPbeta,CHD2,CTCFL,E2F6,Elk1,Ets1,HDAC1,cJun,MafK,MXI1,Nr2f2,Phf8,Sin3A,Taf1,TFIIB,TFIIF,Ubtfs,Usf1	1	0	0	0	0	1	0	0	1	1	0	0	0	0	1	0	0	1	0	0	0	1	1	1	1	0	1	0	1	0	0	1	1	0	0	0	0	0	1	0	0	0	0	0	1
chr1	9762453	9762458	10	CTCF,Smc3,Znf143,Maz,JunD,Bhlhe40,CTCFL,cJun,MafK,Rad21	1	0	0	1	1	1	0	0	1	1	0	0	0	0	0	0	0	1	0	0	0	0	0	0	0	0	1	0	0	0	0	0	0	0	0	0	0	0	0	0	0	0	0	0	1
chr1	9777578	9777579	24	CTCF,Myc,Maz,JunD,Bhlhe40,Cbx3,CCNT2,CHD2,E2F4,E2F6,HMGN3,Ini1,cJun,MafK,MXI1,Phf8,Sap30,Setdb1,Srf,Stat5,Taf1,Tal1,Tbp,TFIIF	1	0	0	0	0	0	1	0	1	1	0	0	0	0	0	0	0	1	0	0	0	1	1	0	1	0	0	1	1	0	0	0	0	0	0	0	0	0	0	0	0	0	1	1	1
chr1	9778000	9778002	26	CTCF,Myc,Maz,JunD,Bach1,CCNT2,CHD2,CTCFL,E2F4,E2F6,Elk1,HMGN3,cJun,MafF,MafK,Nfyb,P300,Sap30,Setdb1,Sp1,Stat5,Taf1,TFIIF,Ubtfs,Zbtb7,Znf263	1	0	0	0	0	0	1	0	1	1	0	0	0	1	0	0	0	0	0	0	0	0	1	0	1	0	1	1	1	0	0	1	0	0	0	0	0	0	0	0	0	0	1	0	1
chr1	9779284	9779307	33	CTCF,Yy1,Znf143,Maz,JunD,Bach1,Bhlhe40,Cbx3,CCNT2,CEBPbeta,CHD2,Elf1,Ets1,fos,FosL,HDAC1,HMGN3,cJun,MafF,MafK,MXI1,Nfe2,P300,Phf8,Sap30,Srf,Taf1,Tbp,TFIIB,TFIIF,Trim28,Ubtfs,Rad21	1	0	1	1	0	1	0	0	1	1	0	0	0	1	0	0	0	1	0	0	0	1	1	1	1	0	0	0	0	0	1	0	1	0	1	1	0	0	1	0	0	0	1	0	1
chr1	9780511	9780630	2	CTCF,CTCFL	1	0	0	0	0	0	0	0	0	0	0	0	0	0	0	0	0	0	0	0	0	0	0	0	0	0	1	0	0	0	0	0	0	0	0	0	0	0	0	0	0	0	0	0	0
chr1	9781360	9781510	1	CTCF	1	0	0	0	0	0	0	0	0	0	0	0	0	0	0	0	0	0	0	0	0	0	0	0	0	0	0	0	0	0	0	0	0	0	0	0	0	0	0	0	0	0	0	0	0
chr1	9781940	9781993	10	CTCF,Smc3,Znf143,Maz,JunD,Bhlhe40,CTCFL,HMGN3,Zbtb7,Rad21	1	0	0	1	1	1	0	0	1	1	0	0	0	0	0	0	0	1	0	0	0	0	0	0	0	0	1	0	0	0	0	0	0	0	0	0	0	0	0	0	0	0	1	0	0
chr1	9785180	9785261	16	CTCF,Yy1,Rad21,Smc3,Znf143,Maz,JunD,Cbx3,CHD2,CTCFL,Ets1,HMGN3,cJun,Nr2f2,Tead4,TFIIF	1	0	1	1	1	1	0	0	1	1	0	0	0	0	0	0	0	0	0	0	0	1	0	0	1	0	1	0	0	0	0	0	1	0	0	0	0	0	0	0	0	0	1	0	1
chr1	9829240	9829390	1	CTCF	1	0	0	0	0	0	0	0	0	0	0	0	0	0	0	0	0	0	0	0	0	0	0	0	0	0	0	0	0	0	0	0	0	0	0	0	0	0	0	0	0	0	0	0	0
chr1	9835520	9835670	1	CTCF	1	0	0	0	0	0	0	0	0	0	0	0	0	0	0	0	0	0	0	0	0	0	0	0	0	0	0	0	0	0	0	0	0	0	0	0	0	0	0	0	0	0	0	0	0
chr1	9844720	9844870	9	CTCF,Rad21,Smc3,Znf143,Maz,JunD,Corest,MafF,MafK	1	0	0	1	1	1	0	0	1	1	0	0	0	0	0	0	0	0	0	0	0	0	0	0	0	1	0	0	0	0	0	0	0	0	0	0	0	0	0	0	0	0	0	0	0
chr1	9852340	9852490	1	CTCF	1	0	0	0	0	0	0	0	0	0	0	0	0	0	0	0	0	0	0	0	0	0	0	0	0	0	0	0	0	0	0	0	0	0	0	0	0	0	0	0	0	0	0	0	0
chr1	9888093	9888190	5	CTCF,JunD,CEBPbeta,MafK,Rad21	1	0	0	1	0	0	0	0	0	1	0	0	0	0	0	0	0	0	0	0	0	0	0	1	0	0	0	0	0	0	0	0	0	0	0	0	0	0	0	0	0	0	0	0	0
chr1	9902740	9902890	1	CTCF	1	0	0	0	0	0	0	0	0	0	0	0	0	0	0	0	0	0	0	0	0	0	0	0	0	0	0	0	0	0	0	0	0	0	0	0	0	0	0	0	0	0	0	0	0
chr1	9906780	9906930	1	CTCF	1	0	0	0	0	0	0	0	0	0	0	0	0	0	0	0	0	0	0	0	0	0	0	0	0	0	0	0	0	0	0	0	0	0	0	0	0	0	0	0	0	0	0	0	0
chr1	9927682	9927766	13	CTCF,Yy1,Rad21,Smc3,Znf143,Maz,JunD,CHD2,CTCFL,HMGN3,MafK,TFIIF,Zbtb7	1	0	1	1	1	1	0	0	1	1	0	0	0	0	0	0	0	0	0	0	0	0	0	0	1	0	1	0	0	0	0	0	0	0	0	0	0	0	0	0	0	0	1	0	0
chr1	9935054	9935146	14	CTCF,Rad21,Smc3,Znf143,Maz,JunD,Bhlhe40,CHD2,CTCFL,Elf1,MafK,P300,TFIIF,Zbtb7	1	0	0	1	1	1	0	0	1	1	0	0	0	0	0	0	0	1	0	0	0	0	0	0	1	0	1	0	0	0	1	0	0	0	0	0	0	0	0	0	0	0	0	0	0
chr1	9974560	9974710	2	CTCF,Rad21	1	0	0	1	0	0	0	0	0	0	0	0	0	0	0	0	0	0	0	0	0	0	0	0	0	0	0	0	0	0	0	0	0	0	0	0	0	0	0	0	0	0	0	0	0
chr1	10002589	10002650	10	CTCF,Rad21,Smc3,Maz,JunD,CHD2,MafK,MXI1,Tbp,TFIIF	1	0	0	1	1	0	0	0	1	1	0	0	0	0	0	0	0	0	0	0	0	0	0	0	1	0	0	0	0	0	0	0	0	0	0	0	0	0	0	0	0	0	0	0	0
chr1	10003034	10003070	10	CTCF,Maz,JunD,CHD2,E2F4,E2F6,MafK,MXI1,Phf8,TFIIF	1	0	0	0	0	0	0	0	1	1	0	0	0	0	0	0	0	0	0	0	0	0	0	0	1	0	0	1	1	0	0	0	0	0	0	0	0	0	0	0	0	0	0	0	0
chr1	10010480	10010630	10	CTCF,Rad21,Smc3,Znf143,Maz,JunD,Cbx3,CTCFL,Elf1,MafK	1	0	0	1	1	1	0	0	1	1	0	0	0	0	0	0	0	0	0	0	0	1	0	0	0	0	1	0	0	0	1	0	0	0	0	0	0	0	0	0	0	0	0	0	0
chr1	10092767	10092780	25	CTCF,Smc3,Znf143,Maz,JunD,Brg1,CCNT2,CHD2,CTCFL,E2F4,E2F6,Egr1,Elk1,HMGN3,MafK,MXI1,Nr2f2,Nrf1,P300,Plu1,Sp1,TFIIB,TFIIF,Thap1,Rad21	1	0	0	1	1	1	0	0	1	1	0	0	0	0	0	0	0	0	0	0	1	0	1	0	1	0	1	1	1	1	0	1	0	0	0	0	0	0	0	0	0	0	1	0	0
chr1	10093660	10093704	9	CTCF,Maz,JunD,CEBPbeta,E2F6,MafF,MafK,Rbbp5,TFIIF	1	0	0	0	0	0	0	0	1	1	0	0	0	0	0	0	0	0	0	0	0	0	0	1	0	0	0	0	1	0	0	0	0	0	0	0	0	0	0	0	0	0	0	0	0
chr1	10094606	10094710	3	CTCF,JunD,CTCFL	1	0	0	0	0	0	0	0	0	1	0	0	0	0	0	0	0	0	0	0	0	0	0	0	0	0	1	0	0	0	0	0	0	0	0	0	0	0	0	0	0	0	0	0	0
chr1	10211740	10211890	1	CTCF	1	0	0	0	0	0	0	0	0	0	0	0	0	0	0	0	0	0	0	0	0	0	0	0	0	0	0	0	0	0	0	0	0	0	0	0	0	0	0	0	0	0	0	0	0
chr1	10213120	10213270	4	CTCF,Smc3,Znf143,Rad21	1	0	0	1	1	1	0	0	0	0	0	0	0	0	0	0	0	0	0	0	0	0	0	0	0	0	0	0	0	0	0	0	0	0	0	0	0	0	0	0	0	0	0	0	0
chr1	10270489	10270490	26	CTCF,Smc3,Znf143,Maz,JunD,Atf1,CCNT2,CHD2,E2F4,E2F6,Elf1,fos,HMGN3,cJun,MafK,Nfya,Nfyb,Plu1,Sin3A,Sp1,Sp2,Taf1,Tbp,Zbtb7,Znf263,Rad21	1	0	0	1	1	1	0	0	1	1	0	1	0	0	0	0	0	0	0	0	0	0	1	0	1	0	0	1	1	0	1	0	0	0	1	0	0	0	0	0	0	0	1	0	1
chr1	10398220	10398370	6	CTCF,Rad21,Smc3,Znf143,Maz,JunD	1	0	0	1	1	1	0	0	1	1	0	0	0	0	0	0	0	0	0	0	0	0	0	0	0	0	0	0	0	0	0	0	0	0	0	0	0	0	0	0	0	0	0	0	0
chr1	10437580	10437730	11	CTCF,Rad21,Smc3,Znf143,Maz,JunD,Arid3a,Cbx3,MafF,MafK,Tbp	1	0	0	1	1	1	0	0	1	1	1	0	0	0	0	0	0	0	0	0	0	1	0	0	0	0	0	0	0	0	0	0	0	0	0	0	0	0	0	0	0	0	0	0	0
chr1	10459060	10459062	37	CTCF,Znf143,Maz,JunD,Atf1,Bhlhe40,Cbx3,CCNT2,CEBPbeta,CHD2,Corest,E2F4,E2F6,Egr1,fos,HMGN3,cJun,MafK,MXI1,Nfya,Nfyb,Phf8,Plu1,Rbbp5,Sap30,Setdb1,Sp1,Sp2,Taf1,Tbp,Tead4,TFIIB,TFIIF,Thap1,Tr4,Trim28,Ubtfs	1	0	0	0	0	1	0	0	1	1	0	1	0	0	0	0	0	1	0	0	0	1	1	1	1	1	0	1	1	1	0	0	0	0	1	0	0	0	0	0	0	0	1	0	1
chr1	10488220	10488347	10	CTCF,Rad21,Smc3,Znf143,Maz,JunD,Arid3a,CHD2,MafK,MXI1	1	0	0	1	1	1	0	0	1	1	1	0	0	0	0	0	0	0	0	0	0	0	0	0	1	0	0	0	0	0	0	0	0	0	0	0	0	0	0	0	0	0	0	0	0
chr1	10489000	10489150	1	CTCF	1	0	0	0	0	0	0	0	0	0	0	0	0	0	0	0	0	0	0	0	0	0	0	0	0	0	0	0	0	0	0	0	0	0	0	0	0	0	0	0	0	0	0	0	0
chr1	10490474	10490481	38	CTCF,Yy1,Smc3,Maz,JunD,Bcl,Bhlhe40,Cbx3,CCNT2,CEBPbeta,CHD2,Corest,CTCFL,E2F4,E2F6,Egr1,Elf1,Ets1,HMGN3,cJun,MafK,MXI1,P300,Phf8,Plu1,Rbbp5,Sap30,Setdb1,Sin3A,Taf7,Tead4,TFIIF,Thap1,Trim28,Ubtfs,Zbtb7,Zbtb33,Rad21	1	0	1	1	1	0	0	0	1	1	0	0	0	0	1	0	0	1	0	0	0	1	1	1	1	1	1	1	1	1	1	0	1	0	0	0	0	0	0	0	0	0	1	0	1
chr1	10491040	10491084	16	CTCF,Maz,JunD,E2F4,E2F6,HDAC1,HMGN3,cJun,MafK,MXI1,Phf8,Plu1,Rbbp5,Sap30,Setdb1,TFIIF	1	0	0	0	0	0	0	0	1	1	0	0	0	0	0	0	0	0	0	0	0	0	0	0	0	0	0	1	1	0	0	0	0	0	0	0	0	0	1	0	0	0	1	0	1
chr1	10516200	10516350	1	CTCF	1	0	0	0	0	0	0	0	0	0	0	0	0	0	0	0	0	0	0	0	0	0	0	0	0	0	0	0	0	0	0	0	0	0	0	0	0	0	0	0	0	0	0	0	0
chr1	10554820	10554970	11	CTCF,Yy1,Rad21,Smc3,Znf143,Maz,JunD,CTCFL,Egr1,Tead4,TFIIF	1	0	1	1	1	1	0	0	1	1	0	0	0	0	0	0	0	0	0	0	0	0	0	0	0	0	1	0	0	1	0	0	0	0	0	0	0	0	0	0	0	0	0	0	0
chr1	10567560	10567710	8	CTCF,Rad21,Smc3,Znf143,Maz,JunD,CEBPbeta,MafK	1	0	0	1	1	1	0	0	1	1	0	0	0	0	0	0	0	0	0	0	0	0	0	1	0	0	0	0	0	0	0	0	0	0	0	0	0	0	0	0	0	0	0	0	0
chr1	10574600	10574750	5	CTCF,Smc3,Znf143,Maz,Rad21	1	0	0	1	1	1	0	0	1	0	0	0	0	0	0	0	0	0	0	0	0	0	0	0	0	0	0	0	0	0	0	0	0	0	0	0	0	0	0	0	0	0	0	0	0
chr1	10590440	10590590	5	CTCF,Maz,HMGN3,Zbtb33,Rad21	1	0	0	1	0	0	0	0	1	0	0	0	0	0	0	0	0	0	0	0	0	0	0	0	0	0	0	0	0	0	0	0	0	0	0	0	0	0	0	0	0	0	1	0	0
chr1	10596320	10596470	1	CTCF	1	0	0	0	0	0	0	0	0	0	0	0	0	0	0	0	0	0	0	0	0	0	0	0	0	0	0	0	0	0	0	0	0	0	0	0	0	0	0	0	0	0	0	0	0
chr1	10622140	10622290	6	CTCF,JunD,CEBPbeta,CTCFL,FosL,Rad21	1	0	0	1	0	0	0	0	0	1	0	0	0	0	0	0	0	0	0	0	0	0	0	1	0	0	1	0	0	0	0	0	0	0	0	1	0	0	0	0	0	0	0	0	0
chr1	10646360	10646510	1	CTCF	1	0	0	0	0	0	0	0	0	0	0	0	0	0	0	0	0	0	0	0	0	0	0	0	0	0	0	0	0	0	0	0	0	0	0	0	0	0	0	0	0	0	0	0	0
chr1	10690100	10690119	3	CTCF,CCNT2,Znf263	1	0	0	0	0	0	0	0	0	0	0	0	0	0	0	0	0	0	0	0	0	0	1	0	0	0	0	0	0	0	0	0	0	0	0	0	0	0	0	0	0	0	0	0	0
chr1	10707700	10707850	1	CTCF	1	0	0	0	0	0	0	0	0	0	0	0	0	0	0	0	0	0	0	0	0	0	0	0	0	0	0	0	0	0	0	0	0	0	0	0	0	0	0	0	0	0	0	0	0
chr1	10725480	10725630	1	CTCF	1	0	0	0	0	0	0	0	0	0	0	0	0	0	0	0	0	0	0	0	0	0	0	0	0	0	0	0	0	0	0	0	0	0	0	0	0	0	0	0	0	0	0	0	0
chr1	10746900	10747050	1	CTCF	1	0	0	0	0	0	0	0	0	0	0	0	0	0	0	0	0	0	0	0	0	0	0	0	0	0	0	0	0	0	0	0	0	0	0	0	0	0	0	0	0	0	0	0	0
chr1	10750677	10750807	7	CTCF,Znf143,Maz,JunD,E2F6,Nr2f2,Rad21	1	0	0	1	0	1	0	0	1	1	0	0	0	0	0	0	0	0	0	0	0	0	0	0	0	0	0	0	1	0	0	0	0	0	0	0	0	0	0	0	0	0	0	0	0
chr1	10752560	10752662	4	CTCF,Maz,HMGN3,Rad21	1	0	0	1	0	0	0	0	1	0	0	0	0	0	0	0	0	0	0	0	0	0	0	0	0	0	0	0	0	0	0	0	0	0	0	0	0	0	0	0	0	0	1	0	0
chr1	10811340	10811490	1	CTCF	1	0	0	0	0	0	0	0	0	0	0	0	0	0	0	0	0	0	0	0	0	0	0	0	0	0	0	0	0	0	0	0	0	0	0	0	0	0	0	0	0	0	0	0	0
chr1	10813480	10813630	1	CTCF	1	0	0	0	0	0	0	0	0	0	0	0	0	0	0	0	0	0	0	0	0	0	0	0	0	0	0	0	0	0	0	0	0	0	0	0	0	0	0	0	0	0	0	0	0
chr1	10848940	10849090	2	CTCF,Rad21	1	0	0	1	0	0	0	0	0	0	0	0	0	0	0	0	0	0	0	0	0	0	0	0	0	0	0	0	0	0	0	0	0	0	0	0	0	0	0	0	0	0	0	0	0
chr1	10854054	10854101	8	CTCF,Maz,Bhlhe40,CCNT2,CTCFL,HDAC1,HDAC6,Zbtb7	1	0	0	0	0	0	0	0	1	0	0	0	0	0	0	0	0	1	0	0	0	0	1	0	0	0	1	0	0	0	0	0	0	0	0	0	0	0	1	0	1	0	0	0	0
chr1	10927304	10927405	13	CTCF,Smc3,Znf143,Maz,JunD,Bhlhe40,CCNT2,CTCFL,Egr1,HMGN3,Usf1,Zbtb7,Rad21	1	0	0	1	1	1	0	0	1	1	0	0	0	0	0	0	0	1	0	0	0	0	1	0	0	0	1	0	0	1	0	0	0	0	0	0	0	0	0	0	0	0	1	0	0
chr1	10927940	10928190	1	CTCF	1	0	0	0	0	0	0	0	0	0	0	0	0	0	0	0	0	0	0	0	0	0	0	0	0	0	0	0	0	0	0	0	0	0	0	0	0	0	0	0	0	0	0	0	0
chr1	10970100	10970244	6	CTCF,Maz,CTCFL,Egr1,Elf1,Rad21	1	0	0	1	0	0	0	0	1	0	0	0	0	0	0	0	0	0	0	0	0	0	0	0	0	0	1	0	0	1	1	0	0	0	0	0	0	0	0	0	0	0	0	0	0
chr1	11002160	11002296	7	CTCF,Smc3,Znf143,Maz,JunD,Zbtb7,Rad21	1	0	0	1	1	1	0	0	1	1	0	0	0	0	0	0	0	0	0	0	0	0	0	0	0	0	0	0	0	0	0	0	0	0	0	0	0	0	0	0	0	0	0	0	0
chr1	11006120	11006270	2	CTCF,Rad21	1	0	0	1	0	0	0	0	0	0	0	0	0	0	0	0	0	0	0	0	0	0	0	0	0	0	0	0	0	0	0	0	0	0	0	0	0	0	0	0	0	0	0	0	0
chr1	11021208	11021268	11	CTCF,Smc3,Znf143,Maz,JunD,Cbx3,CEBPbeta,CTCFL,MafF,MafK,Rad21	1	0	0	1	1	1	0	0	1	1	0	0	0	0	0	0	0	0	0	0	0	1	0	1	0	0	1	0	0	0	0	0	0	0	0	0	0	0	0	0	0	0	0	0	0
chr1	11040400	11040550	1	CTCF	1	0	0	0	0	0	0	0	0	0	0	0	0	0	0	0	0	0	0	0	0	0	0	0	0	0	0	0	0	0	0	0	0	0	0	0	0	0	0	0	0	0	0	0	0
chr1	11092300	11092450	1	CTCF	1	0	0	0	0	0	0	0	0	0	0	0	0	0	0	0	0	0	0	0	0	0	0	0	0	0	0	0	0	0	0	0	0	0	0	0	0	0	0	0	0	0	0	0	0
chr1	11097380	11097530	1	CTCF	1	0	0	0	0	0	0	0	0	0	0	0	0	0	0	0	0	0	0	0	0	0	0	0	0	0	0	0	0	0	0	0	0	0	0	0	0	0	0	0	0	0	0	0	0
chr1	11097760	11097903	6	CTCF,Rad21,Smc3,Znf143,MafF,MafK	1	0	0	1	1	1	0	0	0	0	0	0	0	0	0	0	0	0	0	0	0	0	0	0	0	0	0	0	0	0	0	0	0	0	0	0	0	0	0	0	0	0	0	0	0
chr1	11098060	11098210	1	CTCF	1	0	0	0	0	0	0	0	0	0	0	0	0	0	0	0	0	0	0	0	0	0	0	0	0	0	0	0	0	0	0	0	0	0	0	0	0	0	0	0	0	0	0	0	0
chr1	11119621	11119673	14	CTCF,Myc,CCNT2,E2F6,HDAC1,HMGN3,cJun,MXI1,Phf8,Plu1,Rbbp5,Sap30,Sin3A,Zbtb7	1	0	0	0	0	0	1	0	0	0	0	0	0	0	0	0	0	0	0	0	0	0	1	0	0	0	0	0	1	0	0	0	0	0	0	0	0	0	1	0	0	0	1	0	1
chr1	11120224	11120231	34	CTCF,Smc3,Znf143,Myc,Max,Maz,JunD,CCNT2,CHD2,E2F4,E2F6,Egr1,Ets1,fos,HMGN3,cJun,MXI1,Nfya,Nfyb,Phf8,Rbbp5,Sap30,Sin3A,Six5,Sp1,Sp2,Tbp,TFIIB,TFIIF,Ubtfs,Usf1,Usf2,Zbtb7,Rad21	1	0	0	1	1	1	1	1	1	1	0	0	0	0	0	0	0	0	0	0	0	0	1	0	1	0	0	1	1	1	0	0	1	0	1	0	0	0	0	0	0	0	1	0	1
chr1	11121860	11122010	1	CTCF	1	0	0	0	0	0	0	0	0	0	0	0	0	0	0	0	0	0	0	0	0	0	0	0	0	0	0	0	0	0	0	0	0	0	0	0	0	0	0	0	0	0	0	0	0
chr1	11123940	11124090	1	CTCF	1	0	0	0	0	0	0	0	0	0	0	0	0	0	0	0	0	0	0	0	0	0	0	0	0	0	0	0	0	0	0	0	0	0	0	0	0	0	0	0	0	0	0	0	0
chr1	11159858	11159865	23	CTCF,Yy1,Maz,JunD,CCNT2,CEBPbeta,CHD2,E2F4,E2F6,HDAC1,HMGN3,MafF,MafK,MXI1,Nrf1,Phf8,Plu1,Rbbp5,Sap30,Taf1,Tbp,TFIIF,Zbtb33	1	0	1	0	0	0	0	0	1	1	0	0	0	0	0	0	0	0	0	0	0	0	1	1	1	0	0	1	1	0	0	0	0	0	0	0	0	0	1	0	0	0	1	0	0
chr1	11301860	11301989	5	CTCF,Smc3,CTCFL,Tbp,Rad21	1	0	0	1	1	0	0	0	0	0	0	0	0	0	0	0	0	0	0	0	0	0	0	0	0	0	1	0	0	0	0	0	0	0	0	0	0	0	0	0	0	0	0	0	0
chr1	11308240	11308390	1	CTCF	1	0	0	0	0	0	0	0	0	0	0	0	0	0	0	0	0	0	0	0	0	0	0	0	0	0	0	0	0	0	0	0	0	0	0	0	0	0	0	0	0	0	0	0	0
chr1	11322920	11322924	39	CTCF,Yy1,Znf143,Maz,JunD,Arid3a,Atf1,Bcl,Cbx3,CCNT2,CHD2,Egr1,Elf1,fos,HDAC2,HMGN3,cJun,MafK,MXI1,Nfya,Nfyb,Nr2f2,P300,Phf8,Plu1,Rbbp5,Sp2,Srf,Stat5,Taf1,Tbp,Tead4,TFIIB,TFIIF,Thap1,Trim28,Ubtfs,Usf1,Zbtb7	1	0	1	0	0	1	0	0	1	1	1	1	0	0	1	0	0	0	0	0	0	1	1	0	1	0	0	0	0	1	1	0	0	0	1	0	0	0	0	1	0	0	1	0	1
chr1	11332866	11332959	7	CTCF,Myc,Maz,CCNT2,HMGN3,MafK,Rad21	1	0	0	1	0	0	1	0	1	0	0	0	0	0	0	0	0	0	0	0	0	0	1	0	0	0	0	0	0	0	0	0	0	0	0	0	0	0	0	0	0	0	1	0	0
chr1	11333660	11333692	18	CTCF,Yy1,Myc,Maz,JunD,CCNT2,CHD2,E2F6,Ets1,HDAC1,HMGN3,cJun,MXI1,Phf8,Sap30,Tbp,TFIIF,Ubtfs	1	0	1	0	0	0	1	0	1	1	0	0	0	0	0	0	0	0	0	0	0	0	1	0	1	0	0	0	1	0	0	0	1	0	0	0	0	0	1	0	0	0	1	0	1
chr1	11346360	11346510	1	CTCF	1	0	0	0	0	0	0	0	0	0	0	0	0	0	0	0	0	0	0	0	0	0	0	0	0	0	0	0	0	0	0	0	0	0	0	0	0	0	0	0	0	0	0	0	0
chr1	11369600	11369750	1	CTCF	1	0	0	0	0	0	0	0	0	0	0	0	0	0	0	0	0	0	0	0	0	0	0	0	0	0	0	0	0	0	0	0	0	0	0	0	0	0	0	0	0	0	0	0	0
chr1	11380340	11380490	5	CTCF,Smc3,Znf143,Zbtb7,Rad21	1	0	0	1	1	1	0	0	0	0	0	0	0	0	0	0	0	0	0	0	0	0	0	0	0	0	0	0	0	0	0	0	0	0	0	0	0	0	0	0	0	0	0	0	0
chr1	11397727	11397773	8	CTCF,Smc3,Znf143,Maz,CTCFL,Elf1,HMGN3,Rad21	1	0	0	1	1	1	0	0	1	0	0	0	0	0	0	0	0	0	0	0	0	0	0	0	0	0	1	0	0	0	1	0	0	0	0	0	0	0	0	0	0	0	1	0	0
chr1	11398440	11398590	1	CTCF	1	0	0	0	0	0	0	0	0	0	0	0	0	0	0	0	0	0	0	0	0	0	0	0	0	0	0	0	0	0	0	0	0	0	0	0	0	0	0	0	0	0	0	0	0
chr1	11412280	11412430	1	CTCF	1	0	0	0	0	0	0	0	0	0	0	0	0	0	0	0	0	0	0	0	0	0	0	0	0	0	0	0	0	0	0	0	0	0	0	0	0	0	0	0	0	0	0	0	0
chr1	11416040	11416190	1	CTCF	1	0	0	0	0	0	0	0	0	0	0	0	0	0	0	0	0	0	0	0	0	0	0	0	0	0	0	0	0	0	0	0	0	0	0	0	0	0	0	0	0	0	0	0	0
chr1	11424361	11424485	8	CTCF,Smc3,Znf143,Maz,JunD,CTCFL,Usf1,Rad21	1	0	0	1	1	1	0	0	1	1	0	0	0	0	0	0	0	0	0	0	0	0	0	0	0	0	1	0	0	0	0	0	0	0	0	0	0	0	0	0	0	0	0	0	0
chr1	11458600	11458750	2	CTCF,Rad21	1	0	0	1	0	0	0	0	0	0	0	0	0	0	0	0	0	0	0	0	0	0	0	0	0	0	0	0	0	0	0	0	0	0	0	0	0	0	0	0	0	0	0	0	0
chr1	11475420	11475570	2	CTCF,Rad21	1	0	0	1	0	0	0	0	0	0	0	0	0	0	0	0	0	0	0	0	0	0	0	0	0	0	0	0	0	0	0	0	0	0	0	0	0	0	0	0	0	0	0	0	0
chr1	11538950	11538970	19	CTCF,Smc3,Znf143,Maz,JunD,CCNT2,CHD2,CTCFL,E2F4,E2F6,Egr1,Elf1,HMGN3,cJun,MafF,TFIIF,Ubtfs,Zbtb7,Rad21	1	0	0	1	1	1	0	0	1	1	0	0	0	0	0	0	0	0	0	0	0	0	1	0	1	0	1	1	1	1	1	0	0	0	0	0	0	0	0	0	0	0	1	0	1
chr1	11539380	11539409	8	CTCF,Maz,E2F6,Elf1,HMGN3,cJun,Phf8,Plu1	1	0	0	0	0	0	0	0	1	0	0	0	0	0	0	0	0	0	0	0	0	0	0	0	0	0	0	0	1	0	1	0	0	0	0	0	0	0	0	0	0	0	1	0	1
chr1	11595040	11595190	2	CTCF,Egr1	1	0	0	0	0	0	0	0	0	0	0	0	0	0	0	0	0	0	0	0	0	0	0	0	0	0	0	0	0	1	0	0	0	0	0	0	0	0	0	0	0	0	0	0	0
chr1	11595980	11596115	4	CTCF,JunD,FosL,Rad21	1	0	0	1	0	0	0	0	0	1	0	0	0	0	0	0	0	0	0	0	0	0	0	0	0	0	0	0	0	0	0	0	0	0	0	1	0	0	0	0	0	0	0	0	0
chr1	11599020	11599170	1	CTCF	1	0	0	0	0	0	0	0	0	0	0	0	0	0	0	0	0	0	0	0	0	0	0	0	0	0	0	0	0	0	0	0	0	0	0	0	0	0	0	0	0	0	0	0	0
chr1	11632040	11632190	1	CTCF	1	0	0	0	0	0	0	0	0	0	0	0	0	0	0	0	0	0	0	0	0	0	0	0	0	0	0	0	0	0	0	0	0	0	0	0	0	0	0	0	0	0	0	0	0
chr1	11632360	11632510	4	CTCF,CTCFL,Egr1,Rad21	1	0	0	1	0	0	0	0	0	0	0	0	0	0	0	0	0	0	0	0	0	0	0	0	0	0	1	0	0	1	0	0	0	0	0	0	0	0	0	0	0	0	0	0	0
chr1	11654280	11654430	3	CTCF,CEBPbeta,Tead4	1	0	0	0	0	0	0	0	0	0	0	0	0	0	0	0	0	0	0	0	0	0	0	1	0	0	0	0	0	0	0	0	0	0	0	0	0	0	0	0	0	0	0	0	0
chr1	11702612	11702714	9	CTCF,Rad21,Smc3,Znf143,Maz,JunD,Bhlhe40,MafK,TFIIF	1	0	0	1	1	1	0	0	1	1	0	0	0	0	0	0	0	1	0	0	0	0	0	0	0	0	0	0	0	0	0	0	0	0	0	0	0	0	0	0	0	0	0	0	0
chr1	11705840	11705990	8	CTCF,Rad21,Smc3,Znf143,Maz,JunD,Bhlhe40,CTCFL	1	0	0	1	1	1	0	0	1	1	0	0	0	0	0	0	0	1	0	0	0	0	0	0	0	0	1	0	0	0	0	0	0	0	0	0	0	0	0	0	0	0	0	0	0
chr1	11708901	11708902	8	CTCF,Maz,CCNT2,CTCFL,Egr1,HMGN3,TFIIF,Zbtb7	1	0	0	0	0	0	0	0	1	0	0	0	0	0	0	0	0	0	0	0	0	0	1	0	0	0	1	0	0	1	0	0	0	0	0	0	0	0	0	0	0	0	1	0	0
chr1	11710603	11710618	25	CTCF,TF3C,Yy1,Smc3,Znf143,Maz,JunD,Bhlhe40,Cbx3,CCNT2,CHD2,Corest,CTCFL,E2F6,Elf1,Ets1,HDAC1,HMGN3,cJun,MafK,Tead4,TFIIF,Ubtfs,Zbtb7,Rad21	1	1	1	1	1	1	0	0	1	1	0	0	0	0	0	0	0	1	0	0	0	1	1	0	1	1	1	0	1	0	1	0	1	0	0	0	0	0	1	0	0	0	1	0	1
chr1	11724193	11724241	30	CTCF,Yy1,Smc3,Znf143,Maz,JunD,Bcl,Bhlhe40,CCNT2,CHD2,CTCFL,E2F6,Egr1,Elf1,Ets1,HMGN3,cJun,MafK,MXI1,Nr2f2,P300,Phf8,Sin3A,Taf1,Tbp,Tead4,TFIIF,Ubtfs,Zbtb7,Rad21	1	0	1	1	1	1	0	0	1	1	0	0	0	0	1	0	0	1	0	0	0	0	1	0	1	0	1	0	1	1	1	0	1	0	0	0	0	0	0	0	0	0	1	0	1
chr1	11736971	11737046	3	CTCF,Maz,Rad21	1	0	0	1	0	0	0	0	1	0	0	0	0	0	0	0	0	0	0	0	0	0	0	0	0	0	0	0	0	0	0	0	0	0	0	0	0	0	0	0	0	0	0	0	0
chr1	11745340	11745490	1	CTCF	1	0	0	0	0	0	0	0	0	0	0	0	0	0	0	0	0	0	0	0	0	0	0	0	0	0	0	0	0	0	0	0	0	0	0	0	0	0	0	0	0	0	0	0	0
chr1	11767400	11767404	8	CTCF,Smc3,Maz,JunD,CEBPbeta,CTCFL,Tbp,Ubtfs	1	0	0	0	1	0	0	0	1	1	0	0	0	0	0	0	0	0	0	0	0	0	0	1	0	0	1	0	0	0	0	0	0	0	0	0	0	0	0	0	0	0	0	0	0
chr1	11767969	11767970	9	CTCF,Maz,JunD,Bhlhe40,CCNT2,HMGN3,Usf1,Usf2,Rad21	1	0	0	1	0	0	0	0	1	1	0	0	0	0	0	0	0	1	0	0	0	0	1	0	0	0	0	0	0	0	0	0	0	0	0	0	0	0	0	0	0	0	1	0	0
chr1	11771280	11771405	10	CTCF,Smc3,Znf143,Maz,JunD,Bhlhe40,Cbx3,CTCFL,MafF,Rad21	1	0	0	1	1	1	0	0	1	1	0	0	0	0	0	0	0	1	0	0	0	1	0	0	0	0	1	0	0	0	0	0	0	0	0	0	0	0	0	0	0	0	0	0	0
chr1	11779529	11779625	4	CTCF,E2F6,Elf1,HMGN3	1	0	0	0	0	0	0	0	0	0	0	0	0	0	0	0	0	0	0	0	0	0	0	0	0	0	0	0	1	0	1	0	0	0	0	0	0	0	0	0	0	0	1	0	0
chr1	11780007	11780017	21	CTCF,Yy1,Rad21,Smc3,Znf143,Maz,JunD,Bach1,Bhlhe40,Cbx3,CCNT2,CEBPbeta,CHD2,E2F6,Egr1,HDAC1,HMGN3,MafK,Tbp,TFIIF,Ubtfs	1	0	1	1	1	1	0	0	1	1	0	0	0	1	0	0	0	1	0	0	0	1	1	1	1	0	0	0	1	1	0	0	0	0	0	0	0	0	1	0	0	0	1	0	0
chr1	11796536	11796551	22	CTCF,TF3C,Znf143,Maz,JunD,CCNT2,CEBPbeta,CTCFL,E2F6,Egr1,Elf1,HDAC1,HDAC2,HMGN3,MXI1,Phf8,Plu1,Rbbp5,Sap30,TFIIB,TFIIF,Zbtb7	1	1	0	0	0	1	0	0	1	1	0	0	0	0	0	0	0	0	0	0	0	0	1	1	0	0	1	0	1	1	1	0	0	0	0	0	0	0	1	1	0	0	1	0	0
chr1	11799978	11799990	2	CTCF,GATA1	1	0	0	0	0	0	0	0	0	0	0	0	0	0	0	0	0	0	0	0	0	0	0	0	0	0	0	0	0	0	0	0	0	0	0	0	1	0	0	0	0	0	0	0	0
chr1	11802140	11802218	5	CTCF,Maz,CTCFL,GATA1,Rad21	1	0	0	1	0	0	0	0	1	0	0	0	0	0	0	0	0	0	0	0	0	0	0	0	0	0	1	0	0	0	0	0	0	0	0	0	1	0	0	0	0	0	0	0	0
chr1	11809381	11809389	21	CTCF,Rad21,Smc3,Znf143,Maz,JunD,Bhlhe40,Cbx3,CCNT2,CHD2,CTCFL,Egr1,cJun,MafF,MafK,MXI1,Sin3A,TFIIF,Usf1,Usf2,Zbtb7	1	0	0	1	1	1	0	0	1	1	0	0	0	0	0	0	0	1	0	0	0	1	1	0	1	0	1	0	0	1	0	0	0	0	0	0	0	0	0	0	0	0	0	0	1
chr1	11822840	11822990	1	CTCF	1	0	0	0	0	0	0	0	0	0	0	0	0	0	0	0	0	0	0	0	0	0	0	0	0	0	0	0	0	0	0	0	0	0	0	0	0	0	0	0	0	0	0	0	0
chr1	11845320	11845324	23	CTCF,Yy1,Smc3,Znf143,Maz,JunD,Bhlhe40,Cbx3,CCNT2,CHD2,CTCFL,FosL,HMGN3,MafK,Nr2f2,P300,Plu1,Stat5,Taf1,TFIIF,Ubtfs,Zbtb7,Rad21	1	0	1	1	1	1	0	0	1	1	0	0	0	0	0	0	0	1	0	0	0	1	1	0	1	0	1	0	0	0	0	0	0	0	0	1	0	0	0	0	0	0	1	0	0
chr1	11862794	11862848	18	CTCF,Maz,JunD,CCNT2,CHD2,Elf1,Ets1,HDAC2,MafK,MXI1,Nr2f2,Sin3A,Taf1,TFIIB,Tr4,Ubtfs,Usf1,Zbtb7	1	0	0	0	0	0	0	0	1	1	0	0	0	0	0	0	0	0	0	0	0	0	1	0	1	0	0	0	0	0	1	0	1	0	0	0	0	0	0	1	0	0	0	0	0
chr1	11898860	11898995	11	CTCF,Yy1,Rad21,Smc3,Znf143,Maz,JunD,Bhlhe40,CTCFL,Elf1,Ubtfs	1	0	1	1	1	1	0	0	1	1	0	0	0	0	0	0	0	1	0	0	0	0	0	0	0	0	1	0	0	0	1	0	0	0	0	0	0	0	0	0	0	0	0	0	0
chr1	11905960	11906110	1	CTCF	1	0	0	0	0	0	0	0	0	0	0	0	0	0	0	0	0	0	0	0	0	0	0	0	0	0	0	0	0	0	0	0	0	0	0	0	0	0	0	0	0	0	0	0	0
chr1	11915040	11915190	1	CTCF	1	0	0	0	0	0	0	0	0	0	0	0	0	0	0	0	0	0	0	0	0	0	0	0	0	0	0	0	0	0	0	0	0	0	0	0	0	0	0	0	0	0	0	0	0
chr1	11919534	11919575	24	CTCF,Smc3,Znf143,Maz,JunD,Bhlhe40,Cbx3,CCNT2,CHD2,CTCFL,Egr1,Ets1,HDAC1,HDAC2,HMGN3,MafK,MXI1,Sap30,Sin3A,Srf,Taf7,Ubtfs,Zbtb7,Rad21	1	0	0	1	1	1	0	0	1	1	0	0	0	0	0	0	0	1	0	0	0	1	1	0	1	0	1	0	0	1	0	0	1	0	0	0	0	0	1	1	0	0	1	0	0
chr1	11925705	11925810	9	CTCF,Smc3,Znf143,Maz,JunD,CEBPbeta,Egr1,MafK,Rad21	1	0	0	1	1	1	0	0	1	1	0	0	0	0	0	0	0	0	0	0	0	0	0	1	0	0	0	0	0	1	0	0	0	0	0	0	0	0	0	0	0	0	0	0	0
chr1	11935240	11935390	1	CTCF	1	0	0	0	0	0	0	0	0	0	0	0	0	0	0	0	0	0	0	0	0	0	0	0	0	0	0	0	0	0	0	0	0	0	0	0	0	0	0	0	0	0	0	0	0
chr1	11940300	11940450	1	CTCF	1	0	0	0	0	0	0	0	0	0	0	0	0	0	0	0	0	0	0	0	0	0	0	0	0	0	0	0	0	0	0	0	0	0	0	0	0	0	0	0	0	0	0	0	0
chr1	11942144	11942230	13	CTCF,Smc3,Znf143,Maz,JunD,Cbx3,CEBPbeta,Elf1,GATA1,P300,Tal1,Trim28,Rad21	1	0	0	1	1	1	0	0	1	1	0	0	0	0	0	0	0	0	0	0	0	1	0	1	0	0	0	0	0	0	1	0	0	0	0	0	1	0	0	0	0	0	0	0	0
chr1	11954120	11954191	11	CTCF,Rad21,Smc3,Znf143,Maz,JunD,CHD2,HMGN3,MafK,Tead4,Zbtb7	1	0	0	1	1	1	0	0	1	1	0	0	0	0	0	0	0	0	0	0	0	0	0	0	1	0	0	0	0	0	0	0	0	0	0	0	0	0	0	0	0	0	1	0	0
chr1	11967260	11967410	1	CTCF	1	0	0	0	0	0	0	0	0	0	0	0	0	0	0	0	0	0	0	0	0	0	0	0	0	0	0	0	0	0	0	0	0	0	0	0	0	0	0	0	0	0	0	0	0
chr1	11967939	11967970	21	CTCF,Rad21,Smc3,Znf143,Maz,JunD,CCNT2,CEBPbeta,CHD2,CTCFL,Elf1,Elk1,HMGN3,MafF,MafK,MXI1,Nfyb,Nrf1,Srf,TFIIB,TFIIF	1	0	0	1	1	1	0	0	1	1	0	0	0	0	0	0	0	0	0	0	0	0	1	1	1	0	1	0	0	0	1	1	0	0	0	0	0	0	0	0	0	0	1	0	0
chr1	11994667	11994696	28	CTCF,Znf143,Maz,JunD,CCNT2,CHD2,E2F4,E2F6,Egr1,Elf1,Elk1,Ets1,HDAC2,HMGN3,MafK,MXI1,Phf8,Plu1,Rbbp5,Sap30,Sin3A,Sp1,Srf,Taf1,Tbp,TFIIB,TFIIF,Zbtb7	1	0	0	0	0	1	0	0	1	1	0	0	0	0	0	0	0	0	0	0	0	0	1	0	1	0	0	1	1	1	1	1	1	0	0	0	0	0	0	1	0	0	1	0	0
chr1	11994802	11994803	30	CTCF,Yy1,Znf143,Maz,JunD,CCNT2,CHD2,E2F4,E2F6,Egr1,Elk1,Ets1,HDAC2,HMGN3,MafK,MXI1,Phf8,Plu1,Rbbp5,Sap30,Sin3A,Sp1,Taf1,Tbp,TFIIB,TFIIF,Thap1,Trim28,Ubtfs,Zbtb7	1	0	1	0	0	1	0	0	1	1	0	0	0	0	0	0	0	0	0	0	0	0	1	0	1	0	0	1	1	1	0	1	1	0	0	0	0	0	0	1	0	0	1	0	0
chr1	12027305	12027412	9	CTCF,Rad21,Smc3,Maz,JunD,CEBPbeta,CHD2,Elf1,Zbtb7	1	0	0	1	1	0	0	0	1	1	0	0	0	0	0	0	0	0	0	0	0	0	0	1	1	0	0	0	0	0	1	0	0	0	0	0	0	0	0	0	0	0	0	0	0
chr1	12056340	12056490	1	CTCF	1	0	0	0	0	0	0	0	0	0	0	0	0	0	0	0	0	0	0	0	0	0	0	0	0	0	0	0	0	0	0	0	0	0	0	0	0	0	0	0	0	0	0	0	0
chr1	12061400	12061550	1	CTCF	1	0	0	0	0	0	0	0	0	0	0	0	0	0	0	0	0	0	0	0	0	0	0	0	0	0	0	0	0	0	0	0	0	0	0	0	0	0	0	0	0	0	0	0	0
chr1	12061769	12061883	10	CTCF,Smc3,Znf143,Maz,JunD,CEBPbeta,CTCFL,P300,Tead4,Rad21	1	0	0	1	1	1	0	0	1	1	0	0	0	0	0	0	0	0	0	0	0	0	0	1	0	0	1	0	0	0	0	0	0	0	0	0	0	0	0	0	0	0	0	0	0
chr1	12074479	12074510	9	CTCF,Maz,JunD,Bhlhe40,E2F6,Elf1,MafF,MafK,Rad21	1	0	0	1	0	0	0	0	1	1	0	0	0	0	0	0	0	1	0	0	0	0	0	0	0	0	0	0	1	0	1	0	0	0	0	0	0	0	0	0	0	0	0	0	0
chr1	12090871	12091010	2	CTCF,CEBPbeta	1	0	0	0	0	0	0	0	0	0	0	0	0	0	0	0	0	0	0	0	0	0	0	1	0	0	0	0	0	0	0	0	0	0	0	0	0	0	0	0	0	0	0	0	0
chr1	12091407	12091534	8	CTCF,Rad21,Smc3,Znf143,Maz,JunD,CTCFL,HMGN3	1	0	0	1	1	1	0	0	1	1	0	0	0	0	0	0	0	0	0	0	0	0	0	0	0	0	1	0	0	0	0	0	0	0	0	0	0	0	0	0	0	0	1	0	0
chr1	12109760	12109910	1	CTCF	1	0	0	0	0	0	0	0	0	0	0	0	0	0	0	0	0	0	0	0	0	0	0	0	0	0	0	0	0	0	0	0	0	0	0	0	0	0	0	0	0	0	0	0	0
chr1	12124680	12124830	3	CTCF,E2F6,cJun	1	0	0	0	0	0	0	0	0	0	0	0	0	0	0	0	0	0	0	0	0	0	0	0	0	0	0	0	1	0	0	0	0	0	0	0	0	0	0	0	0	0	0	0	1
chr1	12139767	12139890	9	CTCF,Rad21,Smc3,Znf143,Maz,JunD,MafF,MafK,Zbtb7	1	0	0	1	1	1	0	0	1	1	0	0	0	0	0	0	0	0	0	0	0	0	0	0	0	0	0	0	0	0	0	0	0	0	0	0	0	0	0	0	0	0	0	0	0
chr1	12166988	12167130	7	CTCF,Smc3,Znf143,Bhlhe40,CTCFL,Zbtb7,Rad21	1	0	0	1	1	1	0	0	0	0	0	0	0	0	0	0	0	1	0	0	0	0	0	0	0	0	1	0	0	0	0	0	0	0	0	0	0	0	0	0	0	0	0	0	0
chr1	12178776	12178845	12	CTCF,Yy1,Rad21,Smc3,Znf143,Maz,JunD,Bhlhe40,CHD2,Corest,CTCFL,MafF	1	0	1	1	1	1	0	0	1	1	0	0	0	0	0	0	0	1	0	0	0	0	0	0	1	1	1	0	0	0	0	0	0	0	0	0	0	0	0	0	0	0	0	0	0
chr1	12180980	12181130	1	CTCF	1	0	0	0	0	0	0	0	0	0	0	0	0	0	0	0	0	0	0	0	0	0	0	0	0	0	0	0	0	0	0	0	0	0	0	0	0	0	0	0	0	0	0	0	0
chr1	12185072	12185090	9	CTCF,Yy1,Rad21,Smc3,Znf143,Maz,JunD,HMGN3,TFIIF	1	0	1	1	1	1	0	0	1	1	0	0	0	0	0	0	0	0	0	0	0	0	0	0	0	0	0	0	0	0	0	0	0	0	0	0	0	0	0	0	0	0	1	0	0
chr1	12186020	12186170	2	CTCF,HMGN3	1	0	0	0	0	0	0	0	0	0	0	0	0	0	0	0	0	0	0	0	0	0	0	0	0	0	0	0	0	0	0	0	0	0	0	0	0	0	0	0	0	0	1	0	0
chr1	12203835	12203890	7	CTCF,Maz,JunD,Bhlhe40,CCNT2,MafK,Usf1	1	0	0	0	0	0	0	0	1	1	0	0	0	0	0	0	0	1	0	0	0	0	1	0	0	0	0	0	0	0	0	0	0	0	0	0	0	0	0	0	0	0	0	0	0
chr1	12224760	12224910	2	CTCF,Rad21	1	0	0	1	0	0	0	0	0	0	0	0	0	0	0	0	0	0	0	0	0	0	0	0	0	0	0	0	0	0	0	0	0	0	0	0	0	0	0	0	0	0	0	0	0
chr1	12244480	12244575	6	CTCF,Maz,CEBPbeta,Elf1,HMGN3,Zbtb7	1	0	0	0	0	0	0	0	1	0	0	0	0	0	0	0	0	0	0	0	0	0	0	1	0	0	0	0	0	0	1	0	0	0	0	0	0	0	0	0	0	0	1	0	0
chr1	12256960	12257006	3	CTCF,CEBPbeta,Rad21	1	0	0	1	0	0	0	0	0	0	0	0	0	0	0	0	0	0	0	0	0	0	0	1	0	0	0	0	0	0	0	0	0	0	0	0	0	0	0	0	0	0	0	0	0
chr1	12259711	12259755	3	CTCF,Maz,Rad21	1	0	0	1	0	0	0	0	1	0	0	0	0	0	0	0	0	0	0	0	0	0	0	0	0	0	0	0	0	0	0	0	0	0	0	0	0	0	0	0	0	0	0	0	0
chr1	12266740	12266890	1	CTCF	1	0	0	0	0	0	0	0	0	0	0	0	0	0	0	0	0	0	0	0	0	0	0	0	0	0	0	0	0	0	0	0	0	0	0	0	0	0	0	0	0	0	0	0	0
chr1	12269081	12269118	12	CTCF,Yy1,Rad21,Smc3,Znf143,Maz,JunD,CHD2,FosL,cJun,MafK,MXI1	1	0	1	1	1	1	0	0	1	1	0	0	0	0	0	0	0	0	0	0	0	0	0	0	1	0	0	0	0	0	0	0	0	0	0	1	0	0	0	0	0	0	0	0	1
chr1	12289988	12290070	33	CTCF,Yy1,Smc3,Znf143,Maz,JunD,CCNT2,CHD2,CTCFL,Egr1,Elf1,Ets1,HDAC2,HMGN3,cJun,MafK,MXI1,P300,Phf8,Plu1,Rbbp5,Sin3A,Six5,Srf,Taf1,Tblr1,Tbp,TFIIF,Thap1,Tr4,Ubtfs,Zbtb7,Rad21	1	0	1	1	1	1	0	0	1	1	0	0	0	0	0	0	0	0	0	0	0	0	1	0	1	0	1	0	0	1	1	0	1	0	0	0	0	0	0	1	0	0	1	0	1
chr1	12304260	12304410	2	CTCF,Smc3	1	0	0	0	1	0	0	0	0	0	0	0	0	0	0	0	0	0	0	0	0	0	0	0	0	0	0	0	0	0	0	0	0	0	0	0	0	0	0	0	0	0	0	0	0
chr1	12332200	12332350	3	CTCF,Smc3,Rad21	1	0	0	1	1	0	0	0	0	0	0	0	0	0	0	0	0	0	0	0	0	0	0	0	0	0	0	0	0	0	0	0	0	0	0	0	0	0	0	0	0	0	0	0	0
chr1	12335540	12335690	6	CTCF,Smc3,Znf143,Maz,CTCFL,Rad21	1	0	0	1	1	1	0	0	1	0	0	0	0	0	0	0	0	0	0	0	0	0	0	0	0	0	1	0	0	0	0	0	0	0	0	0	0	0	0	0	0	0	0	0	0
chr1	12335960	12336110	1	CTCF	1	0	0	0	0	0	0	0	0	0	0	0	0	0	0	0	0	0	0	0	0	0	0	0	0	0	0	0	0	0	0	0	0	0	0	0	0	0	0	0	0	0	0	0	0
chr1	12336440	12336590	7	CTCF,Rad21,Smc3,Znf143,Maz,MafK,Tead4	1	0	0	1	1	1	0	0	1	0	0	0	0	0	0	0	0	0	0	0	0	0	0	0	0	0	0	0	0	0	0	0	0	0	0	0	0	0	0	0	0	0	0	0	0
chr1	12374480	12374630	3	CTCF,Rad21,Smc3	1	0	0	1	1	0	0	0	0	0	0	0	0	0	0	0	0	0	0	0	0	0	0	0	0	0	0	0	0	0	0	0	0	0	0	0	0	0	0	0	0	0	0	0	0
chr1	12399500	12399650	1	CTCF	1	0	0	0	0	0	0	0	0	0	0	0	0	0	0	0	0	0	0	0	0	0	0	0	0	0	0	0	0	0	0	0	0	0	0	0	0	0	0	0	0	0	0	0	0
chr1	12436240	12436390	2	CTCF,Rad21	1	0	0	1	0	0	0	0	0	0	0	0	0	0	0	0	0	0	0	0	0	0	0	0	0	0	0	0	0	0	0	0	0	0	0	0	0	0	0	0	0	0	0	0	0
chr1	12466060	12466210	1	CTCF	1	0	0	0	0	0	0	0	0	0	0	0	0	0	0	0	0	0	0	0	0	0	0	0	0	0	0	0	0	0	0	0	0	0	0	0	0	0	0	0	0	0	0	0	0
chr1	12467640	12467790	7	CTCF,Smc3,JunD,Arid3a,P300,Ubtfs,Rad21	1	0	0	1	1	0	0	0	0	1	1	0	0	0	0	0	0	0	0	0	0	0	0	0	0	0	0	0	0	0	0	0	0	0	0	0	0	0	0	0	0	0	0	0	0
chr1	12482660	12482810	1	CTCF	1	0	0	0	0	0	0	0	0	0	0	0	0	0	0	0	0	0	0	0	0	0	0	0	0	0	0	0	0	0	0	0	0	0	0	0	0	0	0	0	0	0	0	0	0
chr1	12538760	12538772	11	CTCF,Maz,JunD,E2F6,HMGN3,Ini1,MXI1,Rbbp5,Six5,TFIIB,TFIIF	1	0	0	0	0	0	0	0	1	1	0	0	0	0	0	0	0	0	0	0	0	0	0	0	0	0	0	0	1	0	0	0	0	0	0	0	0	0	0	0	0	0	1	1	0
chr1	12591580	12591730	2	CTCF,GATA1	1	0	0	0	0	0	0	0	0	0	0	0	0	0	0	0	0	0	0	0	0	0	0	0	0	0	0	0	0	0	0	0	0	0	0	0	1	0	0	0	0	0	0	0	0
chr1	12654620	12654770	2	CTCF,Rad21	1	0	0	1	0	0	0	0	0	0	0	0	0	0	0	0	0	0	0	0	0	0	0	0	0	0	0	0	0	0	0	0	0	0	0	0	0	0	0	0	0	0	0	0	0
chr1	12661360	12661510	6	CTCF,Smc3,Znf143,Maz,JunD,Rad21	1	0	0	1	1	1	0	0	1	1	0	0	0	0	0	0	0	0	0	0	0	0	0	0	0	0	0	0	0	0	0	0	0	0	0	0	0	0	0	0	0	0	0	0	0
chr1	12679120	12679202	23	CTCF,Maz,JunD,CCNT2,CHD2,E2F6,Egr1,Elf1,FosL,HMGN3,cJun,MafK,Mef2a,Nr2f2,P300,Phf8,Plu1,Sin3A,Taf1,Tead4,TFIIF,Ubtfs,Zbtb7	1	0	0	0	0	0	0	0	1	1	0	0	0	0	0	0	0	0	0	0	0	0	1	0	1	0	0	0	1	1	1	0	0	0	0	1	0	0	0	0	0	0	1	0	1
chr1	12679960	12679970	23	CTCF,Rad21,Znf143,Maz,JunD,Arid3a,Bhlhe40,Cbx3,CCNT2,CHD2,E2F6,HDAC8,HMGN3,cJun,MafK,MXI1,P300,Phf8,Rbbp5,Taf1,Tbp,TFIIF,Zbtb7	1	0	0	1	0	1	0	0	1	1	1	0	0	0	0	0	0	1	0	0	0	1	1	0	1	0	0	0	1	0	0	0	0	0	0	0	0	0	0	0	0	1	1	0	1
chr1	12719152	12719208	15	CTCF,Rad21,Smc3,Znf143,Maz,JunD,Cbx3,CTCFL,MXI1,Tbp,TFIIF,Thap1,Trim28,Usf1,Usf2	1	0	0	1	1	1	0	0	1	1	0	0	0	0	0	0	0	0	0	0	0	1	0	0	0	0	1	0	0	0	0	0	0	0	0	0	0	0	0	0	0	0	0	0	0
chr1	12773080	12773230	1	CTCF	1	0	0	0	0	0	0	0	0	0	0	0	0	0	0	0	0	0	0	0	0	0	0	0	0	0	0	0	0	0	0	0	0	0	0	0	0	0	0	0	0	0	0	0	0
chr1	12820440	12820590	3	CTCF,CTCFL,Rad21	1	0	0	1	0	0	0	0	0	0	0	0	0	0	0	0	0	0	0	0	0	0	0	0	0	0	1	0	0	0	0	0	0	0	0	0	0	0	0	0	0	0	0	0	0
chr1	12841780	12841930	6	CTCF,Rad21,Smc3,Maz,JunD,cJun	1	0	0	1	1	0	0	0	1	1	0	0	0	0	0	0	0	0	0	0	0	0	0	0	0	0	0	0	0	0	0	0	0	0	0	0	0	0	0	0	0	0	0	0	1
chr1	12844060	12844180	7	CTCF,Rad21,Smc3,Znf143,Maz,JunD,Bhlhe40	1	0	0	1	1	1	0	0	1	1	0	0	0	0	0	0	0	1	0	0	0	0	0	0	0	0	0	0	0	0	0	0	0	0	0	0	0	0	0	0	0	0	0	0	0
chr1	12866594	12866730	3	CTCF,Egr1,Rad21	1	0	0	1	0	0	0	0	0	0	0	0	0	0	0	0	0	0	0	0	0	0	0	0	0	0	0	0	0	1	0	0	0	0	0	0	0	0	0	0	0	0	0	0	0
chr1	12882420	12882570	1	CTCF	1	0	0	0	0	0	0	0	0	0	0	0	0	0	0	0	0	0	0	0	0	0	0	0	0	0	0	0	0	0	0	0	0	0	0	0	0	0	0	0	0	0	0	0	0
chr1	12937100	12937250	1	CTCF	1	0	0	0	0	0	0	0	0	0	0	0	0	0	0	0	0	0	0	0	0	0	0	0	0	0	0	0	0	0	0	0	0	0	0	0	0	0	0	0	0	0	0	0	0
chr1	13038653	13038729	5	CTCF,Znf143,Maz,JunD,CTCFL	1	0	0	0	0	1	0	0	1	1	0	0	0	0	0	0	0	0	0	0	0	0	0	0	0	0	1	0	0	0	0	0	0	0	0	0	0	0	0	0	0	0	0	0	0
chr1	13795960	13796110	1	CTCF	1	0	0	0	0	0	0	0	0	0	0	0	0	0	0	0	0	0	0	0	0	0	0	0	0	0	0	0	0	0	0	0	0	0	0	0	0	0	0	0	0	0	0	0	0
chr1	13840480	13840630	1	CTCF	1	0	0	0	0	0	0	0	0	0	0	0	0	0	0	0	0	0	0	0	0	0	0	0	0	0	0	0	0	0	0	0	0	0	0	0	0	0	0	0	0	0	0	0	0
chr1	13843840	13843990	2	CTCF,Rad21	1	0	0	1	0	0	0	0	0	0	0	0	0	0	0	0	0	0	0	0	0	0	0	0	0	0	0	0	0	0	0	0	0	0	0	0	0	0	0	0	0	0	0	0	0
chr1	13866360	13866510	1	CTCF	1	0	0	0	0	0	0	0	0	0	0	0	0	0	0	0	0	0	0	0	0	0	0	0	0	0	0	0	0	0	0	0	0	0	0	0	0	0	0	0	0	0	0	0	0
chr1	13866743	13866890	2	CTCF,CTCFL	1	0	0	0	0	0	0	0	0	0	0	0	0	0	0	0	0	0	0	0	0	0	0	0	0	0	1	0	0	0	0	0	0	0	0	0	0	0	0	0	0	0	0	0	0
chr1	13870581	13870666	7	CTCF,Maz,CHD2,MafK,Tead4,TFIIF,Rad21	1	0	0	1	0	0	0	0	1	0	0	0	0	0	0	0	0	0	0	0	0	0	0	0	1	0	0	0	0	0	0	0	0	0	0	0	0	0	0	0	0	0	0	0	0
chr1	13897560	13897710	4	CTCF,Znf143,JunD,Rad21	1	0	0	1	0	1	0	0	0	1	0	0	0	0	0	0	0	0	0	0	0	0	0	0	0	0	0	0	0	0	0	0	0	0	0	0	0	0	0	0	0	0	0	0	0
chr1	13897920	13898070	1	CTCF	1	0	0	0	0	0	0	0	0	0	0	0	0	0	0	0	0	0	0	0	0	0	0	0	0	0	0	0	0	0	0	0	0	0	0	0	0	0	0	0	0	0	0	0	0
chr1	13990418	13990550	2	CTCF,CEBPbeta	1	0	0	0	0	0	0	0	0	0	0	0	0	0	0	0	0	0	0	0	0	0	0	1	0	0	0	0	0	0	0	0	0	0	0	0	0	0	0	0	0	0	0	0	0
chr1	13992280	13992430	10	CTCF,Rad21,Smc3,Znf143,Maz,JunD,CEBPbeta,Elf1,MafF,MafK	1	0	0	1	1	1	0	0	1	1	0	0	0	0	0	0	0	0	0	0	0	0	0	1	0	0	0	0	0	0	1	0	0	0	0	0	0	0	0	0	0	0	0	0	0
chr1	14024320	14024470	1	CTCF	1	0	0	0	0	0	0	0	0	0	0	0	0	0	0	0	0	0	0	0	0	0	0	0	0	0	0	0	0	0	0	0	0	0	0	0	0	0	0	0	0	0	0	0	0
chr1	14041495	14041630	2	CTCF,CEBPbeta	1	0	0	0	0	0	0	0	0	0	0	0	0	0	0	0	0	0	0	0	0	0	0	1	0	0	0	0	0	0	0	0	0	0	0	0	0	0	0	0	0	0	0	0	0
chr1	14052480	14052588	2	CTCF,Smc3	1	0	0	0	1	0	0	0	0	0	0	0	0	0	0	0	0	0	0	0	0	0	0	0	0	0	0	0	0	0	0	0	0	0	0	0	0	0	0	0	0	0	0	0	0
chr1	14075338	14075350	9	CTCF,Maz,JunD,CCNT2,E2F4,E2F6,MafK,Phf8,Ubtfs	1	0	0	0	0	0	0	0	1	1	0	0	0	0	0	0	0	0	0	0	0	0	1	0	0	0	0	1	1	0	0	0	0	0	0	0	0	0	0	0	0	0	0	0	0
chr1	14085640	14085790	1	CTCF	1	0	0	0	0	0	0	0	0	0	0	0	0	0	0	0	0	0	0	0	0	0	0	0	0	0	0	0	0	0	0	0	0	0	0	0	0	0	0	0	0	0	0	0	0
chr1	14086120	14086270	2	CTCF,Tal1	1	0	0	0	0	0	0	0	0	0	0	0	0	0	0	0	0	0	0	0	0	0	0	0	0	0	0	0	0	0	0	0	0	0	0	0	0	0	0	0	0	0	0	0	0
chr1	14115400	14115550	1	CTCF	1	0	0	0	0	0	0	0	0	0	0	0	0	0	0	0	0	0	0	0	0	0	0	0	0	0	0	0	0	0	0	0	0	0	0	0	0	0	0	0	0	0	0	0	0
chr1	14128240	14128390	1	CTCF	1	0	0	0	0	0	0	0	0	0	0	0	0	0	0	0	0	0	0	0	0	0	0	0	0	0	0	0	0	0	0	0	0	0	0	0	0	0	0	0	0	0	0	0	0
chr1	14133840	14133974	6	CTCF,Smc3,Znf143,Maz,CTCFL,Rad21	1	0	0	1	1	1	0	0	1	0	0	0	0	0	0	0	0	0	0	0	0	0	0	0	0	0	1	0	0	0	0	0	0	0	0	0	0	0	0	0	0	0	0	0	0
chr1	14136360	14136510	4	CTCF,JunD,Elf1,cJun	1	0	0	0	0	0	0	0	0	1	0	0	0	0	0	0	0	0	0	0	0	0	0	0	0	0	0	0	0	0	1	0	0	0	0	0	0	0	0	0	0	0	0	0	1
chr1	14137824	14137930	6	CTCF,Znf143,Maz,JunD,CTCFL,Rad21	1	0	0	1	0	1	0	0	1	1	0	0	0	0	0	0	0	0	0	0	0	0	0	0	0	0	1	0	0	0	0	0	0	0	0	0	0	0	0	0	0	0	0	0	0
chr1	14140247	14140267	11	CTCF,Smc3,Znf143,Maz,JunD,Cbx3,CHD2,CTCFL,Elf1,TFIIF,Rad21	1	0	0	1	1	1	0	0	1	1	0	0	0	0	0	0	0	0	0	0	0	1	0	0	1	0	1	0	0	0	1	0	0	0	0	0	0	0	0	0	0	0	0	0	0
chr1	14155527	14155570	9	CTCF,Smc3,Znf143,Maz,JunD,CTCFL,Elf1,MafK,Rad21	1	0	0	1	1	1	0	0	1	1	0	0	0	0	0	0	0	0	0	0	0	0	0	0	0	0	1	0	0	0	1	0	0	0	0	0	0	0	0	0	0	0	0	0	0
chr1	14256760	14256910	3	CTCF,Smc3,Rad21	1	0	0	1	1	0	0	0	0	0	0	0	0	0	0	0	0	0	0	0	0	0	0	0	0	0	0	0	0	0	0	0	0	0	0	0	0	0	0	0	0	0	0	0	0
chr1	14277280	14277430	1	CTCF	1	0	0	0	0	0	0	0	0	0	0	0	0	0	0	0	0	0	0	0	0	0	0	0	0	0	0	0	0	0	0	0	0	0	0	0	0	0	0	0	0	0	0	0	0
chr1	14287000	14287150	9	CTCF,Rad21,Smc3,Znf143,Maz,JunD,Bhlhe40,CCNT2,CEBPbeta	1	0	0	1	1	1	0	0	1	1	0	0	0	0	0	0	0	1	0	0	0	0	1	1	0	0	0	0	0	0	0	0	0	0	0	0	0	0	0	0	0	0	0	0	0
chr1	14292361	14292510	4	CTCF,Rad21,Smc3,Maz	1	0	0	1	1	0	0	0	1	0	0	0	0	0	0	0	0	0	0	0	0	0	0	0	0	0	0	0	0	0	0	0	0	0	0	0	0	0	0	0	0	0	0	0	0
chr1	14319140	14319290	1	CTCF	1	0	0	0	0	0	0	0	0	0	0	0	0	0	0	0	0	0	0	0	0	0	0	0	0	0	0	0	0	0	0	0	0	0	0	0	0	0	0	0	0	0	0	0	0
chr1	14347580	14347730	1	CTCF	1	0	0	0	0	0	0	0	0	0	0	0	0	0	0	0	0	0	0	0	0	0	0	0	0	0	0	0	0	0	0	0	0	0	0	0	0	0	0	0	0	0	0	0	0
chr1	14421280	14421430	1	CTCF	1	0	0	0	0	0	0	0	0	0	0	0	0	0	0	0	0	0	0	0	0	0	0	0	0	0	0	0	0	0	0	0	0	0	0	0	0	0	0	0	0	0	0	0	0
chr1	14421620	14421770	5	CTCF,Rad21,Smc3,Znf143,Maz	1	0	0	1	1	1	0	0	1	0	0	0	0	0	0	0	0	0	0	0	0	0	0	0	0	0	0	0	0	0	0	0	0	0	0	0	0	0	0	0	0	0	0	0	0
chr1	14422120	14422270	1	CTCF	1	0	0	0	0	0	0	0	0	0	0	0	0	0	0	0	0	0	0	0	0	0	0	0	0	0	0	0	0	0	0	0	0	0	0	0	0	0	0	0	0	0	0	0	0
chr1	14428840	14428990	1	CTCF	1	0	0	0	0	0	0	0	0	0	0	0	0	0	0	0	0	0	0	0	0	0	0	0	0	0	0	0	0	0	0	0	0	0	0	0	0	0	0	0	0	0	0	0	0
chr1	14440479	14440570	7	CTCF,Rad21,Smc3,Maz,JunD,MafF,MafK	1	0	0	1	1	0	0	0	1	1	0	0	0	0	0	0	0	0	0	0	0	0	0	0	0	0	0	0	0	0	0	0	0	0	0	0	0	0	0	0	0	0	0	0	0
chr1	14440780	14440930	1	CTCF	1	0	0	0	0	0	0	0	0	0	0	0	0	0	0	0	0	0	0	0	0	0	0	0	0	0	0	0	0	0	0	0	0	0	0	0	0	0	0	0	0	0	0	0	0
chr1	14467760	14467900	3	CTCF,Mef2a,Usf1	1	0	0	0	0	0	0	0	0	0	0	0	0	0	0	0	0	0	0	0	0	0	0	0	0	0	0	0	0	0	0	0	0	0	0	0	0	0	0	0	0	0	0	0	0
chr1	14476116	14476170	4	CTCF,Maz,JunD,Atf1	1	0	0	0	0	0	0	0	1	1	0	1	0	0	0	0	0	0	0	0	0	0	0	0	0	0	0	0	0	0	0	0	0	0	0	0	0	0	0	0	0	0	0	0	0
chr1	14555340	14555490	2	CTCF,Rad21	1	0	0	1	0	0	0	0	0	0	0	0	0	0	0	0	0	0	0	0	0	0	0	0	0	0	0	0	0	0	0	0	0	0	0	0	0	0	0	0	0	0	0	0	0
chr1	14690660	14690810	1	CTCF	1	0	0	0	0	0	0	0	0	0	0	0	0	0	0	0	0	0	0	0	0	0	0	0	0	0	0	0	0	0	0	0	0	0	0	0	0	0	0	0	0	0	0	0	0
chr1	14692980	14693130	1	CTCF	1	0	0	0	0	0	0	0	0	0	0	0	0	0	0	0	0	0	0	0	0	0	0	0	0	0	0	0	0	0	0	0	0	0	0	0	0	0	0	0	0	0	0	0	0
chr1	14722236	14722350	4	CTCF,CTCFL,Nfyb,Rad21	1	0	0	1	0	0	0	0	0	0	0	0	0	0	0	0	0	0	0	0	0	0	0	0	0	0	1	0	0	0	0	0	0	0	0	0	0	0	0	0	0	0	0	0	0
chr1	14742000	14742117	5	CTCF,Maz,JunD,Tead4,Rad21	1	0	0	1	0	0	0	0	1	1	0	0	0	0	0	0	0	0	0	0	0	0	0	0	0	0	0	0	0	0	0	0	0	0	0	0	0	0	0	0	0	0	0	0	0
chr1	14746600	14746620	6	CTCF,Nfya,Nfyb,Sp1,Taf1,TFIIB	1	0	0	0	0	0	0	0	0	0	0	0	0	0	0	0	0	0	0	0	0	0	0	0	0	0	0	0	0	0	0	0	0	0	0	0	0	0	0	0	0	0	0	0	0
chr1	14762024	14762030	15	CTCF,Znf143,Maz,JunD,Bhlhe40,CCNT2,CEBPbeta,CHD2,GATA2,HMGN3,cJun,MafK,Nfyb,Rbbp5,Rad21	1	0	0	1	0	1	0	0	1	1	0	0	0	0	0	0	0	1	0	0	0	0	1	1	1	0	0	0	0	0	0	0	0	0	0	0	0	1	0	0	0	0	1	0	1
chr1	14769280	14769430	8	CTCF,Maz,JunD,CCNT2,CEBPbeta,cJun,Usf1,Rad21	1	0	0	1	0	0	0	0	1	1	0	0	0	0	0	0	0	0	0	0	0	0	1	1	0	0	0	0	0	0	0	0	0	0	0	0	0	0	0	0	0	0	0	0	1
chr1	14849386	14849530	3	CTCF,JunD,FosL	1	0	0	0	0	0	0	0	0	1	0	0	0	0	0	0	0	0	0	0	0	0	0	0	0	0	0	0	0	0	0	0	0	0	0	1	0	0	0	0	0	0	0	0	0
chr1	14864940	14865090	3	CTCF,Smc3,Rad21	1	0	0	1	1	0	0	0	0	0	0	0	0	0	0	0	0	0	0	0	0	0	0	0	0	0	0	0	0	0	0	0	0	0	0	0	0	0	0	0	0	0	0	0	0
chr1	14893680	14893830	2	CTCF,Rad21	1	0	0	1	0	0	0	0	0	0	0	0	0	0	0	0	0	0	0	0	0	0	0	0	0	0	0	0	0	0	0	0	0	0	0	0	0	0	0	0	0	0	0	0	0
chr1	14898460	14898608	6	CTCF,Rad21,Smc3,Znf143,CTCFL,Sp2	1	0	0	1	1	1	0	0	0	0	0	0	0	0	0	0	0	0	0	0	0	0	0	0	0	0	1	0	0	0	0	0	0	0	0	0	0	0	0	0	0	0	0	0	0
chr1	14933260	14933410	3	CTCF,Rad21,Smc3	1	0	0	1	1	0	0	0	0	0	0	0	0	0	0	0	0	0	0	0	0	0	0	0	0	0	0	0	0	0	0	0	0	0	0	0	0	0	0	0	0	0	0	0	0
chr1	14934640	14934790	1	CTCF	1	0	0	0	0	0	0	0	0	0	0	0	0	0	0	0	0	0	0	0	0	0	0	0	0	0	0	0	0	0	0	0	0	0	0	0	0	0	0	0	0	0	0	0	0
chr1	15029140	15029290	1	CTCF	1	0	0	0	0	0	0	0	0	0	0	0	0	0	0	0	0	0	0	0	0	0	0	0	0	0	0	0	0	0	0	0	0	0	0	0	0	0	0	0	0	0	0	0	0
chr1	15058520	15058600	9	CTCF,Smc3,Znf143,Maz,JunD,CEBPbeta,Tead4,TFIIF,Rad21	1	0	0	1	1	1	0	0	1	1	0	0	0	0	0	0	0	0	0	0	0	0	0	1	0	0	0	0	0	0	0	0	0	0	0	0	0	0	0	0	0	0	0	0	0
chr1	15096140	15096290	1	CTCF	1	0	0	0	0	0	0	0	0	0	0	0	0	0	0	0	0	0	0	0	0	0	0	0	0	0	0	0	0	0	0	0	0	0	0	0	0	0	0	0	0	0	0	0	0
chr1	15103320	15103414	4	CTCF,Maz,CHD2,Ubtfs	1	0	0	0	0	0	0	0	1	0	0	0	0	0	0	0	0	0	0	0	0	0	0	0	1	0	0	0	0	0	0	0	0	0	0	0	0	0	0	0	0	0	0	0	0
chr1	15105772	15105778	17	CTCF,Smc3,Znf143,Maz,JunD,Bhlhe40,CCNT2,CEBPbeta,CHD2,CTCFL,MafK,P300,Tblr1,Tead4,TFIIF,Zbtb7,Rad21	1	0	0	1	1	1	0	0	1	1	0	0	0	0	0	0	0	1	0	0	0	0	1	1	1	0	1	0	0	0	0	0	0	0	0	0	0	0	0	0	0	0	0	0	0
chr1	15109818	15109896	25	CTCF,Smc3,Maz,JunD,CCNT2,CEBPbeta,CHD2,Elf1,Ets1,GATA1,GATA2,HMGN3,MafF,MafK,Mef2a,MXI1,Nr2f2,P300,Rbbp5,Sp1,Tal1,Tead4,Trim28,Zbtb7,Rad21	1	0	0	1	1	0	0	0	1	1	0	0	0	0	0	0	0	0	0	0	0	0	1	1	1	0	0	0	0	0	1	0	1	0	0	0	1	1	0	0	0	0	1	0	0
chr1	15114222	15114310	4	CTCF,JunD,CTCFL,GATA1	1	0	0	0	0	0	0	0	0	1	0	0	0	0	0	0	0	0	0	0	0	0	0	0	0	0	1	0	0	0	0	0	0	0	0	0	1	0	0	0	0	0	0	0	0
chr1	15131260	15131410	6	CTCF,Smc3,Znf143,Maz,JunD,Rad21	1	0	0	1	1	1	0	0	1	1	0	0	0	0	0	0	0	0	0	0	0	0	0	0	0	0	0	0	0	0	0	0	0	0	0	0	0	0	0	0	0	0	0	0	0
chr1	15175755	15175808	2	CTCF,JunD	1	0	0	0	0	0	0	0	0	1	0	0	0	0	0	0	0	0	0	0	0	0	0	0	0	0	0	0	0	0	0	0	0	0	0	0	0	0	0	0	0	0	0	0	0
chr1	15177220	15177336	6	CTCF,Rad21,Smc3,Znf143,Maz,JunD	1	0	0	1	1	1	0	0	1	1	0	0	0	0	0	0	0	0	0	0	0	0	0	0	0	0	0	0	0	0	0	0	0	0	0	0	0	0	0	0	0	0	0	0	0
chr1	15241960	15242110	7	CTCF,Rad21,Smc3,Znf143,Maz,JunD,Zbtb7	1	0	0	1	1	1	0	0	1	1	0	0	0	0	0	0	0	0	0	0	0	0	0	0	0	0	0	0	0	0	0	0	0	0	0	0	0	0	0	0	0	0	0	0	0
chr1	15251120	15251241	9	CTCF,Maz,CCNT2,CTCFL,E2F6,HMGN3,Rbbp5,Ubtfs,Rad21	1	0	0	1	0	0	0	0	1	0	0	0	0	0	0	0	0	0	0	0	0	0	1	0	0	0	1	0	1	0	0	0	0	0	0	0	0	0	0	0	0	0	1	0	0
chr1	15309940	15310050	5	CTCF,Znf143,Maz,JunD,Rad21	1	0	0	1	0	1	0	0	1	1	0	0	0	0	0	0	0	0	0	0	0	0	0	0	0	0	0	0	0	0	0	0	0	0	0	0	0	0	0	0	0	0	0	0	0
chr1	15326620	15326770	2	CTCF,Rad21	1	0	0	1	0	0	0	0	0	0	0	0	0	0	0	0	0	0	0	0	0	0	0	0	0	0	0	0	0	0	0	0	0	0	0	0	0	0	0	0	0	0	0	0	0
chr1	15354100	15354241	7	CTCF,Smc3,Znf143,Maz,JunD,CTCFL,Rad21	1	0	0	1	1	1	0	0	1	1	0	0	0	0	0	0	0	0	0	0	0	0	0	0	0	0	1	0	0	0	0	0	0	0	0	0	0	0	0	0	0	0	0	0	0
chr1	15364876	15364897	7	CTCF,Znf143,Maz,JunD,CTCFL,P300,Rad21	1	0	0	1	0	1	0	0	1	1	0	0	0	0	0	0	0	0	0	0	0	0	0	0	0	0	1	0	0	0	0	0	0	0	0	0	0	0	0	0	0	0	0	0	0
chr1	15373186	15373290	8	CTCF,Rad21,Smc3,Znf143,Maz,JunD,Egr1,Zbtb7	1	0	0	1	1	1	0	0	1	1	0	0	0	0	0	0	0	0	0	0	0	0	0	0	0	0	0	0	0	1	0	0	0	0	0	0	0	0	0	0	0	0	0	0	0
chr1	15384800	15384950	1	CTCF	1	0	0	0	0	0	0	0	0	0	0	0	0	0	0	0	0	0	0	0	0	0	0	0	0	0	0	0	0	0	0	0	0	0	0	0	0	0	0	0	0	0	0	0	0
chr1	15389115	15389120	5	CTCF,Smc3,Znf143,Maz,Cbx3	1	0	0	0	1	1	0	0	1	0	0	0	0	0	0	0	0	0	0	0	0	1	0	0	0	0	0	0	0	0	0	0	0	0	0	0	0	0	0	0	0	0	0	0	0
chr1	15391040	15391190	1	CTCF	1	0	0	0	0	0	0	0	0	0	0	0	0	0	0	0	0	0	0	0	0	0	0	0	0	0	0	0	0	0	0	0	0	0	0	0	0	0	0	0	0	0	0	0	0
chr1	15427021	15427110	8	CTCF,Rad21,Smc3,Znf143,Maz,JunD,Nrf1,TFIIF	1	0	0	1	1	1	0	0	1	1	0	0	0	0	0	0	0	0	0	0	0	0	0	0	0	0	0	0	0	0	0	0	0	0	0	0	0	0	0	0	0	0	0	0	0
chr1	15427380	15427530	1	CTCF	1	0	0	0	0	0	0	0	0	0	0	0	0	0	0	0	0	0	0	0	0	0	0	0	0	0	0	0	0	0	0	0	0	0	0	0	0	0	0	0	0	0	0	0	0
chr1	15437140	15437290	1	CTCF	1	0	0	0	0	0	0	0	0	0	0	0	0	0	0	0	0	0	0	0	0	0	0	0	0	0	0	0	0	0	0	0	0	0	0	0	0	0	0	0	0	0	0	0	0
chr1	15455159	15455213	10	CTCF,Rad21,Smc3,Znf143,Maz,JunD,Egr1,cJun,MafF,MafK	1	0	0	1	1	1	0	0	1	1	0	0	0	0	0	0	0	0	0	0	0	0	0	0	0	0	0	0	0	1	0	0	0	0	0	0	0	0	0	0	0	0	0	0	1
chr1	15455440	15455448	2	CTCF,cJun	1	0	0	0	0	0	0	0	0	0	0	0	0	0	0	0	0	0	0	0	0	0	0	0	0	0	0	0	0	0	0	0	0	0	0	0	0	0	0	0	0	0	0	0	1
chr1	15478928	15479041	8	CTCF,Smc3,Znf143,Maz,JunD,Atf1,CTCFL,Rad21	1	0	0	1	1	1	0	0	1	1	0	1	0	0	0	0	0	0	0	0	0	0	0	0	0	0	1	0	0	0	0	0	0	0	0	0	0	0	0	0	0	0	0	0	0
chr1	15480702	15480762	13	CTCF,Smc3,Znf143,Maz,JunD,Cbx3,CCNT2,CTCFL,E2F6,Ezh2,HMGN3,Sin3A,Rad21	1	0	0	1	1	1	0	0	1	1	0	0	0	0	0	0	0	0	0	0	0	1	1	0	0	0	1	0	1	0	0	0	0	1	0	0	0	0	0	0	0	0	1	0	0
chr1	15517940	15518090	1	CTCF	1	0	0	0	0	0	0	0	0	0	0	0	0	0	0	0	0	0	0	0	0	0	0	0	0	0	0	0	0	0	0	0	0	0	0	0	0	0	0	0	0	0	0	0	0
chr1	15526988	15527070	3	CTCF,cJun,Rad21	1	0	0	1	0	0	0	0	0	0	0	0	0	0	0	0	0	0	0	0	0	0	0	0	0	0	0	0	0	0	0	0	0	0	0	0	0	0	0	0	0	0	0	0	1
chr1	15547560	15547810	1	CTCF	1	0	0	0	0	0	0	0	0	0	0	0	0	0	0	0	0	0	0	0	0	0	0	0	0	0	0	0	0	0	0	0	0	0	0	0	0	0	0	0	0	0	0	0	0
chr1	15599140	15599290	11	CTCF,Rad21,Smc3,Maz,JunD,Elf1,FosL,cJun,MafF,MafK,Srf	1	0	0	1	1	0	0	0	1	1	0	0	0	0	0	0	0	0	0	0	0	0	0	0	0	0	0	0	0	0	1	0	0	0	0	1	0	0	0	0	0	0	0	0	1
chr1	15610100	15610250	1	CTCF	1	0	0	0	0	0	0	0	0	0	0	0	0	0	0	0	0	0	0	0	0	0	0	0	0	0	0	0	0	0	0	0	0	0	0	0	0	0	0	0	0	0	0	0	0
chr1	15614740	15614890	2	CTCF,Rad21	1	0	0	1	0	0	0	0	0	0	0	0	0	0	0	0	0	0	0	0	0	0	0	0	0	0	0	0	0	0	0	0	0	0	0	0	0	0	0	0	0	0	0	0	0
chr1	15631415	15631424	11	CTCF,Rad21,Smc3,Znf143,Maz,JunD,CEBPbeta,CHD2,MafF,TFIIF,Zbtb7	1	0	0	1	1	1	0	0	1	1	0	0	0	0	0	0	0	0	0	0	0	0	0	1	1	0	0	0	0	0	0	0	0	0	0	0	0	0	0	0	0	0	0	0	0
chr1	15650186	15650260	11	CTCF,Rad21,Smc3,Znf143,Maz,JunD,Bhlhe40,CHD2,CTCFL,MafF,MafK	1	0	0	1	1	1	0	0	1	1	0	0	0	0	0	0	0	1	0	0	0	0	0	0	1	0	1	0	0	0	0	0	0	0	0	0	0	0	0	0	0	0	0	0	0
chr1	15652040	15652190	2	CTCF,Rad21	1	0	0	1	0	0	0	0	0	0	0	0	0	0	0	0	0	0	0	0	0	0	0	0	0	0	0	0	0	0	0	0	0	0	0	0	0	0	0	0	0	0	0	0	0
chr1	15655687	15655696	9	CTCF,Maz,JunD,HDAC1,cJun,MafF,Mef2a,Rbbp5,Rad21	1	0	0	1	0	0	0	0	1	1	0	0	0	0	0	0	0	0	0	0	0	0	0	0	0	0	0	0	0	0	0	0	0	0	0	0	0	0	1	0	0	0	0	0	1
chr1	15691400	15691475	4	CTCF,Maz,JunD,Rad21	1	0	0	1	0	0	0	0	1	1	0	0	0	0	0	0	0	0	0	0	0	0	0	0	0	0	0	0	0	0	0	0	0	0	0	0	0	0	0	0	0	0	0	0	0
chr1	15698740	15698784	4	CTCF,JunD,cJun,Usf1	1	0	0	0	0	0	0	0	0	1	0	0	0	0	0	0	0	0	0	0	0	0	0	0	0	0	0	0	0	0	0	0	0	0	0	0	0	0	0	0	0	0	0	0	1
chr1	15717280	15717430	2	CTCF,Rad21	1	0	0	1	0	0	0	0	0	0	0	0	0	0	0	0	0	0	0	0	0	0	0	0	0	0	0	0	0	0	0	0	0	0	0	0	0	0	0	0	0	0	0	0	0
chr1	15747540	15747690	2	CTCF,Nr2f2	1	0	0	0	0	0	0	0	0	0	0	0	0	0	0	0	0	0	0	0	0	0	0	0	0	0	0	0	0	0	0	0	0	0	0	0	0	0	0	0	0	0	0	0	0
chr1	15753560	15753629	7	CTCF,Maz,JunD,Bhlhe40,HMGN3,cJun,Zbtb7	1	0	0	0	0	0	0	0	1	1	0	0	0	0	0	0	0	1	0	0	0	0	0	0	0	0	0	0	0	0	0	0	0	0	0	0	0	0	0	0	0	0	1	0	1
chr1	15757760	15757836	13	CTCF,Rad21,Smc3,Znf143,Maz,JunD,CCNT2,CHD2,Egr1,HMGN3,cJun,MafK,Zbtb7	1	0	0	1	1	1	0	0	1	1	0	0	0	0	0	0	0	0	0	0	0	0	1	0	1	0	0	0	0	1	0	0	0	0	0	0	0	0	0	0	0	0	1	0	1
chr1	15769040	15769190	1	CTCF	1	0	0	0	0	0	0	0	0	0	0	0	0	0	0	0	0	0	0	0	0	0	0	0	0	0	0	0	0	0	0	0	0	0	0	0	0	0	0	0	0	0	0	0	0
chr1	15827500	15827650	1	CTCF	1	0	0	0	0	0	0	0	0	0	0	0	0	0	0	0	0	0	0	0	0	0	0	0	0	0	0	0	0	0	0	0	0	0	0	0	0	0	0	0	0	0	0	0	0
chr1	15828020	15828170	8	CTCF,Smc3,Znf143,Maz,JunD,CTCFL,Tead4,Rad21	1	0	0	1	1	1	0	0	1	1	0	0	0	0	0	0	0	0	0	0	0	0	0	0	0	0	1	0	0	0	0	0	0	0	0	0	0	0	0	0	0	0	0	0	0
chr1	15828640	15828790	1	CTCF	1	0	0	0	0	0	0	0	0	0	0	0	0	0	0	0	0	0	0	0	0	0	0	0	0	0	0	0	0	0	0	0	0	0	0	0	0	0	0	0	0	0	0	0	0
chr1	15853075	15853090	25	CTCF,Yy1,Znf143,Max,Maz,JunD,Atf1,Cbx3,CCNT2,CEBPbeta,CHD2,Corest,CTCFL,E2F4,E2F6,Egr1,Elf1,HMGN3,MafK,MXI1,Sin3A,Six5,Sp2,TFIIF,Trim28	1	0	1	0	0	1	0	1	1	1	0	1	0	0	0	0	0	0	0	0	0	1	1	1	1	1	1	1	1	1	1	0	0	0	0	0	0	0	0	0	0	0	1	0	0
chr1	15910960	15911110	1	CTCF	1	0	0	0	0	0	0	0	0	0	0	0	0	0	0	0	0	0	0	0	0	0	0	0	0	0	0	0	0	0	0	0	0	0	0	0	0	0	0	0	0	0	0	0	0
chr1	15921747	15921830	7	CTCF,Rad21,Smc3,Maz,JunD,Arid3a,MafK	1	0	0	1	1	0	0	0	1	1	1	0	0	0	0	0	0	0	0	0	0	0	0	0	0	0	0	0	0	0	0	0	0	0	0	0	0	0	0	0	0	0	0	0	0
chr1	16011514	16011518	14	CTCF,Maz,JunD,CCNT2,HMGN3,MXI1,Rbbp5,Taf1,Tal1,Tbp,Tead4,TFIIF,Ubtfs,Zbtb7	1	0	0	0	0	0	0	0	1	1	0	0	0	0	0	0	0	0	0	0	0	0	1	0	0	0	0	0	0	0	0	0	0	0	0	0	0	0	0	0	0	0	1	0	0
chr1	16029783	16029803	3	CTCF,Maz,Rad21	1	0	0	1	0	0	0	0	1	0	0	0	0	0	0	0	0	0	0	0	0	0	0	0	0	0	0	0	0	0	0	0	0	0	0	0	0	0	0	0	0	0	0	0	0
chr1	16058562	16058690	2	CTCF,CTCFL	1	0	0	0	0	0	0	0	0	0	0	0	0	0	0	0	0	0	0	0	0	0	0	0	0	0	1	0	0	0	0	0	0	0	0	0	0	0	0	0	0	0	0	0	0
chr1	16066380	16066530	1	CTCF	1	0	0	0	0	0	0	0	0	0	0	0	0	0	0	0	0	0	0	0	0	0	0	0	0	0	0	0	0	0	0	0	0	0	0	0	0	0	0	0	0	0	0	0	0
chr1	16068039	16068048	18	CTCF,Yy1,Rad21,Smc3,Znf143,Maz,JunD,Bhlhe40,CHD2,Corest,CTCFL,Egr1,Elf1,HDAC2,HMGN3,cJun,MafK,Ubtfs	1	0	1	1	1	1	0	0	1	1	0	0	0	0	0	0	0	1	0	0	0	0	0	0	1	1	1	0	0	1	1	0	0	0	0	0	0	0	0	1	0	0	1	0	1
chr1	16110740	16110890	1	CTCF	1	0	0	0	0	0	0	0	0	0	0	0	0	0	0	0	0	0	0	0	0	0	0	0	0	0	0	0	0	0	0	0	0	0	0	0	0	0	0	0	0	0	0	0	0
chr1	16118284	16118330	2	CTCF,cJun	1	0	0	0	0	0	0	0	0	0	0	0	0	0	0	0	0	0	0	0	0	0	0	0	0	0	0	0	0	0	0	0	0	0	0	0	0	0	0	0	0	0	0	0	1
chr1	16118644	16118685	12	CTCF,Rad21,Smc3,Znf143,Maz,JunD,Bhlhe40,CHD2,Egr1,cJun,MafK,Zbtb7	1	0	0	1	1	1	0	0	1	1	0	0	0	0	0	0	0	1	0	0	0	0	0	0	1	0	0	0	0	1	0	0	0	0	0	0	0	0	0	0	0	0	0	0	1
chr1	16126846	16126870	12	CTCF,Maz,JunD,CCNT2,Corest,Egr1,FosL,HDAC1,HMGN3,cJun,Nr2f2,Znf263	1	0	0	0	0	0	0	0	1	1	0	0	0	0	0	0	0	0	0	0	0	0	1	0	0	1	0	0	0	1	0	0	0	0	0	1	0	0	1	0	0	0	1	0	1
chr1	16129940	16130090	2	CTCF,Rad21	1	0	0	1	0	0	0	0	0	0	0	0	0	0	0	0	0	0	0	0	0	0	0	0	0	0	0	0	0	0	0	0	0	0	0	0	0	0	0	0	0	0	0	0	0
chr1	16130220	16130370	1	CTCF	1	0	0	0	0	0	0	0	0	0	0	0	0	0	0	0	0	0	0	0	0	0	0	0	0	0	0	0	0	0	0	0	0	0	0	0	0	0	0	0	0	0	0	0	0
chr1	16142156	16142250	13	CTCF,Rad21,Smc3,Znf143,Maz,JunD,Arid3a,Atf1,MafF,MafK,Mef2a,MXI1,TFIIF	1	0	0	1	1	1	0	0	1	1	1	1	0	0	0	0	0	0	0	0	0	0	0	0	0	0	0	0	0	0	0	0	0	0	0	0	0	0	0	0	0	0	0	0	0
chr1	16156574	16156624	2	CTCF,MafF	1	0	0	0	0	0	0	0	0	0	0	0	0	0	0	0	0	0	0	0	0	0	0	0	0	0	0	0	0	0	0	0	0	0	0	0	0	0	0	0	0	0	0	0	0
chr1	16156860	16157010	1	CTCF	1	0	0	0	0	0	0	0	0	0	0	0	0	0	0	0	0	0	0	0	0	0	0	0	0	0	0	0	0	0	0	0	0	0	0	0	0	0	0	0	0	0	0	0	0
chr1	16173917	16173930	20	CTCF,Maz,JunD,Bhlhe40,CCNT2,CHD2,E2F4,E2F6,HMGN3,MXI1,Phf8,Plu1,Taf1,Tblr1,Tbp,Tead4,TFIIB,TFIIF,Trim28,Ubtfs	1	0	0	0	0	0	0	0	1	1	0	0	0	0	0	0	0	1	0	0	0	0	1	0	1	0	0	1	1	0	0	0	0	0	0	0	0	0	0	0	0	0	1	0	0
chr1	16203040	16203190	1	CTCF	1	0	0	0	0	0	0	0	0	0	0	0	0	0	0	0	0	0	0	0	0	0	0	0	0	0	0	0	0	0	0	0	0	0	0	0	0	0	0	0	0	0	0	0	0
chr1	16212317	16212325	3	CTCF,Maz,CEBPbeta	1	0	0	0	0	0	0	0	1	0	0	0	0	0	0	0	0	0	0	0	0	0	0	1	0	0	0	0	0	0	0	0	0	0	0	0	0	0	0	0	0	0	0	0	0
chr1	16251340	16251490	2	CTCF,Tead4	1	0	0	0	0	0	0	0	0	0	0	0	0	0	0	0	0	0	0	0	0	0	0	0	0	0	0	0	0	0	0	0	0	0	0	0	0	0	0	0	0	0	0	0	0
chr1	16264420	16264445	2	CTCF,Elf1	1	0	0	0	0	0	0	0	0	0	0	0	0	0	0	0	0	0	0	0	0	0	0	0	0	0	0	0	0	0	1	0	0	0	0	0	0	0	0	0	0	0	0	0	0
chr1	16277950	16277990	10	CTCF,Maz,JunD,CCNT2,CTCFL,Egr1,HMGN3,cJun,MafK,Zbtb7	1	0	0	0	0	0	0	0	1	1	0	0	0	0	0	0	0	0	0	0	0	0	1	0	0	0	1	0	0	1	0	0	0	0	0	0	0	0	0	0	0	0	1	0	1
chr1	16278923	16278924	14	CTCF,Smc3,Maz,JunD,CCNT2,CHD2,E2F6,fos,HMGN3,cJun,MafF,MafK,TFIIF,Rad21	1	0	0	1	1	0	0	0	1	1	0	0	0	0	0	0	0	0	0	0	0	0	1	0	1	0	0	0	1	0	0	0	0	0	1	0	0	0	0	0	0	0	1	0	1
chr1	16279325	16279330	40	CTCF,Znf143,Maz,JunD,Arid3a,Bhlhe40,Cbx3,CCNT2,CEBPbeta,CHD2,Corest,E2F6,Elk1,fos,FosL,GATA2,HDAC1,HDAC2,HMGN3,Ini1,cJun,MafF,MafK,Mef2a,MXI1,Phf8,Plu1,Rbbp5,Sap30,Sin3A,Sp1,Stat5,Taf1,Tblr1,Tbp,Tead4,TFIIB,TFIIF,Trim28,Ubtfs	1	0	0	0	0	1	0	0	1	1	1	0	0	0	0	0	0	1	0	0	0	1	1	1	1	1	0	0	1	0	0	1	0	0	1	1	0	1	1	1	0	0	1	1	1
chr1	16284060	16284210	5	CTCF,Smc3,Znf143,Maz,Rad21	1	0	0	1	1	1	0	0	1	0	0	0	0	0	0	0	0	0	0	0	0	0	0	0	0	0	0	0	0	0	0	0	0	0	0	0	0	0	0	0	0	0	0	0	0
chr1	16285440	16285560	3	CTCF,JunD,Rad21	1	0	0	1	0	0	0	0	0	1	0	0	0	0	0	0	0	0	0	0	0	0	0	0	0	0	0	0	0	0	0	0	0	0	0	0	0	0	0	0	0	0	0	0	0
chr1	16302112	16302150	19	CTCF,Maz,JunD,CCNT2,CTCFL,E2F4,E2F6,Egr1,Elf1,HDAC1,HMGN3,MXI1,Nr2f2,Sap30,Sin3A,Thap1,Ubtfs,Zbtb7,Rad21	1	0	0	1	0	0	0	0	1	1	0	0	0	0	0	0	0	0	0	0	0	0	1	0	0	0	1	1	1	1	1	0	0	0	0	0	0	0	1	0	0	0	1	0	0
chr1	16320780	16320930	1	CTCF	1	0	0	0	0	0	0	0	0	0	0	0	0	0	0	0	0	0	0	0	0	0	0	0	0	0	0	0	0	0	0	0	0	0	0	0	0	0	0	0	0	0	0	0	0
chr1	16321120	16321270	8	CTCF,Rad21,Smc3,Znf143,Maz,JunD,cJun,MafK	1	0	0	1	1	1	0	0	1	1	0	0	0	0	0	0	0	0	0	0	0	0	0	0	0	0	0	0	0	0	0	0	0	0	0	0	0	0	0	0	0	0	0	0	1
chr1	16333717	16333818	6	CTCF,Smc3,Maz,JunD,Egr1,Rad21	1	0	0	1	1	0	0	0	1	1	0	0	0	0	0	0	0	0	0	0	0	0	0	0	0	0	0	0	0	1	0	0	0	0	0	0	0	0	0	0	0	0	0	0	0
chr1	16335626	16335732	9	CTCF,Rad21,Smc3,Znf143,Maz,JunD,CHD2,MafK,Zbtb7	1	0	0	1	1	1	0	0	1	1	0	0	0	0	0	0	0	0	0	0	0	0	0	0	1	0	0	0	0	0	0	0	0	0	0	0	0	0	0	0	0	0	0	0	0
chr1	16339249	16339250	20	CTCF,TF3C,Smc3,Znf143,Maz,JunD,Bcl,Bcl3,Bhlhe40,CCNT2,CEBPbeta,CHD2,E2F4,Elf1,FosL,HMGN3,cJun,Nr2f2,P300,Rad21	1	1	0	1	1	1	0	0	1	1	0	0	0	0	1	1	0	1	0	0	0	0	1	1	1	0	0	1	0	0	1	0	0	0	0	1	0	0	0	0	0	0	1	0	1
chr1	16339360	16339375	24	CTCF,Smc3,Znf143,Maz,JunD,Arid3a,Bcl,Bcl3,Bhlhe40,CCNT2,CEBPbeta,CHD2,E2F4,Egr1,Elf1,FosL,HMGN3,cJun,Mef2a,Nr2f2,P300,Sp1,Srf,Zbtb7	1	0	0	0	1	1	0	0	1	1	1	0	0	0	1	1	0	1	0	0	0	0	1	1	1	0	0	1	0	1	1	0	0	0	0	1	0	0	0	0	0	0	1	0	1
chr1	16344144	16344245	9	CTCF,Yy1,Maz,CCNT2,HMGN3,Tal1,Ubtfs,Zbtb7,Rad21	1	0	1	1	0	0	0	0	1	0	0	0	0	0	0	0	0	0	0	0	0	0	1	0	0	0	0	0	0	0	0	0	0	0	0	0	0	0	0	0	0	0	1	0	0
chr1	16355348	16355470	2	CTCF,Zbtb7	1	0	0	0	0	0	0	0	0	0	0	0	0	0	0	0	0	0	0	0	0	0	0	0	0	0	0	0	0	0	0	0	0	0	0	0	0	0	0	0	0	0	0	0	0
chr1	16359483	16359581	27	CTCF,Yy1,Rad21,Smc3,Znf143,Maz,JunD,Bhlhe40,Cbx3,CCNT2,CEBPbeta,CHD2,Corest,Egr1,Elf1,Ets1,HDAC2,HMGN3,cJun,MafK,Mef2a,P300,Sp1,Tbp,Tead4,TFIIF,Zbtb7	1	0	1	1	1	1	0	0	1	1	0	0	0	0	0	0	0	1	0	0	0	1	1	1	1	1	0	0	0	1	1	0	1	0	0	0	0	0	0	1	0	0	1	0	1
chr1	16368711	16368837	3	CTCF,Maz,Zbtb7	1	0	0	0	0	0	0	0	1	0	0	0	0	0	0	0	0	0	0	0	0	0	0	0	0	0	0	0	0	0	0	0	0	0	0	0	0	0	0	0	0	0	0	0	0
chr1	16375440	16375537	8	CTCF,Yy1,Maz,HMGN3,Phf8,Tead4,Ubtfs,Zbtb7	1	0	1	0	0	0	0	0	1	0	0	0	0	0	0	0	0	0	0	0	0	0	0	0	0	0	0	0	0	0	0	0	0	0	0	0	0	0	0	0	0	0	1	0	0
chr1	16382745	16382775	23	CTCF,Yy1,Rad21,Smc3,Znf143,Maz,JunD,Arid3a,Bhlhe40,CEBPbeta,CHD2,Egr1,Elf1,Ini1,cJun,MafK,MXI1,P300,Sp1,Tal1,Tblr1,TFIIF,Zbtb7	1	0	1	1	1	1	0	0	1	1	1	0	0	0	0	0	0	1	0	0	0	0	0	1	1	0	0	0	0	1	1	0	0	0	0	0	0	0	0	0	0	0	0	1	1
chr1	16399634	16399730	5	CTCF,Maz,Bhlhe40,E2F6,HMGN3	1	0	0	0	0	0	0	0	1	0	0	0	0	0	0	0	0	1	0	0	0	0	0	0	0	0	0	0	1	0	0	0	0	0	0	0	0	0	0	0	0	0	1	0	0
chr1	16400184	16400210	12	CTCF,Yy1,Smc3,Maz,CCNT2,CTCFL,E2F6,HMGN3,Sin3A,Taf7,Zbtb7,Rad21	1	0	1	1	1	0	0	0	1	0	0	0	0	0	0	0	0	0	0	0	0	0	1	0	0	0	1	0	1	0	0	0	0	0	0	0	0	0	0	0	0	0	1	0	0
chr1	16402660	16402670	16	CTCF,Maz,JunD,Atf1,Bhlhe40,Elf1,Ets1,FosL,cJun,MafF,MafK,P300,Phf8,Plu1,Usf1,Zbtb7	1	0	0	0	0	0	0	0	1	1	0	1	0	0	0	0	0	1	0	0	0	0	0	0	0	0	0	0	0	0	1	0	1	0	0	1	0	0	0	0	0	0	0	0	1
chr1	16405080	16405230	1	CTCF	1	0	0	0	0	0	0	0	0	0	0	0	0	0	0	0	0	0	0	0	0	0	0	0	0	0	0	0	0	0	0	0	0	0	0	0	0	0	0	0	0	0	0	0	0
chr1	16405575	16405627	12	CTCF,Yy1,Rad21,Smc3,Znf143,Maz,JunD,Bhlhe40,CCNT2,CHD2,MafK,TFIIF	1	0	1	1	1	1	0	0	1	1	0	0	0	0	0	0	0	1	0	0	0	0	1	0	1	0	0	0	0	0	0	0	0	0	0	0	0	0	0	0	0	0	0	0	0
chr1	16408993	16409059	10	CTCF,Yy1,Rad21,Smc3,Znf143,Maz,JunD,MafF,MafK,Tead4	1	0	1	1	1	1	0	0	1	1	0	0	0	0	0	0	0	0	0	0	0	0	0	0	0	0	0	0	0	0	0	0	0	0	0	0	0	0	0	0	0	0	0	0	0
chr1	16409540	16409690	1	CTCF	1	0	0	0	0	0	0	0	0	0	0	0	0	0	0	0	0	0	0	0	0	0	0	0	0	0	0	0	0	0	0	0	0	0	0	0	0	0	0	0	0	0	0	0	0
chr1	16465451	16465550	2	CTCF,Elf1	1	0	0	0	0	0	0	0	0	0	0	0	0	0	0	0	0	0	0	0	0	0	0	0	0	0	0	0	0	0	1	0	0	0	0	0	0	0	0	0	0	0	0	0	0
chr1	16472788	16472790	29	CTCF,Yy1,Maz,JunD,Bhlhe40,CCNT2,CHD2,E2F4,E2F6,Egr1,Elf1,Ets1,GATA2,HDAC1,HDAC2,HMGN3,cJun,MXI1,Nr2f2,Plu1,Rbbp5,Sp1,Stat5,Tal1,Tblr1,TFIIB,TFIIF,Trim28,Zbtb7	1	0	1	0	0	0	0	0	1	1	0	0	0	0	0	0	0	1	0	0	0	0	1	0	1	0	0	1	1	1	1	0	1	0	0	0	0	1	1	1	0	0	1	0	1
chr1	16481403	16481420	5	CTCF,CTCFL,HMGN3,Zbtb7,Rad21	1	0	0	1	0	0	0	0	0	0	0	0	0	0	0	0	0	0	0	0	0	0	0	0	0	0	1	0	0	0	0	0	0	0	0	0	0	0	0	0	0	0	1	0	0
chr1	16514372	16514416	18	CTCF,Yy1,Rad21,Smc3,Znf143,Maz,JunD,Cbx3,CCNT2,CHD2,Egr1,FosL,HMGN3,MafK,MXI1,Tead4,TFIIF,Zbtb7	1	0	1	1	1	1	0	0	1	1	0	0	0	0	0	0	0	0	0	0	0	1	1	0	1	0	0	0	0	1	0	0	0	0	0	1	0	0	0	0	0	0	1	0	0
chr1	16531604	16531750	8	CTCF,Smc3,Znf143,Maz,CTCFL,Usf1,Zbtb7,Rad21	1	0	0	1	1	1	0	0	1	0	0	0	0	0	0	0	0	0	0	0	0	0	0	0	0	0	1	0	0	0	0	0	0	0	0	0	0	0	0	0	0	0	0	0	0
chr1	16546760	16546910	1	CTCF	1	0	0	0	0	0	0	0	0	0	0	0	0	0	0	0	0	0	0	0	0	0	0	0	0	0	0	0	0	0	0	0	0	0	0	0	0	0	0	0	0	0	0	0	0
chr1	16562874	16562890	3	CTCF,Maz,Sin3A	1	0	0	0	0	0	0	0	1	0	0	0	0	0	0	0	0	0	0	0	0	0	0	0	0	0	0	0	0	0	0	0	0	0	0	0	0	0	0	0	0	0	0	0	0
chr1	16570980	16571130	13	CTCF,Rad21,Smc3,Znf143,Maz,JunD,Arid3a,CCNT2,CEBPbeta,CHD2,MafF,MafK,TFIIF	1	0	0	1	1	1	0	0	1	1	1	0	0	0	0	0	0	0	0	0	0	0	1	1	1	0	0	0	0	0	0	0	0	0	0	0	0	0	0	0	0	0	0	0	0
chr1	16573560	16573710	1	CTCF	1	0	0	0	0	0	0	0	0	0	0	0	0	0	0	0	0	0	0	0	0	0	0	0	0	0	0	0	0	0	0	0	0	0	0	0	0	0	0	0	0	0	0	0	0
chr1	16616540	16616690	1	CTCF	1	0	0	0	0	0	0	0	0	0	0	0	0	0	0	0	0	0	0	0	0	0	0	0	0	0	0	0	0	0	0	0	0	0	0	0	0	0	0	0	0	0	0	0	0
chr1	16679123	16679124	39	CTCF,Yy1,Smc3,Znf143,Maz,JunD,Bach1,Bhlhe40,Cbx3,CCNT2,CEBPbeta,CHD2,CTCFL,E2F4,E2F6,Egr1,Elf1,Ets1,HMGN3,Ini1,cJun,MafK,MXI1,Nrf1,P300,Phf8,Plu1,Rbbp5,Sp1,Taf1,Taf7,Tblr1,Tbp,Tead4,TFIIB,TFIIF,Ubtfs,Zbtb7,Rad21	1	0	1	1	1	1	0	0	1	1	0	0	0	1	0	0	0	1	0	0	0	1	1	1	1	0	1	1	1	1	1	0	1	0	0	0	0	0	0	0	0	0	1	1	1
chr1	16689960	16690110	10	CTCF,Rad21,Smc3,Znf143,Maz,JunD,CEBPbeta,MafK,Nr2f2,Tead4	1	0	0	1	1	1	0	0	1	1	0	0	0	0	0	0	0	0	0	0	0	0	0	1	0	0	0	0	0	0	0	0	0	0	0	0	0	0	0	0	0	0	0	0	0
chr1	16694025	16694050	22	CTCF,Myc,Maz,JunD,Cbx3,CCNT2,E2F4,E2F6,Egr1,HDAC1,HDAC2,HMGN3,MXI1,Nr2f2,Phf8,Plu1,Rbbp5,Sp1,TFIIB,Ubtfs,Zbtb7,Rad21	1	0	0	1	0	0	1	0	1	1	0	0	0	0	0	0	0	0	0	0	0	1	1	0	0	0	0	1	1	1	0	0	0	0	0	0	0	0	1	1	0	0	1	0	0
chr1	16757235	16757240	9	CTCF,Maz,JunD,CEBPbeta,fos,MafK,Nfya,Nfyb,Usf1	1	0	0	0	0	0	0	0	1	1	0	0	0	0	0	0	0	0	0	0	0	0	0	1	0	0	0	0	0	0	0	0	0	0	1	0	0	0	0	0	0	0	0	0	0
chr1	16767109	16767167	48	CTCF,Yy1,Smc3,Znf143,Myc,Max,Maz,JunD,Arid3a,Bcl,Bhlhe40,Cbx3,CCNT2,CHD2,CTCFL,E2F4,E2F6,Egr1,Elf1,Elk1,HDAC2,HMGN3,Ini1,cJun,MafK,Mef2a,MXI1,P300,Phf8,Plu1,Rbbp5,Sap30,Six5,Sp2,Stat5,Taf1,Taf7,Tblr1,Tbp,Tead4,TFIIB,TFIIF,Thap1,Trim28,Ubtfs,Usf1,Zbtb7,Rad21	1	0	1	1	1	1	1	1	1	1	1	0	0	0	1	0	0	1	0	0	0	1	1	0	1	0	1	1	1	1	1	1	0	0	0	0	0	0	0	1	0	0	1	1	1
chr1	16801552	16801670	4	CTCF,Rad21,Smc3,Maz	1	0	0	1	1	0	0	0	1	0	0	0	0	0	0	0	0	0	0	0	0	0	0	0	0	0	0	0	0	0	0	0	0	0	0	0	0	0	0	0	0	0	0	0	0
chr1	16817280	16817430	1	CTCF	1	0	0	0	0	0	0	0	0	0	0	0	0	0	0	0	0	0	0	0	0	0	0	0	0	0	0	0	0	0	0	0	0	0	0	0	0	0	0	0	0	0	0	0	0
chr1	16824060	16824210	2	CTCF,Rad21	1	0	0	1	0	0	0	0	0	0	0	0	0	0	0	0	0	0	0	0	0	0	0	0	0	0	0	0	0	0	0	0	0	0	0	0	0	0	0	0	0	0	0	0	0
chr1	16825650	16825690	17	CTCF,Maz,CCNT2,E2F4,E2F6,Egr1,Elf1,Ets1,HDAC1,HMGN3,Nrf1,Phf8,Plu1,Rbbp5,Sap30,Ubtfs,Zbtb7	1	0	0	0	0	0	0	0	1	0	0	0	0	0	0	0	0	0	0	0	0	0	1	0	0	0	0	1	1	1	1	0	1	0	0	0	0	0	1	0	0	0	1	0	0
chr1	16835420	16835570	1	CTCF	1	0	0	0	0	0	0	0	0	0	0	0	0	0	0	0	0	0	0	0	0	0	0	0	0	0	0	0	0	0	0	0	0	0	0	0	0	0	0	0	0	0	0	0	0
chr1	16835734	16835736	6	CTCF,CHD2,MafF,MafK,TFIIF,Usf2	1	0	0	0	0	0	0	0	0	0	0	0	0	0	0	0	0	0	0	0	0	0	0	0	1	0	0	0	0	0	0	0	0	0	0	0	0	0	0	0	0	0	0	0	0
chr1	16839651	16839690	8	CTCF,Maz,CEBPbeta,CHD2,cJun,MafF,MXI1,TFIIF	1	0	0	0	0	0	0	0	1	0	0	0	0	0	0	0	0	0	0	0	0	0	0	1	1	0	0	0	0	0	0	0	0	0	0	0	0	0	0	0	0	0	0	0	1
chr1	16840460	16840610	13	CTCF,Maz,JunD,CCNT2,CEBPbeta,CHD2,HMGN3,cJun,MafF,MafK,MXI1,TFIIB,TFIIF	1	0	0	0	0	0	0	0	1	1	0	0	0	0	0	0	0	0	0	0	0	0	1	1	1	0	0	0	0	0	0	0	0	0	0	0	0	0	0	0	0	0	1	0	1
chr1	16891185	16891210	3	CTCF,Atf3,Znf274	1	0	0	0	0	0	0	0	0	0	0	0	1	0	0	0	0	0	0	0	0	0	0	0	0	0	0	0	0	0	0	0	0	0	0	0	0	0	0	0	0	0	0	0	0
chr1	16891880	16892030	2	CTCF,Atf3	1	0	0	0	0	0	0	0	0	0	0	0	1	0	0	0	0	0	0	0	0	0	0	0	0	0	0	0	0	0	0	0	0	0	0	0	0	0	0	0	0	0	0	0	0
chr1	16892360	16892411	6	CTCF,Atf3,Mef2a,Nr2f2,Tbp,TFIIF	1	0	0	0	0	0	0	0	0	0	0	0	1	0	0	0	0	0	0	0	0	0	0	0	0	0	0	0	0	0	0	0	0	0	0	0	0	0	0	0	0	0	0	0	0
chr1	16892680	16892705	5	CTCF,Atf3,Nfya,Nrf1,TFIIF	1	0	0	0	0	0	0	0	0	0	0	0	1	0	0	0	0	0	0	0	0	0	0	0	0	0	0	0	0	0	0	0	0	0	0	0	0	0	0	0	0	0	0	0	0
chr1	16893245	16893248	4	CTCF,Corest,Tblr1,TFIIF	1	0	0	0	0	0	0	0	0	0	0	0	0	0	0	0	0	0	0	0	0	0	0	0	0	1	0	0	0	0	0	0	0	0	0	0	0	0	0	0	0	0	0	0	0
chr1	16893600	16893601	8	CTCF,Corest,FosL,Nelfe,Sin3A,Taf7,TFIIF,Usf2	1	0	0	0	0	0	0	0	0	0	0	0	0	0	0	0	0	0	0	0	0	0	0	0	0	1	0	0	0	0	0	0	0	0	0	1	0	0	0	0	0	0	0	0	0
chr1	16918461	16918468	12	CTCF,Rad21,Smc3,Znf143,Maz,JunD,CEBPbeta,CTCFL,GATA1,MafK,MXI1,Tead4	1	0	0	1	1	1	0	0	1	1	0	0	0	0	0	0	0	0	0	0	0	0	0	1	0	0	1	0	0	0	0	0	0	0	0	0	1	0	0	0	0	0	0	0	0
chr1	16918640	16918642	3	CTCF,Rad21,GATA1	1	0	0	1	0	0	0	0	0	0	0	0	0	0	0	0	0	0	0	0	0	0	0	0	0	0	0	0	0	0	0	0	0	0	0	0	1	0	0	0	0	0	0	0	0
chr1	16947682	16947761	24	CTCF,TF3C,Rad21,Smc3,Znf143,Maz,JunD,Arid3a,Bach1,Bhlhe40,CEBPbeta,CHD2,Corest,HDAC6,cJun,MafF,MafK,MXI1,Nfe2,P300,Rfx5,Tbp,TFIIF,Ubtfs	1	1	0	1	1	1	0	0	1	1	1	0	0	1	0	0	0	1	0	0	0	0	0	1	1	1	0	0	0	0	0	0	0	0	0	0	0	0	0	0	1	0	0	0	1
chr1	16948260	16948280	10	CTCF,Znf143,JunD,CEBPbeta,CHD2,cJun,MafF,MafK,MXI1,TFIIF	1	0	0	0	0	1	0	0	0	1	0	0	0	0	0	0	0	0	0	0	0	0	0	1	1	0	0	0	0	0	0	0	0	0	0	0	0	0	0	0	0	0	0	0	1
chr1	16951567	16951646	30	CTCF,Yy1,Rad21,Smc3,Znf143,Maz,JunD,Arid3a,Bhlhe40,Cbx3,CHD2,Corest,CTCFL,Egr1,Elf1,Elk1,Ets1,GATA1,cJun,MafF,MafK,Nr2f2,P300,Srf,Taf7,Tblr1,Tead4,TFIIF,Thap1,Zbtb7	1	0	1	1	1	1	0	0	1	1	1	0	0	0	0	0	0	1	0	0	0	1	0	0	1	1	1	0	0	1	1	1	1	0	0	0	1	0	0	0	0	0	0	0	1
chr1	16952244	16952250	8	CTCF,Maz,CHD2,CTCFL,HMGN3,Rbbp5,Setdb1,TFIIF	1	0	0	0	0	0	0	0	1	0	0	0	0	0	0	0	0	0	0	0	0	0	0	0	1	0	1	0	0	0	0	0	0	0	0	0	0	0	0	0	0	0	1	0	0
chr1	16955075	16955084	3	CTCF,Elf1,TFIIF	1	0	0	0	0	0	0	0	0	0	0	0	0	0	0	0	0	0	0	0	0	0	0	0	0	0	0	0	0	0	1	0	0	0	0	0	0	0	0	0	0	0	0	0	0
chr1	16971217	16971261	47	CTCF,Yy1,Smc3,Znf143,Maz,JunD,Bcl,Bhlhe40,Cbx3,CCNT2,CEBPbeta,CHD2,CTCFL,E2F4,E2F6,Elf1,Elk1,Ets1,GATA1,GATA2,HDAC1,HDAC2,HDAC6,HMGN3,cJun,MafF,MafK,MXI1,Nrf1,P300,Phf8,Plu1,Rbbp5,Setdb1,Sin3A,Six5,Taf1,Tblr1,Tbp,TFIIB,TFIIF,Thap1,Ubtfs,Usf1,Zbtb7,Zbtb33,Rad21	1	0	1	1	1	1	0	0	1	1	0	0	0	0	1	0	0	1	0	0	0	1	1	1	1	0	1	1	1	0	1	1	1	0	0	0	1	1	1	1	1	0	1	0	1
chr1	16971600	16971623	26	CTCF,Maz,JunD,Bhlhe40,CEBPbeta,CHD2,E2F4,E2F6,GATA1,GATA2,HDAC1,cJun,MafK,MXI1,Nr2f2,P300,Phf8,Rbbp5,Setdb1,Sp1,Srf,Stat5,Tal1,Tead4,TFIIF,Trim28	1	0	0	0	0	0	0	0	1	1	0	0	0	0	0	0	0	1	0	0	0	0	0	1	1	0	0	1	1	0	0	0	0	0	0	0	1	1	1	0	0	0	0	0	1
chr1	16976060	16976210	1	CTCF	1	0	0	0	0	0	0	0	0	0	0	0	0	0	0	0	0	0	0	0	0	0	0	0	0	0	0	0	0	0	0	0	0	0	0	0	0	0	0	0	0	0	0	0	0
chr1	16978221	16978297	4	CTCF,JunD,CEBPbeta,TFIIF	1	0	0	0	0	0	0	0	0	1	0	0	0	0	0	0	0	0	0	0	0	0	0	1	0	0	0	0	0	0	0	0	0	0	0	0	0	0	0	0	0	0	0	0	0
chr1	17011260	17011410	1	CTCF	1	0	0	0	0	0	0	0	0	0	0	0	0	0	0	0	0	0	0	0	0	0	0	0	0	0	0	0	0	0	0	0	0	0	0	0	0	0	0	0	0	0	0	0	0
chr1	17014160	17014188	12	CTCF,Maz,JunD,Arid3a,CCNT2,CEBPbeta,CHD2,CTCFL,MafK,P300,Tal1,Tead4	1	0	0	0	0	0	0	0	1	1	1	0	0	0	0	0	0	0	0	0	0	0	1	1	1	0	1	0	0	0	0	0	0	0	0	0	0	0	0	0	0	0	0	0	0
chr1	17017860	17018010	1	CTCF	1	0	0	0	0	0	0	0	0	0	0	0	0	0	0	0	0	0	0	0	0	0	0	0	0	0	0	0	0	0	0	0	0	0	0	0	0	0	0	0	0	0	0	0	0
chr1	17026730	17026870	5	CTCF,Smc3,Maz,CTCFL,HMGN3	1	0	0	0	1	0	0	0	1	0	0	0	0	0	0	0	0	0	0	0	0	0	0	0	0	0	1	0	0	0	0	0	0	0	0	0	0	0	0	0	0	0	1	0	0
chr1	17029665	17029670	8	CTCF,Znf143,Maz,JunD,GATA1,MafK,Nr2f2,Zbtb7	1	0	0	0	0	1	0	0	1	1	0	0	0	0	0	0	0	0	0	0	0	0	0	0	0	0	0	0	0	0	0	0	0	0	0	0	1	0	0	0	0	0	0	0	0
chr1	17029859	17029910	17	CTCF,Smc3,Znf143,Maz,JunD,Bhlhe40,CEBPbeta,CHD2,GATA1,HDAC2,MafK,MXI1,Nr2f2,Tead4,TFIIF,Zbtb7,Rad21	1	0	0	1	1	1	0	0	1	1	0	0	0	0	0	0	0	1	0	0	0	0	0	1	1	0	0	0	0	0	0	0	0	0	0	0	1	0	0	1	0	0	0	0	0
chr1	17033943	17033962	13	CTCF,TF3C,Smc3,Maz,JunD,CCNT2,CHD2,E2F6,HDAC1,HMGN3,cJun,TFIIF,Zbtb7	1	1	0	0	1	0	0	0	1	1	0	0	0	0	0	0	0	0	0	0	0	0	1	0	1	0	0	0	1	0	0	0	0	0	0	0	0	0	1	0	0	0	1	0	1
chr1	17036388	17036520	23	CTCF,Rad21,Smc3,Znf143,Maz,JunD,Bhlhe40,Cbx3,CEBPbeta,CHD2,Corest,CTCFL,HDAC2,cJun,MafF,MafK,MXI1,Nr2f2,P300,Tblr1,Tead4,TFIIF,Zbtb7	1	0	0	1	1	1	0	0	1	1	0	0	0	0	0	0	0	1	0	0	0	1	0	1	1	1	1	0	0	0	0	0	0	0	0	0	0	0	0	1	0	0	0	0	1
chr1	17038620	17038770	1	CTCF	1	0	0	0	0	0	0	0	0	0	0	0	0	0	0	0	0	0	0	0	0	0	0	0	0	0	0	0	0	0	0	0	0	0	0	0	0	0	0	0	0	0	0	0	0
chr1	17077136	17077264	4	CTCF,Maz,cJun,Rad21	1	0	0	1	0	0	0	0	1	0	0	0	0	0	0	0	0	0	0	0	0	0	0	0	0	0	0	0	0	0	0	0	0	0	0	0	0	0	0	0	0	0	0	0	1
chr1	17082095	17082108	4	CTCF,Maz,JunD,MafK	1	0	0	0	0	0	0	0	1	1	0	0	0	0	0	0	0	0	0	0	0	0	0	0	0	0	0	0	0	0	0	0	0	0	0	0	0	0	0	0	0	0	0	0	0
chr1	17084260	17084410	2	CTCF,Rad21	1	0	0	1	0	0	0	0	0	0	0	0	0	0	0	0	0	0	0	0	0	0	0	0	0	0	0	0	0	0	0	0	0	0	0	0	0	0	0	0	0	0	0	0	0
chr1	17197600	17197750	2	CTCF,Setdb1	1	0	0	0	0	0	0	0	0	0	0	0	0	0	0	0	0	0	0	0	0	0	0	0	0	0	0	0	0	0	0	0	0	0	0	0	0	0	0	0	0	0	0	0	0
chr1	17236360	17236510	1	CTCF	1	0	0	0	0	0	0	0	0	0	0	0	0	0	0	0	0	0	0	0	0	0	0	0	0	0	0	0	0	0	0	0	0	0	0	0	0	0	0	0	0	0	0	0	0
chr1	17238440	17238590	1	CTCF	1	0	0	0	0	0	0	0	0	0	0	0	0	0	0	0	0	0	0	0	0	0	0	0	0	0	0	0	0	0	0	0	0	0	0	0	0	0	0	0	0	0	0	0	0
chr1	17240660	17240679	13	CTCF,Maz,JunD,CCNT2,E2F4,E2F6,Egr1,Elf1,HMGN3,Phf8,Rbbp5,Taf1,Zbtb7	1	0	0	0	0	0	0	0	1	1	0	0	0	0	0	0	0	0	0	0	0	0	1	0	0	0	0	1	1	1	1	0	0	0	0	0	0	0	0	0	0	0	1	0	0
chr1	17242160	17242310	2	CTCF,Rad21	1	0	0	1	0	0	0	0	0	0	0	0	0	0	0	0	0	0	0	0	0	0	0	0	0	0	0	0	0	0	0	0	0	0	0	0	0	0	0	0	0	0	0	0	0
chr1	17255540	17255682	2	CTCF,CTCFL	1	0	0	0	0	0	0	0	0	0	0	0	0	0	0	0	0	0	0	0	0	0	0	0	0	0	1	0	0	0	0	0	0	0	0	0	0	0	0	0	0	0	0	0	0
chr1	17256700	17256850	1	CTCF	1	0	0	0	0	0	0	0	0	0	0	0	0	0	0	0	0	0	0	0	0	0	0	0	0	0	0	0	0	0	0	0	0	0	0	0	0	0	0	0	0	0	0	0	0
chr1	17274164	17274177	4	CTCF,Smc3,Maz,JunD	1	0	0	0	1	0	0	0	1	1	0	0	0	0	0	0	0	0	0	0	0	0	0	0	0	0	0	0	0	0	0	0	0	0	0	0	0	0	0	0	0	0	0	0	0
chr1	17278258	17278370	12	CTCF,Rad21,Smc3,Znf143,Maz,JunD,CEBPbeta,CHD2,CTCFL,GATA1,HDAC2,MafK	1	0	0	1	1	1	0	0	1	1	0	0	0	0	0	0	0	0	0	0	0	0	0	1	1	0	1	0	0	0	0	0	0	0	0	0	1	0	0	1	0	0	0	0	0
chr1	17286220	17286370	1	CTCF	1	0	0	0	0	0	0	0	0	0	0	0	0	0	0	0	0	0	0	0	0	0	0	0	0	0	0	0	0	0	0	0	0	0	0	0	0	0	0	0	0	0	0	0	0
chr1	17287355	17287370	18	CTCF,Smc3,Znf143,Maz,JunD,Bhlhe40,CCNT2,CTCFL,Egr1,Elf1,Ets1,HMGN3,MXI1,Sin3A,Thap1,Ubtfs,Usf1,Rad21	1	0	0	1	1	1	0	0	1	1	0	0	0	0	0	0	0	1	0	0	0	0	1	0	0	0	1	0	0	1	1	0	1	0	0	0	0	0	0	0	0	0	1	0	0
chr1	17290131	17290152	4	CTCF,Maz,CHD2,Rad21	1	0	0	1	0	0	0	0	1	0	0	0	0	0	0	0	0	0	0	0	0	0	0	0	1	0	0	0	0	0	0	0	0	0	0	0	0	0	0	0	0	0	0	0	0
chr1	17298022	17298024	3	CTCF,Maz,HDAC6	1	0	0	0	0	0	0	0	1	0	0	0	0	0	0	0	0	0	0	0	0	0	0	0	0	0	0	0	0	0	0	0	0	0	0	0	0	0	0	0	1	0	0	0	0
chr1	17313590	17313656	4	CTCF,Znf143,CTCFL,HMGN3	1	0	0	0	0	1	0	0	0	0	0	0	0	0	0	0	0	0	0	0	0	0	0	0	0	0	1	0	0	0	0	0	0	0	0	0	0	0	0	0	0	0	1	0	0
chr1	17326440	17326590	1	CTCF	1	0	0	0	0	0	0	0	0	0	0	0	0	0	0	0	0	0	0	0	0	0	0	0	0	0	0	0	0	0	0	0	0	0	0	0	0	0	0	0	0	0	0	0	0
chr1	17331657	17331667	5	CTCF,Maz,JunD,CTCFL,Rad21	1	0	0	1	0	0	0	0	1	1	0	0	0	0	0	0	0	0	0	0	0	0	0	0	0	0	1	0	0	0	0	0	0	0	0	0	0	0	0	0	0	0	0	0	0
chr1	17344660	17344810	1	CTCF	1	0	0	0	0	0	0	0	0	0	0	0	0	0	0	0	0	0	0	0	0	0	0	0	0	0	0	0	0	0	0	0	0	0	0	0	0	0	0	0	0	0	0	0	0
chr1	17372240	17372390	1	CTCF	1	0	0	0	0	0	0	0	0	0	0	0	0	0	0	0	0	0	0	0	0	0	0	0	0	0	0	0	0	0	0	0	0	0	0	0	0	0	0	0	0	0	0	0	0
chr1	17372680	17372830	5	CTCF,Rad21,Smc3,Znf143,Tead4	1	0	0	1	1	1	0	0	0	0	0	0	0	0	0	0	0	0	0	0	0	0	0	0	0	0	0	0	0	0	0	0	0	0	0	0	0	0	0	0	0	0	0	0	0
chr1	17386307	17386388	9	CTCF,Yy1,Rad21,Smc3,Znf143,Maz,JunD,Bhlhe40,MafF	1	0	1	1	1	1	0	0	1	1	0	0	0	0	0	0	0	1	0	0	0	0	0	0	0	0	0	0	0	0	0	0	0	0	0	0	0	0	0	0	0	0	0	0	0
chr1	17398360	17398510	1	CTCF	1	0	0	0	0	0	0	0	0	0	0	0	0	0	0	0	0	0	0	0	0	0	0	0	0	0	0	0	0	0	0	0	0	0	0	0	0	0	0	0	0	0	0	0	0
chr1	17402038	17402129	7	CTCF,Smc3,Znf143,Cbx3,CTCFL,Elf1,Rad21	1	0	0	1	1	1	0	0	0	0	0	0	0	0	0	0	0	0	0	0	0	1	0	0	0	0	1	0	0	0	1	0	0	0	0	0	0	0	0	0	0	0	0	0	0
chr1	17452445	17452458	14	CTCF,Yy1,Rad21,Smc3,Znf143,Maz,JunD,CEBPbeta,CHD2,HMGN3,cJun,MafK,MXI1,TFIIF	1	0	1	1	1	1	0	0	1	1	0	0	0	0	0	0	0	0	0	0	0	0	0	1	1	0	0	0	0	0	0	0	0	0	0	0	0	0	0	0	0	0	1	0	1
chr1	17465040	17465190	1	CTCF	1	0	0	0	0	0	0	0	0	0	0	0	0	0	0	0	0	0	0	0	0	0	0	0	0	0	0	0	0	0	0	0	0	0	0	0	0	0	0	0	0	0	0	0	0
chr1	17563692	17563746	15	CTCF,Yy1,Rad21,Smc3,Znf143,Maz,JunD,CEBPbeta,CHD2,FosL,cJun,MafF,MafK,MXI1,TFIIF	1	0	1	1	1	1	0	0	1	1	0	0	0	0	0	0	0	0	0	0	0	0	0	1	1	0	0	0	0	0	0	0	0	0	0	1	0	0	0	0	0	0	0	0	1
chr1	17564320	17564470	1	CTCF	1	0	0	0	0	0	0	0	0	0	0	0	0	0	0	0	0	0	0	0	0	0	0	0	0	0	0	0	0	0	0	0	0	0	0	0	0	0	0	0	0	0	0	0	0
chr1	17586147	17586230	3	CTCF,Maz,JunD	1	0	0	0	0	0	0	0	1	1	0	0	0	0	0	0	0	0	0	0	0	0	0	0	0	0	0	0	0	0	0	0	0	0	0	0	0	0	0	0	0	0	0	0	0
chr1	17591920	17592070	1	CTCF	1	0	0	0	0	0	0	0	0	0	0	0	0	0	0	0	0	0	0	0	0	0	0	0	0	0	0	0	0	0	0	0	0	0	0	0	0	0	0	0	0	0	0	0	0
chr1	17600800	17600950	7	CTCF,Rad21,Smc3,Znf143,Maz,CTCFL,Elf1	1	0	0	1	1	1	0	0	1	0	0	0	0	0	0	0	0	0	0	0	0	0	0	0	0	0	1	0	0	0	1	0	0	0	0	0	0	0	0	0	0	0	0	0	0
chr1	17603260	17603410	2	CTCF,Rad21	1	0	0	1	0	0	0	0	0	0	0	0	0	0	0	0	0	0	0	0	0	0	0	0	0	0	0	0	0	0	0	0	0	0	0	0	0	0	0	0	0	0	0	0	0
chr1	17624060	17624210	1	CTCF	1	0	0	0	0	0	0	0	0	0	0	0	0	0	0	0	0	0	0	0	0	0	0	0	0	0	0	0	0	0	0	0	0	0	0	0	0	0	0	0	0	0	0	0	0
chr1	17636840	17636930	3	CTCF,Maz,Elf1	1	0	0	0	0	0	0	0	1	0	0	0	0	0	0	0	0	0	0	0	0	0	0	0	0	0	0	0	0	0	1	0	0	0	0	0	0	0	0	0	0	0	0	0	0
chr1	17662060	17662210	1	CTCF	1	0	0	0	0	0	0	0	0	0	0	0	0	0	0	0	0	0	0	0	0	0	0	0	0	0	0	0	0	0	0	0	0	0	0	0	0	0	0	0	0	0	0	0	0
chr1	17662700	17662850	7	CTCF,Smc3,Znf143,Maz,Corest,CTCFL,Rad21	1	0	0	1	1	1	0	0	1	0	0	0	0	0	0	0	0	0	0	0	0	0	0	0	0	1	1	0	0	0	0	0	0	0	0	0	0	0	0	0	0	0	0	0	0
chr1	17664320	17664470	1	CTCF	1	0	0	0	0	0	0	0	0	0	0	0	0	0	0	0	0	0	0	0	0	0	0	0	0	0	0	0	0	0	0	0	0	0	0	0	0	0	0	0	0	0	0	0	0
chr1	17665780	17665854	3	CTCF,CEBPbeta,Rad21	1	0	0	1	0	0	0	0	0	0	0	0	0	0	0	0	0	0	0	0	0	0	0	1	0	0	0	0	0	0	0	0	0	0	0	0	0	0	0	0	0	0	0	0	0
chr1	17685588	17685730	2	CTCF,Zbtb7	1	0	0	0	0	0	0	0	0	0	0	0	0	0	0	0	0	0	0	0	0	0	0	0	0	0	0	0	0	0	0	0	0	0	0	0	0	0	0	0	0	0	0	0	0
chr1	17685820	17685861	3	CTCF,JunD,Zbtb7	1	0	0	0	0	0	0	0	0	1	0	0	0	0	0	0	0	0	0	0	0	0	0	0	0	0	0	0	0	0	0	0	0	0	0	0	0	0	0	0	0	0	0	0	0
chr1	17697274	17697340	3	CTCF,Usf1,Rad21	1	0	0	1	0	0	0	0	0	0	0	0	0	0	0	0	0	0	0	0	0	0	0	0	0	0	0	0	0	0	0	0	0	0	0	0	0	0	0	0	0	0	0	0	0
chr1	17699540	17699690	1	CTCF	1	0	0	0	0	0	0	0	0	0	0	0	0	0	0	0	0	0	0	0	0	0	0	0	0	0	0	0	0	0	0	0	0	0	0	0	0	0	0	0	0	0	0	0	0
chr1	17727520	17727616	10	CTCF,Maz,JunD,CEBPbeta,CHD2,Ets1,MafK,Ubtfs,Zbtb7,Rad21	1	0	0	1	0	0	0	0	1	1	0	0	0	0	0	0	0	0	0	0	0	0	0	1	1	0	0	0	0	0	0	0	1	0	0	0	0	0	0	0	0	0	0	0	0
chr1	17727960	17728110	1	CTCF	1	0	0	0	0	0	0	0	0	0	0	0	0	0	0	0	0	0	0	0	0	0	0	0	0	0	0	0	0	0	0	0	0	0	0	0	0	0	0	0	0	0	0	0	0
chr1	17732839	17732910	16	CTCF,Smc3,Znf143,Maz,JunD,Bcl,Cbx3,CCNT2,CHD2,CTCFL,HMGN3,Nr2f2,Tead4,Trim28,Zbtb7,Rad21	1	0	0	1	1	1	0	0	1	1	0	0	0	0	1	0	0	0	0	0	0	1	1	0	1	0	1	0	0	0	0	0	0	0	0	0	0	0	0	0	0	0	1	0	0
chr1	17746440	17746575	14	CTCF,Yy1,Rad21,Smc3,Znf143,Maz,JunD,CCNT2,CHD2,CTCFL,Elf1,HMGN3,Mef2a,Zbtb7	1	0	1	1	1	1	0	0	1	1	0	0	0	0	0	0	0	0	0	0	0	0	1	0	1	0	1	0	0	0	1	0	0	0	0	0	0	0	0	0	0	0	1	0	0
chr1	17766252	17766268	26	CTCF,Myc,Max,Maz,JunD,CCNT2,CTCFL,E2F4,E2F6,Egr1,Ets1,HDAC1,HMGN3,cJun,MXI1,Phf8,Plu1,Sin3A,Sp2,Taf1,Tbp,TFIIB,TFIIF,Ubtfs,Zbtb7,Rad21	1	0	0	1	0	0	1	1	1	1	0	0	0	0	0	0	0	0	0	0	0	0	1	0	0	0	1	1	1	1	0	0	1	0	0	0	0	0	1	0	0	0	1	0	1
chr1	17766475	17766494	21	CTCF,Myc,Max,Maz,JunD,CCNT2,CHD2,E2F4,E2F6,HDAC1,HDAC2,HMGN3,cJun,MafK,MXI1,Phf8,Plu1,TFIIB,TFIIF,Ubtfs,Usf1	1	0	0	0	0	0	1	1	1	1	0	0	0	0	0	0	0	0	0	0	0	0	1	0	1	0	0	1	1	0	0	0	0	0	0	0	0	0	1	1	0	0	1	0	1
chr1	17768300	17768359	9	CTCF,Myc,Maz,JunD,Bhlhe40,CEBPbeta,cJun,MafK,Tead4	1	0	0	0	0	0	1	0	1	1	0	0	0	0	0	0	0	1	0	0	0	0	0	1	0	0	0	0	0	0	0	0	0	0	0	0	0	0	0	0	0	0	0	0	1
chr1	17803980	17804047	5	CTCF,Znf143,Maz,JunD,MXI1	1	0	0	0	0	1	0	0	1	1	0	0	0	0	0	0	0	0	0	0	0	0	0	0	0	0	0	0	0	0	0	0	0	0	0	0	0	0	0	0	0	0	0	0	0
chr1	17811900	17812050	6	CTCF,Smc3,Znf143,Maz,JunD,Rad21	1	0	0	1	1	1	0	0	1	1	0	0	0	0	0	0	0	0	0	0	0	0	0	0	0	0	0	0	0	0	0	0	0	0	0	0	0	0	0	0	0	0	0	0	0
chr1	17820344	17820470	2	CTCF,cJun	1	0	0	0	0	0	0	0	0	0	0	0	0	0	0	0	0	0	0	0	0	0	0	0	0	0	0	0	0	0	0	0	0	0	0	0	0	0	0	0	0	0	0	0	1
chr1	17820840	17820891	23	CTCF,TF3C,Yy1,Rad21,Smc3,Znf143,Maz,JunD,Bhlhe40,Cbx3,CHD2,Corest,CTCFL,HDAC2,cJun,MafF,MafK,Nr2f2,P300,Tblr1,Tead4,TFIIF,Usf1	1	1	1	1	1	1	0	0	1	1	0	0	0	0	0	0	0	1	0	0	0	1	0	0	1	1	1	0	0	0	0	0	0	0	0	0	0	0	0	1	0	0	0	0	1
chr1	17828909	17829050	7	CTCF,Rad21,Smc3,Znf143,Maz,JunD,CTCFL	1	0	0	1	1	1	0	0	1	1	0	0	0	0	0	0	0	0	0	0	0	0	0	0	0	0	1	0	0	0	0	0	0	0	0	0	0	0	0	0	0	0	0	0	0
chr1	17834500	17834650	1	CTCF	1	0	0	0	0	0	0	0	0	0	0	0	0	0	0	0	0	0	0	0	0	0	0	0	0	0	0	0	0	0	0	0	0	0	0	0	0	0	0	0	0	0	0	0	0
chr1	17899220	17899370	1	CTCF	1	0	0	0	0	0	0	0	0	0	0	0	0	0	0	0	0	0	0	0	0	0	0	0	0	0	0	0	0	0	0	0	0	0	0	0	0	0	0	0	0	0	0	0	0
chr1	17901180	17901330	1	CTCF	1	0	0	0	0	0	0	0	0	0	0	0	0	0	0	0	0	0	0	0	0	0	0	0	0	0	0	0	0	0	0	0	0	0	0	0	0	0	0	0	0	0	0	0	0
chr1	17928346	17928367	5	CTCF,Smc3,Maz,JunD,Rad21	1	0	0	1	1	0	0	0	1	1	0	0	0	0	0	0	0	0	0	0	0	0	0	0	0	0	0	0	0	0	0	0	0	0	0	0	0	0	0	0	0	0	0	0	0
chr1	17933478	17933610	9	CTCF,Rad21,Smc3,Znf143,Maz,JunD,Bhlhe40,CTCFL,Ubtfs	1	0	0	1	1	1	0	0	1	1	0	0	0	0	0	0	0	1	0	0	0	0	0	0	0	0	1	0	0	0	0	0	0	0	0	0	0	0	0	0	0	0	0	0	0
chr1	17953960	17954110	1	CTCF	1	0	0	0	0	0	0	0	0	0	0	0	0	0	0	0	0	0	0	0	0	0	0	0	0	0	0	0	0	0	0	0	0	0	0	0	0	0	0	0	0	0	0	0	0
chr1	17956090	17956173	4	CTCF,Smc3,Maz,Rad21	1	0	0	1	1	0	0	0	1	0	0	0	0	0	0	0	0	0	0	0	0	0	0	0	0	0	0	0	0	0	0	0	0	0	0	0	0	0	0	0	0	0	0	0	0
chr1	17973522	17973577	3	CTCF,Maz,CTCFL	1	0	0	0	0	0	0	0	1	0	0	0	0	0	0	0	0	0	0	0	0	0	0	0	0	0	1	0	0	0	0	0	0	0	0	0	0	0	0	0	0	0	0	0	0
chr1	17980465	17980488	8	CTCF,Rad21,Smc3,Znf143,Maz,JunD,CTCFL,MafF	1	0	0	1	1	1	0	0	1	1	0	0	0	0	0	0	0	0	0	0	0	0	0	0	0	0	1	0	0	0	0	0	0	0	0	0	0	0	0	0	0	0	0	0	0
chr1	17988250	17988271	11	CTCF,Rad21,Smc3,Znf143,Maz,JunD,HMGN3,cJun,MafF,MafK,Zbtb7	1	0	0	1	1	1	0	0	1	1	0	0	0	0	0	0	0	0	0	0	0	0	0	0	0	0	0	0	0	0	0	0	0	0	0	0	0	0	0	0	0	0	1	0	1
chr1	17990960	17991110	1	CTCF	1	0	0	0	0	0	0	0	0	0	0	0	0	0	0	0	0	0	0	0	0	0	0	0	0	0	0	0	0	0	0	0	0	0	0	0	0	0	0	0	0	0	0	0	0
chr1	17996520	17996670	1	CTCF	1	0	0	0	0	0	0	0	0	0	0	0	0	0	0	0	0	0	0	0	0	0	0	0	0	0	0	0	0	0	0	0	0	0	0	0	0	0	0	0	0	0	0	0	0
chr1	17998380	17998530	1	CTCF	1	0	0	0	0	0	0	0	0	0	0	0	0	0	0	0	0	0	0	0	0	0	0	0	0	0	0	0	0	0	0	0	0	0	0	0	0	0	0	0	0	0	0	0	0
chr1	18022800	18022950	1	CTCF	1	0	0	0	0	0	0	0	0	0	0	0	0	0	0	0	0	0	0	0	0	0	0	0	0	0	0	0	0	0	0	0	0	0	0	0	0	0	0	0	0	0	0	0	0
chr1	18023142	18023189	2	CTCF,Maz	1	0	0	0	0	0	0	0	1	0	0	0	0	0	0	0	0	0	0	0	0	0	0	0	0	0	0	0	0	0	0	0	0	0	0	0	0	0	0	0	0	0	0	0	0
chr1	18023500	18023650	1	CTCF	1	0	0	0	0	0	0	0	0	0	0	0	0	0	0	0	0	0	0	0	0	0	0	0	0	0	0	0	0	0	0	0	0	0	0	0	0	0	0	0	0	0	0	0	0
chr1	18050260	18050410	1	CTCF	1	0	0	0	0	0	0	0	0	0	0	0	0	0	0	0	0	0	0	0	0	0	0	0	0	0	0	0	0	0	0	0	0	0	0	0	0	0	0	0	0	0	0	0	0
chr1	18052780	18052930	1	CTCF	1	0	0	0	0	0	0	0	0	0	0	0	0	0	0	0	0	0	0	0	0	0	0	0	0	0	0	0	0	0	0	0	0	0	0	0	0	0	0	0	0	0	0	0	0
chr1	18067760	18067910	1	CTCF	1	0	0	0	0	0	0	0	0	0	0	0	0	0	0	0	0	0	0	0	0	0	0	0	0	0	0	0	0	0	0	0	0	0	0	0	0	0	0	0	0	0	0	0	0
chr1	18071780	18071930	1	CTCF	1	0	0	0	0	0	0	0	0	0	0	0	0	0	0	0	0	0	0	0	0	0	0	0	0	0	0	0	0	0	0	0	0	0	0	0	0	0	0	0	0	0	0	0	0
chr1	18073460	18073610	2	CTCF,Rad21	1	0	0	1	0	0	0	0	0	0	0	0	0	0	0	0	0	0	0	0	0	0	0	0	0	0	0	0	0	0	0	0	0	0	0	0	0	0	0	0	0	0	0	0	0
chr1	18081790	18081797	18	CTCF,Znf143,Myc,Max,Maz,JunD,Bhlhe40,Cbx3,CHD2,CTCFL,E2F6,Elf1,cJun,MXI1,Setdb1,Trim28,Usf1,Rad21	1	0	0	1	0	1	1	1	1	1	0	0	0	0	0	0	0	1	0	0	0	1	0	0	1	0	1	0	1	0	1	0	0	0	0	0	0	0	0	0	0	0	0	0	1
chr1	18085764	18085830	12	CTCF,Znf143,Max,Bhlhe40,Cbx3,E2F6,Elf1,Setdb1,TFIIF,Trim28,Usf1,Rad21	1	0	0	1	0	1	0	1	0	0	0	0	0	0	0	0	0	1	0	0	0	1	0	0	0	0	0	0	1	0	1	0	0	0	0	0	0	0	0	0	0	0	0	0	0
chr1	18152720	18152870	9	CTCF,Smc3,Znf143,Maz,CHD2,CTCFL,Egr1,Usf1,Rad21	1	0	0	1	1	1	0	0	1	0	0	0	0	0	0	0	0	0	0	0	0	0	0	0	1	0	1	0	0	1	0	0	0	0	0	0	0	0	0	0	0	0	0	0	0
chr1	18175840	18175990	2	CTCF,Rad21	1	0	0	1	0	0	0	0	0	0	0	0	0	0	0	0	0	0	0	0	0	0	0	0	0	0	0	0	0	0	0	0	0	0	0	0	0	0	0	0	0	0	0	0	0
chr1	18236320	18236470	1	CTCF	1	0	0	0	0	0	0	0	0	0	0	0	0	0	0	0	0	0	0	0	0	0	0	0	0	0	0	0	0	0	0	0	0	0	0	0	0	0	0	0	0	0	0	0	0
chr1	18246460	18246610	2	CTCF,Rad21	1	0	0	1	0	0	0	0	0	0	0	0	0	0	0	0	0	0	0	0	0	0	0	0	0	0	0	0	0	0	0	0	0	0	0	0	0	0	0	0	0	0	0	0	0
chr1	18249537	18249610	7	CTCF,Rad21,Smc3,Znf143,Maz,CEBPbeta,MafK	1	0	0	1	1	1	0	0	1	0	0	0	0	0	0	0	0	0	0	0	0	0	0	1	0	0	0	0	0	0	0	0	0	0	0	0	0	0	0	0	0	0	0	0	0
chr1	18269480	18269630	1	CTCF	1	0	0	0	0	0	0	0	0	0	0	0	0	0	0	0	0	0	0	0	0	0	0	0	0	0	0	0	0	0	0	0	0	0	0	0	0	0	0	0	0	0	0	0	0
chr1	18310500	18310650	1	CTCF	1	0	0	0	0	0	0	0	0	0	0	0	0	0	0	0	0	0	0	0	0	0	0	0	0	0	0	0	0	0	0	0	0	0	0	0	0	0	0	0	0	0	0	0	0
chr1	18311120	18311270	5	CTCF,Smc3,Znf143,CEBPbeta,Rad21	1	0	0	1	1	1	0	0	0	0	0	0	0	0	0	0	0	0	0	0	0	0	0	1	0	0	0	0	0	0	0	0	0	0	0	0	0	0	0	0	0	0	0	0	0
chr1	18325500	18325646	4	CTCF,Smc3,CTCFL,Rad21	1	0	0	1	1	0	0	0	0	0	0	0	0	0	0	0	0	0	0	0	0	0	0	0	0	0	1	0	0	0	0	0	0	0	0	0	0	0	0	0	0	0	0	0	0
chr1	18368260	18368410	1	CTCF	1	0	0	0	0	0	0	0	0	0	0	0	0	0	0	0	0	0	0	0	0	0	0	0	0	0	0	0	0	0	0	0	0	0	0	0	0	0	0	0	0	0	0	0	0
chr1	18426260	18426410	1	CTCF	1	0	0	0	0	0	0	0	0	0	0	0	0	0	0	0	0	0	0	0	0	0	0	0	0	0	0	0	0	0	0	0	0	0	0	0	0	0	0	0	0	0	0	0	0
chr1	18427060	18427208	9	CTCF,Smc3,Znf143,Maz,JunD,MafF,MafK,MXI1,Rad21	1	0	0	1	1	1	0	0	1	1	0	0	0	0	0	0	0	0	0	0	0	0	0	0	0	0	0	0	0	0	0	0	0	0	0	0	0	0	0	0	0	0	0	0	0
chr1	18436821	18436930	2	CTCF,CTCFL	1	0	0	0	0	0	0	0	0	0	0	0	0	0	0	0	0	0	0	0	0	0	0	0	0	0	1	0	0	0	0	0	0	0	0	0	0	0	0	0	0	0	0	0	0
chr1	18465915	18465950	2	CTCF,Znf143	1	0	0	0	0	1	0	0	0	0	0	0	0	0	0	0	0	0	0	0	0	0	0	0	0	0	0	0	0	0	0	0	0	0	0	0	0	0	0	0	0	0	0	0	0
chr1	18475620	18475770	1	CTCF	1	0	0	0	0	0	0	0	0	0	0	0	0	0	0	0	0	0	0	0	0	0	0	0	0	0	0	0	0	0	0	0	0	0	0	0	0	0	0	0	0	0	0	0	0
chr1	18523220	18523370	1	CTCF	1	0	0	0	0	0	0	0	0	0	0	0	0	0	0	0	0	0	0	0	0	0	0	0	0	0	0	0	0	0	0	0	0	0	0	0	0	0	0	0	0	0	0	0	0
chr1	18526720	18526870	1	CTCF	1	0	0	0	0	0	0	0	0	0	0	0	0	0	0	0	0	0	0	0	0	0	0	0	0	0	0	0	0	0	0	0	0	0	0	0	0	0	0	0	0	0	0	0	0
chr1	18544020	18544170	6	CTCF,Yy1,Smc3,Znf143,CTCFL,Rad21	1	0	1	1	1	1	0	0	0	0	0	0	0	0	0	0	0	0	0	0	0	0	0	0	0	0	1	0	0	0	0	0	0	0	0	0	0	0	0	0	0	0	0	0	0
chr1	18558730	18558769	4	CTCF,Znf143,Cbx3,MafK	1	0	0	0	0	1	0	0	0	0	0	0	0	0	0	0	0	0	0	0	0	1	0	0	0	0	0	0	0	0	0	0	0	0	0	0	0	0	0	0	0	0	0	0	0
chr1	18561369	18561510	10	CTCF,Smc3,Znf143,Maz,JunD,Arid3a,Cbx3,CTCFL,MafK,Rad21	1	0	0	1	1	1	0	0	1	1	1	0	0	0	0	0	0	0	0	0	0	1	0	0	0	0	1	0	0	0	0	0	0	0	0	0	0	0	0	0	0	0	0	0	0
chr1	18573140	18573290	2	CTCF,Rad21	1	0	0	1	0	0	0	0	0	0	0	0	0	0	0	0	0	0	0	0	0	0	0	0	0	0	0	0	0	0	0	0	0	0	0	0	0	0	0	0	0	0	0	0	0
chr1	18616180	18616330	1	CTCF	1	0	0	0	0	0	0	0	0	0	0	0	0	0	0	0	0	0	0	0	0	0	0	0	0	0	0	0	0	0	0	0	0	0	0	0	0	0	0	0	0	0	0	0	0
chr1	18626320	18626470	5	CTCF,Smc3,Znf143,JunD,Rad21	1	0	0	1	1	1	0	0	0	1	0	0	0	0	0	0	0	0	0	0	0	0	0	0	0	0	0	0	0	0	0	0	0	0	0	0	0	0	0	0	0	0	0	0	0
chr1	18629410	18629550	5	CTCF,Smc3,Maz,Zbtb7,Rad21	1	0	0	1	1	0	0	0	1	0	0	0	0	0	0	0	0	0	0	0	0	0	0	0	0	0	0	0	0	0	0	0	0	0	0	0	0	0	0	0	0	0	0	0	0
chr1	18649060	18649200	9	CTCF,Znf143,Maz,JunD,Bhlhe40,Cbx3,E2F6,Usf1,Rad21	1	0	0	1	0	1	0	0	1	1	0	0	0	0	0	0	0	1	0	0	0	1	0	0	0	0	0	0	1	0	0	0	0	0	0	0	0	0	0	0	0	0	0	0	0
chr1	18649380	18649486	2	CTCF,E2F6	1	0	0	0	0	0	0	0	0	0	0	0	0	0	0	0	0	0	0	0	0	0	0	0	0	0	0	0	1	0	0	0	0	0	0	0	0	0	0	0	0	0	0	0	0
chr1	18649840	18649990	1	CTCF	1	0	0	0	0	0	0	0	0	0	0	0	0	0	0	0	0	0	0	0	0	0	0	0	0	0	0	0	0	0	0	0	0	0	0	0	0	0	0	0	0	0	0	0	0
chr1	18650887	18650990	7	CTCF,Yy1,Smc3,Znf143,Maz,JunD,Tead4	1	0	1	0	1	1	0	0	1	1	0	0	0	0	0	0	0	0	0	0	0	0	0	0	0	0	0	0	0	0	0	0	0	0	0	0	0	0	0	0	0	0	0	0	0
chr1	18688720	18688870	1	CTCF	1	0	0	0	0	0	0	0	0	0	0	0	0	0	0	0	0	0	0	0	0	0	0	0	0	0	0	0	0	0	0	0	0	0	0	0	0	0	0	0	0	0	0	0	0
chr1	18691720	18691870	3	CTCF,Nr2f2,Tal1	1	0	0	0	0	0	0	0	0	0	0	0	0	0	0	0	0	0	0	0	0	0	0	0	0	0	0	0	0	0	0	0	0	0	0	0	0	0	0	0	0	0	0	0	0
chr1	18700500	18700650	6	CTCF,Smc3,Znf143,Maz,JunD,Rad21	1	0	0	1	1	1	0	0	1	1	0	0	0	0	0	0	0	0	0	0	0	0	0	0	0	0	0	0	0	0	0	0	0	0	0	0	0	0	0	0	0	0	0	0	0
chr1	18725590	18725630	2	CTCF,Znf263	1	0	0	0	0	0	0	0	0	0	0	0	0	0	0	0	0	0	0	0	0	0	0	0	0	0	0	0	0	0	0	0	0	0	0	0	0	0	0	0	0	0	0	0	0
chr1	18739406	18739410	13	CTCF,Maz,JunD,Atf1,Bhlhe40,CCNT2,MafF,MafK,Nr2f2,P300,Tal1,Tead4,Ubtfs	1	0	0	0	0	0	0	0	1	1	0	1	0	0	0	0	0	1	0	0	0	0	1	0	0	0	0	0	0	0	0	0	0	0	0	0	0	0	0	0	0	0	0	0	0
chr1	18795255	18795262	3	CTCF,Maz,JunD	1	0	0	0	0	0	0	0	1	1	0	0	0	0	0	0	0	0	0	0	0	0	0	0	0	0	0	0	0	0	0	0	0	0	0	0	0	0	0	0	0	0	0	0	0
chr1	18812829	18812930	4	CTCF,Maz,JunD,Rad21	1	0	0	1	0	0	0	0	1	1	0	0	0	0	0	0	0	0	0	0	0	0	0	0	0	0	0	0	0	0	0	0	0	0	0	0	0	0	0	0	0	0	0	0	0
chr1	18838040	18838190	1	CTCF	1	0	0	0	0	0	0	0	0	0	0	0	0	0	0	0	0	0	0	0	0	0	0	0	0	0	0	0	0	0	0	0	0	0	0	0	0	0	0	0	0	0	0	0	0
chr1	18857630	18857710	27	CTCF,Smc3,Znf143,Maz,JunD,Arid3a,Atf1,Bhlhe40,CCNT2,CEBPbeta,CHD2,fos,FosL,GATA1,GATA2,HMGN3,cJun,MafF,MafK,MXI1,Nr2f2,P300,Stat5,Tal1,Tead4,Trim28,Rad21	1	0	0	1	1	1	0	0	1	1	1	1	0	0	0	0	0	1	0	0	0	0	1	1	1	0	0	0	0	0	0	0	0	0	1	1	1	1	0	0	0	0	1	0	1
chr1	18882640	18882790	1	CTCF	1	0	0	0	0	0	0	0	0	0	0	0	0	0	0	0	0	0	0	0	0	0	0	0	0	0	0	0	0	0	0	0	0	0	0	0	0	0	0	0	0	0	0	0	0
chr1	18882980	18883130	3	CTCF,CTCFL,Tead4	1	0	0	0	0	0	0	0	0	0	0	0	0	0	0	0	0	0	0	0	0	0	0	0	0	0	1	0	0	0	0	0	0	0	0	0	0	0	0	0	0	0	0	0	0
chr1	18887361	18887400	3	CTCF,JunD,CTCFL	1	0	0	0	0	0	0	0	0	1	0	0	0	0	0	0	0	0	0	0	0	0	0	0	0	0	1	0	0	0	0	0	0	0	0	0	0	0	0	0	0	0	0	0	0
chr1	18902200	18902350	8	CTCF,Rad21,Smc3,Znf143,Maz,JunD,CHD2,cJun	1	0	0	1	1	1	0	0	1	1	0	0	0	0	0	0	0	0	0	0	0	0	0	0	1	0	0	0	0	0	0	0	0	0	0	0	0	0	0	0	0	0	0	0	1
chr1	18908049	18908051	9	CTCF,Rad21,Smc3,Znf143,Maz,JunD,Elf1,cJun,MafK	1	0	0	1	1	1	0	0	1	1	0	0	0	0	0	0	0	0	0	0	0	0	0	0	0	0	0	0	0	0	1	0	0	0	0	0	0	0	0	0	0	0	0	0	1
chr1	18911360	18911510	3	CTCF,Mef2a,Rad21	1	0	0	1	0	0	0	0	0	0	0	0	0	0	0	0	0	0	0	0	0	0	0	0	0	0	0	0	0	0	0	0	0	0	0	0	0	0	0	0	0	0	0	0	0
chr1	18924029	18924150	7	CTCF,Rad21,Smc3,Znf143,Maz,JunD,CEBPbeta	1	0	0	1	1	1	0	0	1	1	0	0	0	0	0	0	0	0	0	0	0	0	0	1	0	0	0	0	0	0	0	0	0	0	0	0	0	0	0	0	0	0	0	0	0
chr1	18926360	18926510	1	CTCF	1	0	0	0	0	0	0	0	0	0	0	0	0	0	0	0	0	0	0	0	0	0	0	0	0	0	0	0	0	0	0	0	0	0	0	0	0	0	0	0	0	0	0	0	0
chr1	18935214	18935257	6	CTCF,Smc3,Znf143,CEBPbeta,MafK,Rad21	1	0	0	1	1	1	0	0	0	0	0	0	0	0	0	0	0	0	0	0	0	0	0	1	0	0	0	0	0	0	0	0	0	0	0	0	0	0	0	0	0	0	0	0	0
chr1	18962960	18963110	1	CTCF	1	0	0	0	0	0	0	0	0	0	0	0	0	0	0	0	0	0	0	0	0	0	0	0	0	0	0	0	0	0	0	0	0	0	0	0	0	0	0	0	0	0	0	0	0
chr1	19008000	19008016	13	CTCF,Rad21,Smc3,Znf143,Maz,JunD,Cbx3,CEBPbeta,Elf1,cJun,MafK,Sp2,Tead4	1	0	0	1	1	1	0	0	1	1	0	0	0	0	0	0	0	0	0	0	0	1	0	1	0	0	0	0	0	0	1	0	0	0	0	0	0	0	0	0	0	0	0	0	1
chr1	19029460	19029610	1	CTCF	1	0	0	0	0	0	0	0	0	0	0	0	0	0	0	0	0	0	0	0	0	0	0	0	0	0	0	0	0	0	0	0	0	0	0	0	0	0	0	0	0	0	0	0	0
chr1	19054480	19054630	1	CTCF	1	0	0	0	0	0	0	0	0	0	0	0	0	0	0	0	0	0	0	0	0	0	0	0	0	0	0	0	0	0	0	0	0	0	0	0	0	0	0	0	0	0	0	0	0
chr1	19057740	19057890	1	CTCF	1	0	0	0	0	0	0	0	0	0	0	0	0	0	0	0	0	0	0	0	0	0	0	0	0	0	0	0	0	0	0	0	0	0	0	0	0	0	0	0	0	0	0	0	0
chr1	19069860	19070010	2	CTCF,Rad21	1	0	0	1	0	0	0	0	0	0	0	0	0	0	0	0	0	0	0	0	0	0	0	0	0	0	0	0	0	0	0	0	0	0	0	0	0	0	0	0	0	0	0	0	0
chr1	19121160	19121310	2	CTCF,Ubtfs	1	0	0	0	0	0	0	0	0	0	0	0	0	0	0	0	0	0	0	0	0	0	0	0	0	0	0	0	0	0	0	0	0	0	0	0	0	0	0	0	0	0	0	0	0
chr1	19132923	19133030	2	CTCF,Arid3a	1	0	0	0	0	0	0	0	0	0	1	0	0	0	0	0	0	0	0	0	0	0	0	0	0	0	0	0	0	0	0	0	0	0	0	0	0	0	0	0	0	0	0	0	0
chr1	19147416	19147499	8	CTCF,Rad21,Smc3,Znf143,Maz,JunD,Bhlhe40,CCNT2	1	0	0	1	1	1	0	0	1	1	0	0	0	0	0	0	0	1	0	0	0	0	1	0	0	0	0	0	0	0	0	0	0	0	0	0	0	0	0	0	0	0	0	0	0
chr1	19180864	19180910	2	CTCF,cJun	1	0	0	0	0	0	0	0	0	0	0	0	0	0	0	0	0	0	0	0	0	0	0	0	0	0	0	0	0	0	0	0	0	0	0	0	0	0	0	0	0	0	0	0	1
chr1	19181258	19181338	13	CTCF,Yy1,Rad21,Smc3,Maz,JunD,Atf1,E2F6,Elf1,HMGN3,cJun,Srf,Thap1	1	0	1	1	1	0	0	0	1	1	0	1	0	0	0	0	0	0	0	0	0	0	0	0	0	0	0	0	1	0	1	0	0	0	0	0	0	0	0	0	0	0	1	0	1
chr1	19201820	19201956	14	CTCF,Rad21,Smc3,Znf143,Maz,JunD,Bhlhe40,CCNT2,CHD2,HMGN3,cJun,MafK,TFIIF,Ubtfs	1	0	0	1	1	1	0	0	1	1	0	0	0	0	0	0	0	1	0	0	0	0	1	0	1	0	0	0	0	0	0	0	0	0	0	0	0	0	0	0	0	0	1	0	1
chr1	19210757	19210877	12	CTCF,Rad21,Smc3,Znf143,Maz,JunD,CHD2,Egr1,HMGN3,MafK,Tblr1,Tead4	1	0	0	1	1	1	0	0	1	1	0	0	0	0	0	0	0	0	0	0	0	0	0	0	1	0	0	0	0	1	0	0	0	0	0	0	0	0	0	0	0	0	1	0	0
chr1	19233679	19233710	13	CTCF,Smc3,Znf143,Maz,JunD,Arid3a,Cbx3,CEBPbeta,HDAC2,MafF,MafK,MXI1,P300	1	0	0	0	1	1	0	0	1	1	1	0	0	0	0	0	0	0	0	0	0	1	0	1	0	0	0	0	0	0	0	0	0	0	0	0	0	0	0	1	0	0	0	0	0
chr1	19239726	19239772	15	CTCF,Yy1,Smc3,Znf143,Maz,JunD,CHD2,CTCFL,Egr1,Elf1,cJun,MafK,Ubtfs,Zbtb7,Rad21	1	0	1	1	1	1	0	0	1	1	0	0	0	0	0	0	0	0	0	0	0	0	0	0	1	0	1	0	0	1	1	0	0	0	0	0	0	0	0	0	0	0	0	0	1
chr1	19240680	19240830	1	CTCF	1	0	0	0	0	0	0	0	0	0	0	0	0	0	0	0	0	0	0	0	0	0	0	0	0	0	0	0	0	0	0	0	0	0	0	0	0	0	0	0	0	0	0	0	0
chr1	19276660	19276810	3	CTCF,Maz,Rad21	1	0	0	1	0	0	0	0	1	0	0	0	0	0	0	0	0	0	0	0	0	0	0	0	0	0	0	0	0	0	0	0	0	0	0	0	0	0	0	0	0	0	0	0	0
chr1	19282348	19282388	4	CTCF,CCNT2,Egr1,Ubtfs	1	0	0	0	0	0	0	0	0	0	0	0	0	0	0	0	0	0	0	0	0	0	1	0	0	0	0	0	0	1	0	0	0	0	0	0	0	0	0	0	0	0	0	0	0
chr1	19302380	19302530	1	CTCF	1	0	0	0	0	0	0	0	0	0	0	0	0	0	0	0	0	0	0	0	0	0	0	0	0	0	0	0	0	0	0	0	0	0	0	0	0	0	0	0	0	0	0	0	0
chr1	19338949	19339070	3	CTCF,MafK,Rad21	1	0	0	1	0	0	0	0	0	0	0	0	0	0	0	0	0	0	0	0	0	0	0	0	0	0	0	0	0	0	0	0	0	0	0	0	0	0	0	0	0	0	0	0	0
chr1	19359380	19359530	1	CTCF	1	0	0	0	0	0	0	0	0	0	0	0	0	0	0	0	0	0	0	0	0	0	0	0	0	0	0	0	0	0	0	0	0	0	0	0	0	0	0	0	0	0	0	0	0
chr1	19370000	19370150	2	CTCF,Rad21	1	0	0	1	0	0	0	0	0	0	0	0	0	0	0	0	0	0	0	0	0	0	0	0	0	0	0	0	0	0	0	0	0	0	0	0	0	0	0	0	0	0	0	0	0
chr1	19384022	19384170	4	CTCF,Maz,JunD,Rad21	1	0	0	1	0	0	0	0	1	1	0	0	0	0	0	0	0	0	0	0	0	0	0	0	0	0	0	0	0	0	0	0	0	0	0	0	0	0	0	0	0	0	0	0	0
chr1	19422827	19422970	3	CTCF,Maz,Rad21	1	0	0	1	0	0	0	0	1	0	0	0	0	0	0	0	0	0	0	0	0	0	0	0	0	0	0	0	0	0	0	0	0	0	0	0	0	0	0	0	0	0	0	0	0
chr1	19440240	19440390	9	CTCF,Smc3,Znf143,Maz,JunD,CCNT2,MafF,MafK,Rad21	1	0	0	1	1	1	0	0	1	1	0	0	0	0	0	0	0	0	0	0	0	0	1	0	0	0	0	0	0	0	0	0	0	0	0	0	0	0	0	0	0	0	0	0	0
chr1	19479800	19479950	1	CTCF	1	0	0	0	0	0	0	0	0	0	0	0	0	0	0	0	0	0	0	0	0	0	0	0	0	0	0	0	0	0	0	0	0	0	0	0	0	0	0	0	0	0	0	0	0
chr1	19506243	19506290	9	CTCF,Smc3,Znf143,Maz,JunD,CCNT2,MafK,MXI1,Rad21	1	0	0	1	1	1	0	0	1	1	0	0	0	0	0	0	0	0	0	0	0	0	1	0	0	0	0	0	0	0	0	0	0	0	0	0	0	0	0	0	0	0	0	0	0
chr1	19559040	19559190	1	CTCF	1	0	0	0	0	0	0	0	0	0	0	0	0	0	0	0	0	0	0	0	0	0	0	0	0	0	0	0	0	0	0	0	0	0	0	0	0	0	0	0	0	0	0	0	0
chr1	19567840	19567943	9	CTCF,Rad21,Smc3,Znf143,Maz,JunD,CEBPbeta,MafF,MafK	1	0	0	1	1	1	0	0	1	1	0	0	0	0	0	0	0	0	0	0	0	0	0	1	0	0	0	0	0	0	0	0	0	0	0	0	0	0	0	0	0	0	0	0	0
chr1	19568260	19568410	1	CTCF	1	0	0	0	0	0	0	0	0	0	0	0	0	0	0	0	0	0	0	0	0	0	0	0	0	0	0	0	0	0	0	0	0	0	0	0	0	0	0	0	0	0	0	0	0
chr1	19578000	19578047	32	CTCF,Yy1,Znf143,Myc,Max,Maz,JunD,CCNT2,CHD2,E2F4,E2F6,Egr1,HDAC8,HMGN3,MafK,MXI1,Nrf1,P300,Phf8,Plu1,Rbbp5,Rfx5,Setdb1,Sin3A,Taf1,Tblr1,Tbp,Tead4,TFIIB,TFIIF,Zbtb7,Zbtb33	1	0	1	0	0	1	1	1	1	1	0	0	0	0	0	0	0	0	0	0	0	0	1	0	1	0	0	1	1	1	0	0	0	0	0	0	0	0	0	0	0	1	1	0	0
chr1	19578160	19578162	29	CTCF,Znf143,Myc,Max,Maz,JunD,Bhlhe40,CCNT2,CHD2,E2F4,E2F6,HDAC8,HMGN3,MafK,MXI1,Nrf1,P300,Phf8,Plu1,Rbbp5,Rfx5,Setdb1,Taf1,Tblr1,Tbp,Tead4,TFIIB,TFIIF,Zbtb33	1	0	0	0	0	1	1	1	1	1	0	0	0	0	0	0	0	1	0	0	0	0	1	0	1	0	0	1	1	0	0	0	0	0	0	0	0	0	0	0	0	1	1	0	0
chr1	19595000	19595150	1	CTCF	1	0	0	0	0	0	0	0	0	0	0	0	0	0	0	0	0	0	0	0	0	0	0	0	0	0	0	0	0	0	0	0	0	0	0	0	0	0	0	0	0	0	0	0	0
chr1	19638840	19638858	24	CTCF,Maz,JunD,Bhlhe40,CCNT2,CHD2,CTCFL,E2F4,E2F6,Egr1,HDAC1,HMGN3,cJun,MXI1,Phf8,Sap30,Sin3A,Taf1,Taf7,Tbp,TFIIB,Thap1,Usf1,Zbtb7	1	0	0	0	0	0	0	0	1	1	0	0	0	0	0	0	0	1	0	0	0	0	1	0	1	0	1	1	1	1	0	0	0	0	0	0	0	0	1	0	0	0	1	0	1
chr1	19665073	19665159	3	CTCF,Maz,CCNT2	1	0	0	0	0	0	0	0	1	0	0	0	0	0	0	0	0	0	0	0	0	0	1	0	0	0	0	0	0	0	0	0	0	0	0	0	0	0	0	0	0	0	0	0	0
chr1	19667660	19667810	2	CTCF,cJun	1	0	0	0	0	0	0	0	0	0	0	0	0	0	0	0	0	0	0	0	0	0	0	0	0	0	0	0	0	0	0	0	0	0	0	0	0	0	0	0	0	0	0	0	1
chr1	19668095	19668116	16	CTCF,Smc3,Znf143,Maz,JunD,Bhlhe40,CCNT2,CHD2,CTCFL,cJun,MafF,MafK,Nr2f2,Trim28,Znf263,Rad21	1	0	0	1	1	1	0	0	1	1	0	0	0	0	0	0	0	1	0	0	0	0	1	0	1	0	1	0	0	0	0	0	0	0	0	0	0	0	0	0	0	0	0	0	1
chr1	19668780	19668912	2	CTCF,cJun	1	0	0	0	0	0	0	0	0	0	0	0	0	0	0	0	0	0	0	0	0	0	0	0	0	0	0	0	0	0	0	0	0	0	0	0	0	0	0	0	0	0	0	0	1
chr1	19670960	19671023	9	CTCF,Rad21,Smc3,Znf143,Maz,JunD,CHD2,HMGN3,Nr2f2	1	0	0	1	1	1	0	0	1	1	0	0	0	0	0	0	0	0	0	0	0	0	0	0	1	0	0	0	0	0	0	0	0	0	0	0	0	0	0	0	0	0	1	0	0
chr1	19680160	19680310	1	CTCF	1	0	0	0	0	0	0	0	0	0	0	0	0	0	0	0	0	0	0	0	0	0	0	0	0	0	0	0	0	0	0	0	0	0	0	0	0	0	0	0	0	0	0	0	0
chr1	19700940	19701036	4	CTCF,Znf143,Maz,Rad21	1	0	0	1	0	1	0	0	1	0	0	0	0	0	0	0	0	0	0	0	0	0	0	0	0	0	0	0	0	0	0	0	0	0	0	0	0	0	0	0	0	0	0	0	0
chr1	19713700	19713850	1	CTCF	1	0	0	0	0	0	0	0	0	0	0	0	0	0	0	0	0	0	0	0	0	0	0	0	0	0	0	0	0	0	0	0	0	0	0	0	0	0	0	0	0	0	0	0	0
chr1	19717965	19718030	14	CTCF,Smc3,Znf143,Maz,JunD,Arid3a,CCNT2,CEBPbeta,CTCFL,MafK,Tblr1,Tead4,TFIIF,Rad21	1	0	0	1	1	1	0	0	1	1	1	0	0	0	0	0	0	0	0	0	0	0	1	1	0	0	1	0	0	0	0	0	0	0	0	0	0	0	0	0	0	0	0	0	0
chr1	19731820	19731896	3	CTCF,Maz,JunD	1	0	0	0	0	0	0	0	1	1	0	0	0	0	0	0	0	0	0	0	0	0	0	0	0	0	0	0	0	0	0	0	0	0	0	0	0	0	0	0	0	0	0	0	0
chr1	19737040	19737190	1	CTCF	1	0	0	0	0	0	0	0	0	0	0	0	0	0	0	0	0	0	0	0	0	0	0	0	0	0	0	0	0	0	0	0	0	0	0	0	0	0	0	0	0	0	0	0	0
chr1	19766468	19766558	5	CTCF,Rad21,Smc3,Maz,JunD	1	0	0	1	1	0	0	0	1	1	0	0	0	0	0	0	0	0	0	0	0	0	0	0	0	0	0	0	0	0	0	0	0	0	0	0	0	0	0	0	0	0	0	0	0
chr1	19772340	19772490	1	CTCF	1	0	0	0	0	0	0	0	0	0	0	0	0	0	0	0	0	0	0	0	0	0	0	0	0	0	0	0	0	0	0	0	0	0	0	0	0	0	0	0	0	0	0	0	0
chr1	19814319	19814450	5	CTCF,Smc3,Znf143,TFIIF,Rad21	1	0	0	1	1	1	0	0	0	0	0	0	0	0	0	0	0	0	0	0	0	0	0	0	0	0	0	0	0	0	0	0	0	0	0	0	0	0	0	0	0	0	0	0	0
chr1	19908840	19908990	7	CTCF,Rad21,Smc3,Znf143,Maz,JunD,Nr2f2	1	0	0	1	1	1	0	0	1	1	0	0	0	0	0	0	0	0	0	0	0	0	0	0	0	0	0	0	0	0	0	0	0	0	0	0	0	0	0	0	0	0	0	0	0
chr1	19909200	19909350	1	CTCF	1	0	0	0	0	0	0	0	0	0	0	0	0	0	0	0	0	0	0	0	0	0	0	0	0	0	0	0	0	0	0	0	0	0	0	0	0	0	0	0	0	0	0	0	0
chr1	19975396	19975470	5	CTCF,Maz,JunD,MafK,Rad21	1	0	0	1	0	0	0	0	1	1	0	0	0	0	0	0	0	0	0	0	0	0	0	0	0	0	0	0	0	0	0	0	0	0	0	0	0	0	0	0	0	0	0	0	0
chr1	19977882	19977884	12	CTCF,Rad21,Smc3,Znf143,Maz,JunD,CCNT2,CHD2,Egr1,MafK,TFIIF,Ubtfs	1	0	0	1	1	1	0	0	1	1	0	0	0	0	0	0	0	0	0	0	0	0	1	0	1	0	0	0	0	1	0	0	0	0	0	0	0	0	0	0	0	0	0	0	0
chr1	19980384	19980430	15	CTCF,Rad21,Smc3,Znf143,Maz,JunD,Arid3a,Bhlhe40,Corest,CTCFL,MafK,Nfya,Nfyb,Tead4,Usf1	1	0	0	1	1	1	0	0	1	1	1	0	0	0	0	0	0	1	0	0	0	0	0	0	0	1	1	0	0	0	0	0	0	0	0	0	0	0	0	0	0	0	0	0	0
chr1	19986425	19986461	15	CTCF,Smc3,Znf143,Maz,JunD,Bhlhe40,Cbx3,CHD2,Corest,CTCFL,Elf1,HDAC2,Nfya,Nfyb,Rad21	1	0	0	1	1	1	0	0	1	1	0	0	0	0	0	0	0	1	0	0	0	1	0	0	1	1	1	0	0	0	1	0	0	0	0	0	0	0	0	1	0	0	0	0	0
chr1	19986860	19987010	1	CTCF	1	0	0	0	0	0	0	0	0	0	0	0	0	0	0	0	0	0	0	0	0	0	0	0	0	0	0	0	0	0	0	0	0	0	0	0	0	0	0	0	0	0	0	0	0
chr1	19988380	19988530	5	CTCF,Rad21,Smc3,Znf143,Arid3a	1	0	0	1	1	1	0	0	0	0	1	0	0	0	0	0	0	0	0	0	0	0	0	0	0	0	0	0	0	0	0	0	0	0	0	0	0	0	0	0	0	0	0	0	0
chr1	20030840	20030990	1	CTCF	1	0	0	0	0	0	0	0	0	0	0	0	0	0	0	0	0	0	0	0	0	0	0	0	0	0	0	0	0	0	0	0	0	0	0	0	0	0	0	0	0	0	0	0	0
chr1	20031140	20031279	10	CTCF,Smc3,Znf143,Maz,JunD,CTCFL,MafK,MXI1,Tead4,Rad21	1	0	0	1	1	1	0	0	1	1	0	0	0	0	0	0	0	0	0	0	0	0	0	0	0	0	1	0	0	0	0	0	0	0	0	0	0	0	0	0	0	0	0	0	0
chr1	20042214	20042306	13	CTCF,Yy1,Smc3,Znf143,Maz,JunD,CEBPbeta,CHD2,Elf1,MafK,Nfyb,Tbp,Rad21	1	0	1	1	1	1	0	0	1	1	0	0	0	0	0	0	0	0	0	0	0	0	0	1	1	0	0	0	0	0	1	0	0	0	0	0	0	0	0	0	0	0	0	0	0
chr1	20088880	20088888	9	CTCF,Smc3,Znf143,Maz,JunD,CEBPbeta,CTCFL,MafK,Rad21	1	0	0	1	1	1	0	0	1	1	0	0	0	0	0	0	0	0	0	0	0	0	0	1	0	0	1	0	0	0	0	0	0	0	0	0	0	0	0	0	0	0	0	0	0
chr1	20089140	20089290	1	CTCF	1	0	0	0	0	0	0	0	0	0	0	0	0	0	0	0	0	0	0	0	0	0	0	0	0	0	0	0	0	0	0	0	0	0	0	0	0	0	0	0	0	0	0	0	0
chr1	20098680	20098830	1	CTCF	1	0	0	0	0	0	0	0	0	0	0	0	0	0	0	0	0	0	0	0	0	0	0	0	0	0	0	0	0	0	0	0	0	0	0	0	0	0	0	0	0	0	0	0	0
chr1	20126099	20126130	5	CTCF,Maz,E2F6,Elf1,HMGN3	1	0	0	0	0	0	0	0	1	0	0	0	0	0	0	0	0	0	0	0	0	0	0	0	0	0	0	0	1	0	1	0	0	0	0	0	0	0	0	0	0	0	1	0	0
chr1	20137860	20138005	6	CTCF,Yy1,Smc3,Znf143,CTCFL,Rad21	1	0	1	1	1	1	0	0	0	0	0	0	0	0	0	0	0	0	0	0	0	0	0	0	0	0	1	0	0	0	0	0	0	0	0	0	0	0	0	0	0	0	0	0	0
chr1	20151620	20151770	1	CTCF	1	0	0	0	0	0	0	0	0	0	0	0	0	0	0	0	0	0	0	0	0	0	0	0	0	0	0	0	0	0	0	0	0	0	0	0	0	0	0	0	0	0	0	0	0
chr1	20198751	20198890	5	CTCF,Maz,JunD,Elf1,Rad21	1	0	0	1	0	0	0	0	1	1	0	0	0	0	0	0	0	0	0	0	0	0	0	0	0	0	0	0	0	0	1	0	0	0	0	0	0	0	0	0	0	0	0	0	0
chr1	20208811	20208830	32	CTCF,Yy1,Smc3,Znf143,Maz,JunD,Arid3a,Bhlhe40,Cbx3,CCNT2,CHD2,CTCFL,E2F4,E2F6,HMGN3,cJun,MafK,MXI1,Nrf1,P300,Phf8,Rbbp5,Sp2,Taf1,Tbp,Tead4,TFIIB,TFIIF,Thap1,Usf1,Usf2,Rad21	1	0	1	1	1	1	0	0	1	1	1	0	0	0	0	0	0	1	0	0	0	1	1	0	1	0	1	1	1	0	0	0	0	0	0	0	0	0	0	0	0	0	1	0	1
chr1	20244624	20244698	8	CTCF,Rad21,Smc3,Znf143,Maz,JunD,MafF,MafK	1	0	0	1	1	1	0	0	1	1	0	0	0	0	0	0	0	0	0	0	0	0	0	0	0	0	0	0	0	0	0	0	0	0	0	0	0	0	0	0	0	0	0	0	0
chr1	20301396	20301530	14	CTCF,Rad21,Smc3,Znf143,Maz,JunD,Arid3a,Bhlhe40,Elf1,GATA2,cJun,MafF,MafK,MXI1	1	0	0	1	1	1	0	0	1	1	1	0	0	0	0	0	0	1	0	0	0	0	0	0	0	0	0	0	0	0	1	0	0	0	0	0	0	1	0	0	0	0	0	0	1
chr1	20414240	20414390	3	CTCF,Znf143,Rad21	1	0	0	1	0	1	0	0	0	0	0	0	0	0	0	0	0	0	0	0	0	0	0	0	0	0	0	0	0	0	0	0	0	0	0	0	0	0	0	0	0	0	0	0	0
chr1	20427500	20427650	7	CTCF,Rad21,Smc3,Znf143,Maz,JunD,MafK	1	0	0	1	1	1	0	0	1	1	0	0	0	0	0	0	0	0	0	0	0	0	0	0	0	0	0	0	0	0	0	0	0	0	0	0	0	0	0	0	0	0	0	0	0
chr1	20435800	20435950	1	CTCF	1	0	0	0	0	0	0	0	0	0	0	0	0	0	0	0	0	0	0	0	0	0	0	0	0	0	0	0	0	0	0	0	0	0	0	0	0	0	0	0	0	0	0	0	0
chr1	20442080	20442230	1	CTCF	1	0	0	0	0	0	0	0	0	0	0	0	0	0	0	0	0	0	0	0	0	0	0	0	0	0	0	0	0	0	0	0	0	0	0	0	0	0	0	0	0	0	0	0	0
chr1	20478968	20478989	18	CTCF,Yy1,Rad21,Smc3,Znf143,Maz,JunD,Cbx3,CCNT2,CHD2,Elf1,Ets1,HMGN3,cJun,MafK,MXI1,TFIIF,Zbtb7	1	0	1	1	1	1	0	0	1	1	0	0	0	0	0	0	0	0	0	0	0	1	1	0	1	0	0	0	0	0	1	0	1	0	0	0	0	0	0	0	0	0	1	0	1
chr1	20491202	20491270	2	CTCF,Maz	1	0	0	0	0	0	0	0	1	0	0	0	0	0	0	0	0	0	0	0	0	0	0	0	0	0	0	0	0	0	0	0	0	0	0	0	0	0	0	0	0	0	0	0	0
chr1	20492020	20492170	7	CTCF,Rad21,Smc3,Znf143,Maz,JunD,Cbx3	1	0	0	1	1	1	0	0	1	1	0	0	0	0	0	0	0	0	0	0	0	1	0	0	0	0	0	0	0	0	0	0	0	0	0	0	0	0	0	0	0	0	0	0	0
chr1	20511200	20511308	12	CTCF,Smc3,Maz,JunD,CEBPbeta,E2F6,Egr1,GATA1,cJun,MafF,MafK,Rad21	1	0	0	1	1	0	0	0	1	1	0	0	0	0	0	0	0	0	0	0	0	0	0	1	0	0	0	0	1	1	0	0	0	0	0	0	1	0	0	0	0	0	0	0	1
chr1	20521780	20521925	11	CTCF,Smc3,Znf143,Maz,JunD,Bhlhe40,CHD2,MafK,P300,TFIIF,Rad21	1	0	0	1	1	1	0	0	1	1	0	0	0	0	0	0	0	1	0	0	0	0	0	0	1	0	0	0	0	0	0	0	0	0	0	0	0	0	0	0	0	0	0	0	0
chr1	20539498	20539610	10	CTCF,Smc3,Znf143,Maz,JunD,MafF,MafK,Tblr1,Ubtfs,Rad21	1	0	0	1	1	1	0	0	1	1	0	0	0	0	0	0	0	0	0	0	0	0	0	0	0	0	0	0	0	0	0	0	0	0	0	0	0	0	0	0	0	0	0	0	0
chr1	20543220	20543370	2	CTCF,Rad21	1	0	0	1	0	0	0	0	0	0	0	0	0	0	0	0	0	0	0	0	0	0	0	0	0	0	0	0	0	0	0	0	0	0	0	0	0	0	0	0	0	0	0	0	0
chr1	20559980	20560012	3	CTCF,JunD,Arid3a	1	0	0	0	0	0	0	0	0	1	1	0	0	0	0	0	0	0	0	0	0	0	0	0	0	0	0	0	0	0	0	0	0	0	0	0	0	0	0	0	0	0	0	0	0
chr1	20569720	20569870	2	CTCF,CTCFL	1	0	0	0	0	0	0	0	0	0	0	0	0	0	0	0	0	0	0	0	0	0	0	0	0	0	1	0	0	0	0	0	0	0	0	0	0	0	0	0	0	0	0	0	0
chr1	20656457	20656480	4	CTCF,Maz,JunD,Elf1	1	0	0	0	0	0	0	0	1	1	0	0	0	0	0	0	0	0	0	0	0	0	0	0	0	0	0	0	0	0	1	0	0	0	0	0	0	0	0	0	0	0	0	0	0
chr1	20656840	20656990	1	CTCF	1	0	0	0	0	0	0	0	0	0	0	0	0	0	0	0	0	0	0	0	0	0	0	0	0	0	0	0	0	0	0	0	0	0	0	0	0	0	0	0	0	0	0	0	0
chr1	20688400	20688550	5	CTCF,Smc3,Znf143,Maz,Rad21	1	0	0	1	1	1	0	0	1	0	0	0	0	0	0	0	0	0	0	0	0	0	0	0	0	0	0	0	0	0	0	0	0	0	0	0	0	0	0	0	0	0	0	0	0
chr1	20693740	20693890	1	CTCF	1	0	0	0	0	0	0	0	0	0	0	0	0	0	0	0	0	0	0	0	0	0	0	0	0	0	0	0	0	0	0	0	0	0	0	0	0	0	0	0	0	0	0	0	0
chr1	20703480	20703630	7	CTCF,Yy1,Smc3,Znf143,Maz,JunD,Rad21	1	0	1	1	1	1	0	0	1	1	0	0	0	0	0	0	0	0	0	0	0	0	0	0	0	0	0	0	0	0	0	0	0	0	0	0	0	0	0	0	0	0	0	0	0
chr1	20704000	20704270	1	CTCF	1	0	0	0	0	0	0	0	0	0	0	0	0	0	0	0	0	0	0	0	0	0	0	0	0	0	0	0	0	0	0	0	0	0	0	0	0	0	0	0	0	0	0	0	0
chr1	20757005	20757116	8	CTCF,Smc3,Znf143,Maz,JunD,CTCFL,Zbtb7,Rad21	1	0	0	1	1	1	0	0	1	1	0	0	0	0	0	0	0	0	0	0	0	0	0	0	0	0	1	0	0	0	0	0	0	0	0	0	0	0	0	0	0	0	0	0	0
chr1	20760640	20760790	2	CTCF,Rad21	1	0	0	1	0	0	0	0	0	0	0	0	0	0	0	0	0	0	0	0	0	0	0	0	0	0	0	0	0	0	0	0	0	0	0	0	0	0	0	0	0	0	0	0	0
chr1	20796020	20796170	1	CTCF	1	0	0	0	0	0	0	0	0	0	0	0	0	0	0	0	0	0	0	0	0	0	0	0	0	0	0	0	0	0	0	0	0	0	0	0	0	0	0	0	0	0	0	0	0
chr1	20820502	20820530	14	CTCF,Rad21,Smc3,Znf143,Maz,JunD,Bhlhe40,CEBPbeta,CHD2,CTCFL,Elf1,cJun,MafK,TFIIF	1	0	0	1	1	1	0	0	1	1	0	0	0	0	0	0	0	1	0	0	0	0	0	1	1	0	1	0	0	0	1	0	0	0	0	0	0	0	0	0	0	0	0	0	1
chr1	20848938	20849021	15	CTCF,Rad21,Smc3,Znf143,Maz,JunD,Corest,Elf1,HDAC1,HDAC2,MafF,MafK,MXI1,Tead4,Ubtfs	1	0	0	1	1	1	0	0	1	1	0	0	0	0	0	0	0	0	0	0	0	0	0	0	0	1	0	0	0	0	1	0	0	0	0	0	0	0	1	1	0	0	0	0	0
chr1	20901882	20901907	17	CTCF,Rad21,Smc3,Znf143,Maz,JunD,Bhlhe40,CEBPbeta,CHD2,Corest,CTCFL,Elf1,cJun,MafF,MafK,MXI1,Tead4	1	0	0	1	1	1	0	0	1	1	0	0	0	0	0	0	0	1	0	0	0	0	0	1	1	1	1	0	0	0	1	0	0	0	0	0	0	0	0	0	0	0	0	0	1
chr1	20959892	20959896	32	CTCF,Smc3,Znf143,Myc,Maz,JunD,Bhlhe40,Cbx3,CCNT2,CHD2,CTCFL,E2F6,Egr1,Elf1,Ets1,HDAC1,HMGN3,cJun,MafK,MXI1,Nrf1,Phf8,Plu1,Rbbp5,Sap30,Sin3A,Sp1,Tead4,TFIIF,Thap1,Usf1,Rad21	1	0	0	1	1	1	1	0	1	1	0	0	0	0	0	0	0	1	0	0	0	1	1	0	1	0	1	0	1	1	1	0	1	0	0	0	0	0	1	0	0	0	1	0	1
chr1	20965720	20965870	1	CTCF	1	0	0	0	0	0	0	0	0	0	0	0	0	0	0	0	0	0	0	0	0	0	0	0	0	0	0	0	0	0	0	0	0	0	0	0	0	0	0	0	0	0	0	0	0
chr1	20966740	20966887	8	CTCF,Rad21,Smc3,Znf143,Maz,CEBPbeta,CTCFL,MafK	1	0	0	1	1	1	0	0	1	0	0	0	0	0	0	0	0	0	0	0	0	0	0	1	0	0	1	0	0	0	0	0	0	0	0	0	0	0	0	0	0	0	0	0	0
chr1	20980976	20981056	2	CTCF,Maz	1	0	0	0	0	0	0	0	1	0	0	0	0	0	0	0	0	0	0	0	0	0	0	0	0	0	0	0	0	0	0	0	0	0	0	0	0	0	0	0	0	0	0	0	0
chr1	20987961	20987985	40	CTCF,Znf143,Maz,JunD,Arid3a,Atf1,Bhlhe40,Cbx3,CCNT2,CHD2,CTCFL,Elf1,Elk1,Ets1,fos,HDAC1,HMGN3,cJun,MafK,MXI1,Nfya,Nfyb,P300,Phf8,Plu1,Rbbp5,Sin3A,Six5,Sp1,Sp2,Srf,Stat5,Taf1,Tblr1,TFIIB,TFIIF,Tr4,Usf1,Zbtb7,Znf263	1	0	0	0	0	1	0	0	1	1	1	1	0	0	0	0	0	1	0	0	0	1	1	0	1	0	1	0	0	0	1	1	1	0	1	0	0	0	1	0	0	0	1	0	1
chr1	20990020	20990170	4	CTCF,Maz,CTCFL,Rad21	1	0	0	1	0	0	0	0	1	0	0	0	0	0	0	0	0	0	0	0	0	0	0	0	0	0	1	0	0	0	0	0	0	0	0	0	0	0	0	0	0	0	0	0	0
chr1	21023145	21023146	15	CTCF,Rad21,Smc3,Znf143,Maz,JunD,CCNT2,CHD2,Egr1,HMGN3,cJun,Nr2f2,Tblr1,TFIIF,Zbtb7	1	0	0	1	1	1	0	0	1	1	0	0	0	0	0	0	0	0	0	0	0	0	1	0	1	0	0	0	0	1	0	0	0	0	0	0	0	0	0	0	0	0	1	0	1
chr1	21023440	21023590	20	CTCF,Rad21,Smc3,Znf143,Max,Maz,JunD,Atf3,Bhlhe40,CCNT2,CHD2,E2F6,Egr1,HMGN3,cJun,MXI1,P300,TFIIF,Usf1,Usf2	1	0	0	1	1	1	0	1	1	1	0	0	1	0	0	0	0	1	0	0	0	0	1	0	1	0	0	0	1	1	0	0	0	0	0	0	0	0	0	0	0	0	1	0	1
chr1	21029040	21029182	4	CTCF,Maz,CTCFL,Rad21	1	0	0	1	0	0	0	0	1	0	0	0	0	0	0	0	0	0	0	0	0	0	0	0	0	0	1	0	0	0	0	0	0	0	0	0	0	0	0	0	0	0	0	0	0
chr1	21054574	21054588	8	CTCF,Znf143,Maz,Cbx3,CEBPbeta,Elf1,HMGN3,Rad21	1	0	0	1	0	1	0	0	1	0	0	0	0	0	0	0	0	0	0	0	0	1	0	1	0	0	0	0	0	0	1	0	0	0	0	0	0	0	0	0	0	0	1	0	0
chr1	21059690	21059790	20	CTCF,Maz,JunD,Bhlhe40,Cbx3,CCNT2,E2F6,Elf1,FosL,HDAC1,HMGN3,cJun,MafF,MafK,MXI1,P300,Sap30,Tead4,Usf1,Rad21	1	0	0	1	0	0	0	0	1	1	0	0	0	0	0	0	0	1	0	0	0	1	1	0	0	0	0	0	1	0	1	0	0	0	0	1	0	0	1	0	0	0	1	0	1
chr1	21291408	21291510	3	CTCF,JunD,CCNT2	1	0	0	0	0	0	0	0	0	1	0	0	0	0	0	0	0	0	0	0	0	0	1	0	0	0	0	0	0	0	0	0	0	0	0	0	0	0	0	0	0	0	0	0	0
chr1	21308520	21308670	6	CTCF,Rad21,Smc3,MafF,MafK,Usf1	1	0	0	1	1	0	0	0	0	0	0	0	0	0	0	0	0	0	0	0	0	0	0	0	0	0	0	0	0	0	0	0	0	0	0	0	0	0	0	0	0	0	0	0	0
chr1	21314140	21314290	1	CTCF	1	0	0	0	0	0	0	0	0	0	0	0	0	0	0	0	0	0	0	0	0	0	0	0	0	0	0	0	0	0	0	0	0	0	0	0	0	0	0	0	0	0	0	0	0
chr1	21375184	21375190	3	CTCF,Maz,CTCFL	1	0	0	0	0	0	0	0	1	0	0	0	0	0	0	0	0	0	0	0	0	0	0	0	0	0	1	0	0	0	0	0	0	0	0	0	0	0	0	0	0	0	0	0	0
chr1	21384707	21384814	12	CTCF,Maz,JunD,Brg1,CCNT2,GATA1,HMGN3,Ini1,MafK,P300,Tal1,Tead4	1	0	0	0	0	0	0	0	1	1	0	0	0	0	0	0	0	0	0	0	1	0	1	0	0	0	0	0	0	0	0	0	0	0	0	0	1	0	0	0	0	0	1	1	0
chr1	21502389	21502430	4	CTCF,Maz,HMGN3,Zbtb7	1	0	0	0	0	0	0	0	1	0	0	0	0	0	0	0	0	0	0	0	0	0	0	0	0	0	0	0	0	0	0	0	0	0	0	0	0	0	0	0	0	0	1	0	0
chr1	21521797	21521930	9	CTCF,Rad21,Smc3,Znf143,Maz,JunD,MafK,Tead4,Ubtfs	1	0	0	1	1	1	0	0	1	1	0	0	0	0	0	0	0	0	0	0	0	0	0	0	0	0	0	0	0	0	0	0	0	0	0	0	0	0	0	0	0	0	0	0	0
chr1	21543100	21543250	1	CTCF	1	0	0	0	0	0	0	0	0	0	0	0	0	0	0	0	0	0	0	0	0	0	0	0	0	0	0	0	0	0	0	0	0	0	0	0	0	0	0	0	0	0	0	0	0
chr1	21543484	21543630	8	CTCF,Rad21,Smc3,Znf143,Maz,JunD,CHD2,CTCFL	1	0	0	1	1	1	0	0	1	1	0	0	0	0	0	0	0	0	0	0	0	0	0	0	1	0	1	0	0	0	0	0	0	0	0	0	0	0	0	0	0	0	0	0	0
chr1	21544552	21544664	12	CTCF,Smc3,Znf143,Maz,JunD,Bhlhe40,CCNT2,E2F6,GATA1,HMGN3,MafK,Rad21	1	0	0	1	1	1	0	0	1	1	0	0	0	0	0	0	0	1	0	0	0	0	1	0	0	0	0	0	1	0	0	0	0	0	0	0	1	0	0	0	0	0	1	0	0
chr1	21558580	21558727	7	CTCF,Rad21,Smc3,Znf143,Maz,JunD,CTCFL	1	0	0	1	1	1	0	0	1	1	0	0	0	0	0	0	0	0	0	0	0	0	0	0	0	0	1	0	0	0	0	0	0	0	0	0	0	0	0	0	0	0	0	0	0
chr1	21558880	21559030	1	CTCF	1	0	0	0	0	0	0	0	0	0	0	0	0	0	0	0	0	0	0	0	0	0	0	0	0	0	0	0	0	0	0	0	0	0	0	0	0	0	0	0	0	0	0	0	0
chr1	21571666	21571727	5	CTCF,Maz,CTCFL,Nr2f2,Zbtb7	1	0	0	0	0	0	0	0	1	0	0	0	0	0	0	0	0	0	0	0	0	0	0	0	0	0	1	0	0	0	0	0	0	0	0	0	0	0	0	0	0	0	0	0	0
chr1	21581814	21581950	10	CTCF,Yy1,Rad21,Smc3,Znf143,Maz,JunD,CHD2,CTCFL,MafK	1	0	1	1	1	1	0	0	1	1	0	0	0	0	0	0	0	0	0	0	0	0	0	0	1	0	1	0	0	0	0	0	0	0	0	0	0	0	0	0	0	0	0	0	0
chr1	21586060	21586210	1	CTCF	1	0	0	0	0	0	0	0	0	0	0	0	0	0	0	0	0	0	0	0	0	0	0	0	0	0	0	0	0	0	0	0	0	0	0	0	0	0	0	0	0	0	0	0	0
chr1	21596820	21596955	12	CTCF,Smc3,Znf143,Maz,JunD,Bhlhe40,Cbx3,CTCFL,Elf1,P300,Tead4,Rad21	1	0	0	1	1	1	0	0	1	1	0	0	0	0	0	0	0	1	0	0	0	1	0	0	0	0	1	0	0	0	1	0	0	0	0	0	0	0	0	0	0	0	0	0	0
chr1	21629286	21629430	3	CTCF,Maz,Rad21	1	0	0	1	0	0	0	0	1	0	0	0	0	0	0	0	0	0	0	0	0	0	0	0	0	0	0	0	0	0	0	0	0	0	0	0	0	0	0	0	0	0	0	0	0
chr1	21645911	21646050	2	CTCF,GATA1	1	0	0	0	0	0	0	0	0	0	0	0	0	0	0	0	0	0	0	0	0	0	0	0	0	0	0	0	0	0	0	0	0	0	0	0	1	0	0	0	0	0	0	0	0
chr1	21648480	21648630	1	CTCF	1	0	0	0	0	0	0	0	0	0	0	0	0	0	0	0	0	0	0	0	0	0	0	0	0	0	0	0	0	0	0	0	0	0	0	0	0	0	0	0	0	0	0	0	0
chr1	21648860	21649010	1	CTCF	1	0	0	0	0	0	0	0	0	0	0	0	0	0	0	0	0	0	0	0	0	0	0	0	0	0	0	0	0	0	0	0	0	0	0	0	0	0	0	0	0	0	0	0	0
chr1	21661385	21661466	9	CTCF,Smc3,Znf143,Maz,JunD,Egr1,MafK,Zbtb7,Rad21	1	0	0	1	1	1	0	0	1	1	0	0	0	0	0	0	0	0	0	0	0	0	0	0	0	0	0	0	0	1	0	0	0	0	0	0	0	0	0	0	0	0	0	0	0
chr1	21661880	21662030	1	CTCF	1	0	0	0	0	0	0	0	0	0	0	0	0	0	0	0	0	0	0	0	0	0	0	0	0	0	0	0	0	0	0	0	0	0	0	0	0	0	0	0	0	0	0	0	0
chr1	21695100	21695217	13	CTCF,Rad21,Smc3,Znf143,Maz,JunD,CEBPbeta,CHD2,cJun,MafK,P300,Tblr1,Tead4	1	0	0	1	1	1	0	0	1	1	0	0	0	0	0	0	0	0	0	0	0	0	0	1	1	0	0	0	0	0	0	0	0	0	0	0	0	0	0	0	0	0	0	0	1
chr1	21697193	21697232	10	CTCF,Rad21,Smc3,Znf143,Maz,JunD,Bhlhe40,cJun,MafF,MafK	1	0	0	1	1	1	0	0	1	1	0	0	0	0	0	0	0	1	0	0	0	0	0	0	0	0	0	0	0	0	0	0	0	0	0	0	0	0	0	0	0	0	0	0	1
chr1	21795240	21795390	8	CTCF,Smc3,Znf143,Maz,JunD,Elf1,Tead4,Rad21	1	0	0	1	1	1	0	0	1	1	0	0	0	0	0	0	0	0	0	0	0	0	0	0	0	0	0	0	0	0	1	0	0	0	0	0	0	0	0	0	0	0	0	0	0
chr1	21798940	21799090	1	CTCF	1	0	0	0	0	0	0	0	0	0	0	0	0	0	0	0	0	0	0	0	0	0	0	0	0	0	0	0	0	0	0	0	0	0	0	0	0	0	0	0	0	0	0	0	0
chr1	21814960	21815110	1	CTCF	1	0	0	0	0	0	0	0	0	0	0	0	0	0	0	0	0	0	0	0	0	0	0	0	0	0	0	0	0	0	0	0	0	0	0	0	0	0	0	0	0	0	0	0	0
chr1	21815334	21815410	12	CTCF,Smc3,Znf143,Maz,JunD,Atf1,Bhlhe40,Cbx3,Corest,MafK,Usf1,Rad21	1	0	0	1	1	1	0	0	1	1	0	1	0	0	0	0	0	1	0	0	0	1	0	0	0	1	0	0	0	0	0	0	0	0	0	0	0	0	0	0	0	0	0	0	0
chr1	21817420	21817540	8	CTCF,Rad21,Smc3,Znf143,Maz,Cbx3,CTCFL,Trim28	1	0	0	1	1	1	0	0	1	0	0	0	0	0	0	0	0	0	0	0	0	1	0	0	0	0	1	0	0	0	0	0	0	0	0	0	0	0	0	0	0	0	0	0	0
chr1	21824346	21824450	5	CTCF,Maz,MafF,MafK,Rad21	1	0	0	1	0	0	0	0	1	0	0	0	0	0	0	0	0	0	0	0	0	0	0	0	0	0	0	0	0	0	0	0	0	0	0	0	0	0	0	0	0	0	0	0	0
chr1	21835664	21835743	12	CTCF,Yy1,Smc3,Znf143,Maz,JunD,CCNT2,CTCFL,HMGN3,cJun,Zbtb7,Rad21	1	0	1	1	1	1	0	0	1	1	0	0	0	0	0	0	0	0	0	0	0	0	1	0	0	0	1	0	0	0	0	0	0	0	0	0	0	0	0	0	0	0	1	0	1
chr1	21836380	21836457	2	CTCF,cJun	1	0	0	0	0	0	0	0	0	0	0	0	0	0	0	0	0	0	0	0	0	0	0	0	0	0	0	0	0	0	0	0	0	0	0	0	0	0	0	0	0	0	0	0	1
chr1	21837780	21837930	2	CTCF,Rad21	1	0	0	1	0	0	0	0	0	0	0	0	0	0	0	0	0	0	0	0	0	0	0	0	0	0	0	0	0	0	0	0	0	0	0	0	0	0	0	0	0	0	0	0	0
chr1	21861040	21861190	1	CTCF	1	0	0	0	0	0	0	0	0	0	0	0	0	0	0	0	0	0	0	0	0	0	0	0	0	0	0	0	0	0	0	0	0	0	0	0	0	0	0	0	0	0	0	0	0
chr1	21861395	21861506	8	CTCF,Rad21,Smc3,Znf143,Maz,JunD,Elf1,MafF	1	0	0	1	1	1	0	0	1	1	0	0	0	0	0	0	0	0	0	0	0	0	0	0	0	0	0	0	0	0	1	0	0	0	0	0	0	0	0	0	0	0	0	0	0
chr1	21861640	21861647	2	CTCF,Maz	1	0	0	0	0	0	0	0	1	0	0	0	0	0	0	0	0	0	0	0	0	0	0	0	0	0	0	0	0	0	0	0	0	0	0	0	0	0	0	0	0	0	0	0	0
chr1	21863100	21863250	1	CTCF	1	0	0	0	0	0	0	0	0	0	0	0	0	0	0	0	0	0	0	0	0	0	0	0	0	0	0	0	0	0	0	0	0	0	0	0	0	0	0	0	0	0	0	0	0
chr1	21866460	21866610	1	CTCF	1	0	0	0	0	0	0	0	0	0	0	0	0	0	0	0	0	0	0	0	0	0	0	0	0	0	0	0	0	0	0	0	0	0	0	0	0	0	0	0	0	0	0	0	0
chr1	21900718	21900739	7	CTCF,Rad21,Smc3,Maz,JunD,MafK,Mef2a	1	0	0	1	1	0	0	0	1	1	0	0	0	0	0	0	0	0	0	0	0	0	0	0	0	0	0	0	0	0	0	0	0	0	0	0	0	0	0	0	0	0	0	0	0
chr1	21901372	21901430	4	CTCF,Maz,E2F6,Zbtb7	1	0	0	0	0	0	0	0	1	0	0	0	0	0	0	0	0	0	0	0	0	0	0	0	0	0	0	0	1	0	0	0	0	0	0	0	0	0	0	0	0	0	0	0	0
chr1	21904026	21904105	2	CTCF,HMGN3	1	0	0	0	0	0	0	0	0	0	0	0	0	0	0	0	0	0	0	0	0	0	0	0	0	0	0	0	0	0	0	0	0	0	0	0	0	0	0	0	0	0	1	0	0
chr1	21921520	21921670	1	CTCF	1	0	0	0	0	0	0	0	0	0	0	0	0	0	0	0	0	0	0	0	0	0	0	0	0	0	0	0	0	0	0	0	0	0	0	0	0	0	0	0	0	0	0	0	0
chr1	21922120	21922270	7	CTCF,Rad21,Smc3,Znf143,Maz,JunD,Elf1	1	0	0	1	1	1	0	0	1	1	0	0	0	0	0	0	0	0	0	0	0	0	0	0	0	0	0	0	0	0	1	0	0	0	0	0	0	0	0	0	0	0	0	0	0
chr1	21922951	21922993	2	CTCF,HMGN3	1	0	0	0	0	0	0	0	0	0	0	0	0	0	0	0	0	0	0	0	0	0	0	0	0	0	0	0	0	0	0	0	0	0	0	0	0	0	0	0	0	0	1	0	0
chr1	21931560	21931660	3	CTCF,Egr1,Znf263	1	0	0	0	0	0	0	0	0	0	0	0	0	0	0	0	0	0	0	0	0	0	0	0	0	0	0	0	0	1	0	0	0	0	0	0	0	0	0	0	0	0	0	0	0
chr1	21936380	21936382	2	CTCF,Maz	1	0	0	0	0	0	0	0	1	0	0	0	0	0	0	0	0	0	0	0	0	0	0	0	0	0	0	0	0	0	0	0	0	0	0	0	0	0	0	0	0	0	0	0	0
chr1	21945665	21945670	12	CTCF,Myc,Max,Maz,JunD,Cbx3,CCNT2,CHD2,E2F6,HMGN3,Phf8,Tead4	1	0	0	0	0	0	1	1	1	1	0	0	0	0	0	0	0	0	0	0	0	1	1	0	1	0	0	0	1	0	0	0	0	0	0	0	0	0	0	0	0	0	1	0	0
chr1	21982381	21982401	6	CTCF,Maz,JunD,MafK,TFIIF,Rad21	1	0	0	1	0	0	0	0	1	1	0	0	0	0	0	0	0	0	0	0	0	0	0	0	0	0	0	0	0	0	0	0	0	0	0	0	0	0	0	0	0	0	0	0	0
chr1	21984080	21984230	1	CTCF	1	0	0	0	0	0	0	0	0	0	0	0	0	0	0	0	0	0	0	0	0	0	0	0	0	0	0	0	0	0	0	0	0	0	0	0	0	0	0	0	0	0	0	0	0
chr1	21984400	21984550	4	CTCF,Maz,CTCFL,Rad21	1	0	0	1	0	0	0	0	1	0	0	0	0	0	0	0	0	0	0	0	0	0	0	0	0	0	1	0	0	0	0	0	0	0	0	0	0	0	0	0	0	0	0	0	0
chr1	21985787	21985850	26	CTCF,Yy1,Rad21,Smc3,Znf143,Maz,JunD,Cbx3,CCNT2,CHD2,Corest,Elf1,Ets1,HDAC1,HDAC2,HMGN3,cJun,Mef2a,MXI1,Nr2f2,Sap30,Sin3A,Tead4,TFIIF,Trim28,Zbtb7	1	0	1	1	1	1	0	0	1	1	0	0	0	0	0	0	0	0	0	0	0	1	1	0	1	1	0	0	0	0	1	0	1	0	0	0	0	0	1	1	0	0	1	0	1
chr1	21990210	21990256	2	CTCF,Maz	1	0	0	0	0	0	0	0	1	0	0	0	0	0	0	0	0	0	0	0	0	0	0	0	0	0	0	0	0	0	0	0	0	0	0	0	0	0	0	0	0	0	0	0	0
chr1	21995310	21995390	7	CTCF,Maz,CCNT2,CTCFL,Egr1,HMGN3,Zbtb7	1	0	0	0	0	0	0	0	1	0	0	0	0	0	0	0	0	0	0	0	0	0	1	0	0	0	1	0	0	1	0	0	0	0	0	0	0	0	0	0	0	0	1	0	0
chr1	21996396	21996482	18	CTCF,Znf143,Maz,JunD,Bhlhe40,CCNT2,CHD2,E2F4,E2F6,Egr1,Elf1,HMGN3,P300,Phf8,Rbbp5,Taf1,Ubtfs,Zbtb7	1	0	0	0	0	1	0	0	1	1	0	0	0	0	0	0	0	1	0	0	0	0	1	0	1	0	0	1	1	1	1	0	0	0	0	0	0	0	0	0	0	0	1	0	0
chr1	22026640	22026790	1	CTCF	1	0	0	0	0	0	0	0	0	0	0	0	0	0	0	0	0	0	0	0	0	0	0	0	0	0	0	0	0	0	0	0	0	0	0	0	0	0	0	0	0	0	0	0	0
chr1	22029900	22030050	7	CTCF,Rad21,Smc3,JunD,Arid3a,MafF,MafK	1	0	0	1	1	0	0	0	0	1	1	0	0	0	0	0	0	0	0	0	0	0	0	0	0	0	0	0	0	0	0	0	0	0	0	0	0	0	0	0	0	0	0	0	0
chr1	22109089	22109170	17	CTCF,TF3C,Myc,Maz,JunD,CCNT2,CHD2,E2F4,E2F6,HDAC1,HMGN3,MafK,MXI1,Phf8,Tead4,TFIIF,Rad21	1	1	0	1	0	0	1	0	1	1	0	0	0	0	0	0	0	0	0	0	0	0	1	0	1	0	0	1	1	0	0	0	0	0	0	0	0	0	1	0	0	0	1	0	0
chr1	22141100	22141195	6	CTCF,Egr1,Elf1,Zbtb7,Zbtb33,Rad21	1	0	0	1	0	0	0	0	0	0	0	0	0	0	0	0	0	0	0	0	0	0	0	0	0	0	0	0	0	1	1	0	0	0	0	0	0	0	0	0	0	0	0	0	0
chr1	22156700	22156850	1	CTCF	1	0	0	0	0	0	0	0	0	0	0	0	0	0	0	0	0	0	0	0	0	0	0	0	0	0	0	0	0	0	0	0	0	0	0	0	0	0	0	0	0	0	0	0	0
chr1	22160762	22160770	3	CTCF,Maz,Cbx3	1	0	0	0	0	0	0	0	1	0	0	0	0	0	0	0	0	0	0	0	0	1	0	0	0	0	0	0	0	0	0	0	0	0	0	0	0	0	0	0	0	0	0	0	0
chr1	22167660	22167810	2	CTCF,Rad21	1	0	0	1	0	0	0	0	0	0	0	0	0	0	0	0	0	0	0	0	0	0	0	0	0	0	0	0	0	0	0	0	0	0	0	0	0	0	0	0	0	0	0	0	0
chr1	22179743	22179747	8	CTCF,Yy1,Smc3,Maz,JunD,CTCFL,MXI1,Rad21	1	0	1	1	1	0	0	0	1	1	0	0	0	0	0	0	0	0	0	0	0	0	0	0	0	0	1	0	0	0	0	0	0	0	0	0	0	0	0	0	0	0	0	0	0
chr1	22192700	22192750	5	CTCF,Maz,MXI1,Zbtb7,Rad21	1	0	0	1	0	0	0	0	1	0	0	0	0	0	0	0	0	0	0	0	0	0	0	0	0	0	0	0	0	0	0	0	0	0	0	0	0	0	0	0	0	0	0	0	0
chr1	22202280	22202345	2	CTCF,HMGN3	1	0	0	0	0	0	0	0	0	0	0	0	0	0	0	0	0	0	0	0	0	0	0	0	0	0	0	0	0	0	0	0	0	0	0	0	0	0	0	0	0	0	1	0	0
chr1	22208660	22208810	3	CTCF,Arid3a,Tblr1	1	0	0	0	0	0	0	0	0	0	1	0	0	0	0	0	0	0	0	0	0	0	0	0	0	0	0	0	0	0	0	0	0	0	0	0	0	0	0	0	0	0	0	0	0
chr1	22235600	22235750	1	CTCF	1	0	0	0	0	0	0	0	0	0	0	0	0	0	0	0	0	0	0	0	0	0	0	0	0	0	0	0	0	0	0	0	0	0	0	0	0	0	0	0	0	0	0	0	0
chr1	22266365	22266377	6	CTCF,Maz,JunD,CHD2,MafK,Tead4	1	0	0	0	0	0	0	0	1	1	0	0	0	0	0	0	0	0	0	0	0	0	0	0	1	0	0	0	0	0	0	0	0	0	0	0	0	0	0	0	0	0	0	0	0
chr1	22273474	22273570	3	CTCF,JunD,Elf1	1	0	0	0	0	0	0	0	0	1	0	0	0	0	0	0	0	0	0	0	0	0	0	0	0	0	0	0	0	0	1	0	0	0	0	0	0	0	0	0	0	0	0	0	0
chr1	22279600	22279750	1	CTCF	1	0	0	0	0	0	0	0	0	0	0	0	0	0	0	0	0	0	0	0	0	0	0	0	0	0	0	0	0	0	0	0	0	0	0	0	0	0	0	0	0	0	0	0	0
chr1	22290600	22290703	20	CTCF,Yy1,Rad21,Smc3,Znf143,Maz,JunD,Bhlhe40,Cbx3,CEBPbeta,Egr1,Elf1,MafK,Nr2f2,P300,Stat5,Tblr1,Tead4,TFIIF,Trim28	1	0	1	1	1	1	0	0	1	1	0	0	0	0	0	0	0	1	0	0	0	1	0	1	0	0	0	0	0	1	1	0	0	0	0	0	0	0	0	0	0	0	0	0	0
chr1	22307080	22307230	1	CTCF	1	0	0	0	0	0	0	0	0	0	0	0	0	0	0	0	0	0	0	0	0	0	0	0	0	0	0	0	0	0	0	0	0	0	0	0	0	0	0	0	0	0	0	0	0
chr1	22308620	22308770	1	CTCF	1	0	0	0	0	0	0	0	0	0	0	0	0	0	0	0	0	0	0	0	0	0	0	0	0	0	0	0	0	0	0	0	0	0	0	0	0	0	0	0	0	0	0	0	0
chr1	22318820	22318970	1	CTCF	1	0	0	0	0	0	0	0	0	0	0	0	0	0	0	0	0	0	0	0	0	0	0	0	0	0	0	0	0	0	0	0	0	0	0	0	0	0	0	0	0	0	0	0	0
chr1	22331520	22331670	1	CTCF	1	0	0	0	0	0	0	0	0	0	0	0	0	0	0	0	0	0	0	0	0	0	0	0	0	0	0	0	0	0	0	0	0	0	0	0	0	0	0	0	0	0	0	0	0
chr1	22331820	22331946	6	CTCF,Rad21,Smc3,Maz,JunD,CTCFL	1	0	0	1	1	0	0	0	1	1	0	0	0	0	0	0	0	0	0	0	0	0	0	0	0	0	1	0	0	0	0	0	0	0	0	0	0	0	0	0	0	0	0	0	0
chr1	22332400	22332550	1	CTCF	1	0	0	0	0	0	0	0	0	0	0	0	0	0	0	0	0	0	0	0	0	0	0	0	0	0	0	0	0	0	0	0	0	0	0	0	0	0	0	0	0	0	0	0	0
chr1	22345860	22345863	19	CTCF,Znf143,Maz,JunD,Bhlhe40,Cbx3,CCNT2,CEBPbeta,Corest,Ets1,HDAC2,HMGN3,cJun,MafF,MafK,Rfx5,Tead4,Trim28,Zbtb7	1	0	0	0	0	1	0	0	1	1	0	0	0	0	0	0	0	1	0	0	0	1	1	1	0	1	0	0	0	0	0	0	1	0	0	0	0	0	0	1	0	0	1	0	1
chr1	22349480	22349581	9	CTCF,Rad21,Smc3,Znf143,Maz,JunD,Arid3a,MafF,Tbp	1	0	0	1	1	1	0	0	1	1	1	0	0	0	0	0	0	0	0	0	0	0	0	0	0	0	0	0	0	0	0	0	0	0	0	0	0	0	0	0	0	0	0	0	0
chr1	22351034	22351130	6	CTCF,TF3C,Maz,Cbx3,CEBPbeta,Plu1	1	1	0	0	0	0	0	0	1	0	0	0	0	0	0	0	0	0	0	0	0	1	0	1	0	0	0	0	0	0	0	0	0	0	0	0	0	0	0	0	0	0	0	0	0
chr1	22366221	22366290	4	CTCF,Maz,JunD,Tbp	1	0	0	0	0	0	0	0	1	1	0	0	0	0	0	0	0	0	0	0	0	0	0	0	0	0	0	0	0	0	0	0	0	0	0	0	0	0	0	0	0	0	0	0	0
chr1	22432220	22432370	6	CTCF,Rad21,Smc3,Znf143,Maz,JunD	1	0	0	1	1	1	0	0	1	1	0	0	0	0	0	0	0	0	0	0	0	0	0	0	0	0	0	0	0	0	0	0	0	0	0	0	0	0	0	0	0	0	0	0	0
chr1	22432860	22433010	1	CTCF	1	0	0	0	0	0	0	0	0	0	0	0	0	0	0	0	0	0	0	0	0	0	0	0	0	0	0	0	0	0	0	0	0	0	0	0	0	0	0	0	0	0	0	0	0
chr1	22458565	22458582	15	CTCF,Rad21,Smc3,Znf143,Maz,JunD,Bhlhe40,CCNT2,CHD2,CTCFL,HMGN3,cJun,MafK,TFIIF,Zbtb7	1	0	0	1	1	1	0	0	1	1	0	0	0	0	0	0	0	1	0	0	0	0	1	0	1	0	1	0	0	0	0	0	0	0	0	0	0	0	0	0	0	0	1	0	1
chr1	22498900	22499050	2	CTCF,Tal1	1	0	0	0	0	0	0	0	0	0	0	0	0	0	0	0	0	0	0	0	0	0	0	0	0	0	0	0	0	0	0	0	0	0	0	0	0	0	0	0	0	0	0	0	0
chr1	22534880	22535030	8	CTCF,Smc3,Znf143,Maz,JunD,CTCFL,cJun,Rad21	1	0	0	1	1	1	0	0	1	1	0	0	0	0	0	0	0	0	0	0	0	0	0	0	0	0	1	0	0	0	0	0	0	0	0	0	0	0	0	0	0	0	0	0	1
chr1	22537760	22537910	1	CTCF	1	0	0	0	0	0	0	0	0	0	0	0	0	0	0	0	0	0	0	0	0	0	0	0	0	0	0	0	0	0	0	0	0	0	0	0	0	0	0	0	0	0	0	0	0
chr1	22545300	22545450	4	CTCF,Smc3,Maz,Rad21	1	0	0	1	1	0	0	0	1	0	0	0	0	0	0	0	0	0	0	0	0	0	0	0	0	0	0	0	0	0	0	0	0	0	0	0	0	0	0	0	0	0	0	0	0
chr1	22558560	22558710	3	CTCF,Znf143,Rad21	1	0	0	1	0	1	0	0	0	0	0	0	0	0	0	0	0	0	0	0	0	0	0	0	0	0	0	0	0	0	0	0	0	0	0	0	0	0	0	0	0	0	0	0	0
chr1	22564320	22564367	2	CTCF,CEBPbeta	1	0	0	0	0	0	0	0	0	0	0	0	0	0	0	0	0	0	0	0	0	0	0	1	0	0	0	0	0	0	0	0	0	0	0	0	0	0	0	0	0	0	0	0	0
chr1	22571660	22571810	1	CTCF	1	0	0	0	0	0	0	0	0	0	0	0	0	0	0	0	0	0	0	0	0	0	0	0	0	0	0	0	0	0	0	0	0	0	0	0	0	0	0	0	0	0	0	0	0
chr1	22602508	22602610	7	CTCF,Smc3,Znf143,Maz,JunD,MafK,Rad21	1	0	0	1	1	1	0	0	1	1	0	0	0	0	0	0	0	0	0	0	0	0	0	0	0	0	0	0	0	0	0	0	0	0	0	0	0	0	0	0	0	0	0	0	0
chr1	22612280	22612301	17	CTCF,Maz,JunD,Bach1,Bhlhe40,CCNT2,Elf1,HMGN3,cJun,MafK,Nr2f2,P300,Phf8,TFIIB,Ubtfs,Usf1,Zbtb7	1	0	0	0	0	0	0	0	1	1	0	0	0	1	0	0	0	1	0	0	0	0	1	0	0	0	0	0	0	0	1	0	0	0	0	0	0	0	0	0	0	0	1	0	1
chr1	22612520	22612563	7	CTCF,Maz,Cbx3,CCNT2,HMGN3,cJun,Phf8	1	0	0	0	0	0	0	0	1	0	0	0	0	0	0	0	0	0	0	0	0	1	1	0	0	0	0	0	0	0	0	0	0	0	0	0	0	0	0	0	0	0	1	0	1
chr1	22612820	22612846	4	CTCF,JunD,Cbx3,cJun	1	0	0	0	0	0	0	0	0	1	0	0	0	0	0	0	0	0	0	0	0	1	0	0	0	0	0	0	0	0	0	0	0	0	0	0	0	0	0	0	0	0	0	0	1
chr1	22613106	22613179	4	CTCF,Elf1,cJun,Zbtb7	1	0	0	0	0	0	0	0	0	0	0	0	0	0	0	0	0	0	0	0	0	0	0	0	0	0	0	0	0	0	1	0	0	0	0	0	0	0	0	0	0	0	0	0	1
chr1	22623380	22623437	10	CTCF,Maz,JunD,CCNT2,CEBPbeta,HMGN3,Nr2f2,P300,Tal1,Tead4	1	0	0	0	0	0	0	0	1	1	0	0	0	0	0	0	0	0	0	0	0	0	1	1	0	0	0	0	0	0	0	0	0	0	0	0	0	0	0	0	0	0	1	0	0
chr1	22643880	22644017	7	CTCF,Smc3,Znf143,Maz,JunD,Zbtb7,Rad21	1	0	0	1	1	1	0	0	1	1	0	0	0	0	0	0	0	0	0	0	0	0	0	0	0	0	0	0	0	0	0	0	0	0	0	0	0	0	0	0	0	0	0	0	0
chr1	22666600	22666750	2	CTCF,Rad21	1	0	0	1	0	0	0	0	0	0	0	0	0	0	0	0	0	0	0	0	0	0	0	0	0	0	0	0	0	0	0	0	0	0	0	0	0	0	0	0	0	0	0	0	0
chr1	22691480	22691488	6	CTCF,Yy1,Maz,JunD,CTCFL,Elf1	1	0	1	0	0	0	0	0	1	1	0	0	0	0	0	0	0	0	0	0	0	0	0	0	0	0	1	0	0	0	1	0	0	0	0	0	0	0	0	0	0	0	0	0	0
chr1	22704460	22704610	1	CTCF	1	0	0	0	0	0	0	0	0	0	0	0	0	0	0	0	0	0	0	0	0	0	0	0	0	0	0	0	0	0	0	0	0	0	0	0	0	0	0	0	0	0	0	0	0
chr1	22707200	22707279	4	CTCF,Maz,cJun,Rad21	1	0	0	1	0	0	0	0	1	0	0	0	0	0	0	0	0	0	0	0	0	0	0	0	0	0	0	0	0	0	0	0	0	0	0	0	0	0	0	0	0	0	0	0	1
chr1	22719720	22719870	1	CTCF	1	0	0	0	0	0	0	0	0	0	0	0	0	0	0	0	0	0	0	0	0	0	0	0	0	0	0	0	0	0	0	0	0	0	0	0	0	0	0	0	0	0	0	0	0
chr1	22742120	22742270	1	CTCF	1	0	0	0	0	0	0	0	0	0	0	0	0	0	0	0	0	0	0	0	0	0	0	0	0	0	0	0	0	0	0	0	0	0	0	0	0	0	0	0	0	0	0	0	0
chr1	22743198	22743298	16	CTCF,Yy1,Rad21,Smc3,Znf143,Maz,JunD,Bhlhe40,Cbx3,CCNT2,CEBPbeta,CHD2,Egr1,GATA1,HMGN3,MafK	1	0	1	1	1	1	0	0	1	1	0	0	0	0	0	0	0	1	0	0	0	1	1	1	1	0	0	0	0	1	0	0	0	0	0	0	1	0	0	0	0	0	1	0	0
chr1	22747060	22747172	11	CTCF,Rad21,Smc3,Znf143,Maz,JunD,Bhlhe40,CHD2,MafF,MafK,MXI1	1	0	0	1	1	1	0	0	1	1	0	0	0	0	0	0	0	1	0	0	0	0	0	0	1	0	0	0	0	0	0	0	0	0	0	0	0	0	0	0	0	0	0	0	0
chr1	22777637	22777730	3	CTCF,cJun,Setdb1	1	0	0	0	0	0	0	0	0	0	0	0	0	0	0	0	0	0	0	0	0	0	0	0	0	0	0	0	0	0	0	0	0	0	0	0	0	0	0	0	0	0	0	0	1
chr1	22815860	22816010	1	CTCF	1	0	0	0	0	0	0	0	0	0	0	0	0	0	0	0	0	0	0	0	0	0	0	0	0	0	0	0	0	0	0	0	0	0	0	0	0	0	0	0	0	0	0	0	0
chr1	22853794	22853926	2	CTCF,Egr1	1	0	0	0	0	0	0	0	0	0	0	0	0	0	0	0	0	0	0	0	0	0	0	0	0	0	0	0	0	1	0	0	0	0	0	0	0	0	0	0	0	0	0	0	0
chr1	22859120	22859270	1	CTCF	1	0	0	0	0	0	0	0	0	0	0	0	0	0	0	0	0	0	0	0	0	0	0	0	0	0	0	0	0	0	0	0	0	0	0	0	0	0	0	0	0	0	0	0	0
chr1	22869540	22869690	2	CTCF,Rad21	1	0	0	1	0	0	0	0	0	0	0	0	0	0	0	0	0	0	0	0	0	0	0	0	0	0	0	0	0	0	0	0	0	0	0	0	0	0	0	0	0	0	0	0	0
chr1	22965974	22966016	12	CTCF,Znf143,Maz,JunD,CEBPbeta,CHD2,CTCFL,Egr1,Elf1,Usf1,Zbtb7,Rad21	1	0	0	1	0	1	0	0	1	1	0	0	0	0	0	0	0	0	0	0	0	0	0	1	1	0	1	0	0	1	1	0	0	0	0	0	0	0	0	0	0	0	0	0	0
chr1	22968651	22968760	9	CTCF,Yy1,Rad21,Smc3,Znf143,Maz,JunD,CCNT2,Egr1	1	0	1	1	1	1	0	0	1	1	0	0	0	0	0	0	0	0	0	0	0	0	1	0	0	0	0	0	0	1	0	0	0	0	0	0	0	0	0	0	0	0	0	0	0
chr1	22981200	22981350	1	CTCF	1	0	0	0	0	0	0	0	0	0	0	0	0	0	0	0	0	0	0	0	0	0	0	0	0	0	0	0	0	0	0	0	0	0	0	0	0	0	0	0	0	0	0	0	0
chr1	22985020	22985170	1	CTCF	1	0	0	0	0	0	0	0	0	0	0	0	0	0	0	0	0	0	0	0	0	0	0	0	0	0	0	0	0	0	0	0	0	0	0	0	0	0	0	0	0	0	0	0	0
chr1	22991700	22991850	1	CTCF	1	0	0	0	0	0	0	0	0	0	0	0	0	0	0	0	0	0	0	0	0	0	0	0	0	0	0	0	0	0	0	0	0	0	0	0	0	0	0	0	0	0	0	0	0
chr1	22992425	22992431	6	CTCF,Rad21,Smc3,Znf143,Maz,MafK	1	0	0	1	1	1	0	0	1	0	0	0	0	0	0	0	0	0	0	0	0	0	0	0	0	0	0	0	0	0	0	0	0	0	0	0	0	0	0	0	0	0	0	0	0
chr1	23000720	23000870	5	CTCF,Rad21,Smc3,Znf143,Maz	1	0	0	1	1	1	0	0	1	0	0	0	0	0	0	0	0	0	0	0	0	0	0	0	0	0	0	0	0	0	0	0	0	0	0	0	0	0	0	0	0	0	0	0	0
chr1	23031072	23031210	9	CTCF,Rad21,Smc3,Znf143,Maz,JunD,CHD2,Egr1,FosL	1	0	0	1	1	1	0	0	1	1	0	0	0	0	0	0	0	0	0	0	0	0	0	0	1	0	0	0	0	1	0	0	0	0	0	1	0	0	0	0	0	0	0	0	0
chr1	23035880	23036030	1	CTCF	1	0	0	0	0	0	0	0	0	0	0	0	0	0	0	0	0	0	0	0	0	0	0	0	0	0	0	0	0	0	0	0	0	0	0	0	0	0	0	0	0	0	0	0	0
chr1	23058502	23058550	5	CTCF,Znf143,Maz,CTCFL,Rad21	1	0	0	1	0	1	0	0	1	0	0	0	0	0	0	0	0	0	0	0	0	0	0	0	0	0	1	0	0	0	0	0	0	0	0	0	0	0	0	0	0	0	0	0	0
chr1	23076120	23076270	1	CTCF	1	0	0	0	0	0	0	0	0	0	0	0	0	0	0	0	0	0	0	0	0	0	0	0	0	0	0	0	0	0	0	0	0	0	0	0	0	0	0	0	0	0	0	0	0
chr1	23112960	23113110	1	CTCF	1	0	0	0	0	0	0	0	0	0	0	0	0	0	0	0	0	0	0	0	0	0	0	0	0	0	0	0	0	0	0	0	0	0	0	0	0	0	0	0	0	0	0	0	0
chr1	23142800	23142950	1	CTCF	1	0	0	0	0	0	0	0	0	0	0	0	0	0	0	0	0	0	0	0	0	0	0	0	0	0	0	0	0	0	0	0	0	0	0	0	0	0	0	0	0	0	0	0	0
chr1	23161380	23161530	1	CTCF	1	0	0	0	0	0	0	0	0	0	0	0	0	0	0	0	0	0	0	0	0	0	0	0	0	0	0	0	0	0	0	0	0	0	0	0	0	0	0	0	0	0	0	0	0
chr1	23188700	23188850	7	CTCF,Smc3,Znf143,Maz,JunD,Arid3a,Rad21	1	0	0	1	1	1	0	0	1	1	1	0	0	0	0	0	0	0	0	0	0	0	0	0	0	0	0	0	0	0	0	0	0	0	0	0	0	0	0	0	0	0	0	0	0
chr1	23215876	23215950	7	CTCF,Rad21,Smc3,Znf143,Maz,JunD,MafK	1	0	0	1	1	1	0	0	1	1	0	0	0	0	0	0	0	0	0	0	0	0	0	0	0	0	0	0	0	0	0	0	0	0	0	0	0	0	0	0	0	0	0	0	0
chr1	23256949	23257070	9	CTCF,Rad21,Smc3,Znf143,Maz,JunD,CHD2,CTCFL,MafK	1	0	0	1	1	1	0	0	1	1	0	0	0	0	0	0	0	0	0	0	0	0	0	0	1	0	1	0	0	0	0	0	0	0	0	0	0	0	0	0	0	0	0	0	0
chr1	23290780	23290930	6	CTCF,Rad21,Smc3,Znf143,Maz,Zbtb7	1	0	0	1	1	1	0	0	1	0	0	0	0	0	0	0	0	0	0	0	0	0	0	0	0	0	0	0	0	0	0	0	0	0	0	0	0	0	0	0	0	0	0	0	0
chr1	23303079	23303105	11	CTCF,Yy1,Rad21,Smc3,Znf143,Maz,JunD,MafF,MafK,Nr2f2,TFIIF	1	0	1	1	1	1	0	0	1	1	0	0	0	0	0	0	0	0	0	0	0	0	0	0	0	0	0	0	0	0	0	0	0	0	0	0	0	0	0	0	0	0	0	0	0
chr1	23345847	23345870	46	CTCF,Yy1,Znf143,Myc,Maz,JunD,Arid3a,Atf1,Bcl,Bhlhe40,Cbx3,CCNT2,CEBPbeta,CHD2,CTCFL,E2F4,E2F6,Egr1,Elf1,Ets1,GATA2,HDAC2,HMGN3,cJun,MafK,Mef2a,MXI1,Nr2f2,Nrf1,P300,Phf8,Plu1,Rbbp5,Sin3A,Sp1,Sp2,Stat5,Taf1,Tal1,Tbp,Tead4,TFIIB,TFIIF,Trim28,Usf1,Zbtb7	1	0	1	0	0	1	1	0	1	1	1	1	0	0	1	0	0	1	0	0	0	1	1	1	1	0	1	1	1	1	1	0	1	0	0	0	0	1	0	1	0	0	1	0	1
chr1	23374300	23374450	2	CTCF,Rad21	1	0	0	1	0	0	0	0	0	0	0	0	0	0	0	0	0	0	0	0	0	0	0	0	0	0	0	0	0	0	0	0	0	0	0	0	0	0	0	0	0	0	0	0	0
chr1	23408072	23408073	4	CTCF,Smc3,Maz,Rad21	1	0	0	1	1	0	0	0	1	0	0	0	0	0	0	0	0	0	0	0	0	0	0	0	0	0	0	0	0	0	0	0	0	0	0	0	0	0	0	0	0	0	0	0	0
chr1	23425320	23425470	9	CTCF,Rad21,Smc3,Znf143,Maz,JunD,Egr1,Elf1,Tead4	1	0	0	1	1	1	0	0	1	1	0	0	0	0	0	0	0	0	0	0	0	0	0	0	0	0	0	0	0	1	1	0	0	0	0	0	0	0	0	0	0	0	0	0	0
chr1	23504234	23504330	21	CTCF,Maz,JunD,CCNT2,CHD2,E2F6,Egr1,Elf1,Ets1,HDAC1,HDAC6,HMGN3,Phf8,Plu1,Rbbp5,Sap30,Sin3A,Taf1,Ubtfs,Zbtb7,Rad21	1	0	0	1	0	0	0	0	1	1	0	0	0	0	0	0	0	0	0	0	0	0	1	0	1	0	0	0	1	1	1	0	1	0	0	0	0	0	1	0	1	0	1	0	0
chr1	23505560	23505710	1	CTCF	1	0	0	0	0	0	0	0	0	0	0	0	0	0	0	0	0	0	0	0	0	0	0	0	0	0	0	0	0	0	0	0	0	0	0	0	0	0	0	0	0	0	0	0	0
chr1	23510440	23510590	1	CTCF	1	0	0	0	0	0	0	0	0	0	0	0	0	0	0	0	0	0	0	0	0	0	0	0	0	0	0	0	0	0	0	0	0	0	0	0	0	0	0	0	0	0	0	0	0
chr1	23511312	23511370	10	CTCF,Rad21,Smc3,Znf143,Maz,JunD,Arid3a,CEBPbeta,Egr1,MafK	1	0	0	1	1	1	0	0	1	1	1	0	0	0	0	0	0	0	0	0	0	0	0	1	0	0	0	0	0	1	0	0	0	0	0	0	0	0	0	0	0	0	0	0	0
chr1	23533900	23534050	1	CTCF	1	0	0	0	0	0	0	0	0	0	0	0	0	0	0	0	0	0	0	0	0	0	0	0	0	0	0	0	0	0	0	0	0	0	0	0	0	0	0	0	0	0	0	0	0
chr1	23536910	23537010	3	CTCF,Znf143,Rad21	1	0	0	1	0	1	0	0	0	0	0	0	0	0	0	0	0	0	0	0	0	0	0	0	0	0	0	0	0	0	0	0	0	0	0	0	0	0	0	0	0	0	0	0	0
chr1	23542760	23542910	1	CTCF	1	0	0	0	0	0	0	0	0	0	0	0	0	0	0	0	0	0	0	0	0	0	0	0	0	0	0	0	0	0	0	0	0	0	0	0	0	0	0	0	0	0	0	0	0
chr1	23543368	23543470	11	CTCF,Smc3,Znf143,Maz,JunD,CCNT2,CHD2,CTCFL,HMGN3,Zbtb7,Rad21	1	0	0	1	1	1	0	0	1	1	0	0	0	0	0	0	0	0	0	0	0	0	1	0	1	0	1	0	0	0	0	0	0	0	0	0	0	0	0	0	0	0	1	0	0
chr1	23671221	23671267	28	CTCF,Yy1,Myc,Max,Maz,JunD,CCNT2,CHD2,E2F4,E2F6,Egr1,Elk1,Ets1,fos,HDAC2,HMGN3,MafK,MXI1,Phf8,Plu1,Sap30,Sin3A,Taf1,Tbp,TFIIB,TFIIF,Ubtfs,Zbtb7	1	0	1	0	0	0	1	1	1	1	0	0	0	0	0	0	0	0	0	0	0	0	1	0	1	0	0	1	1	1	0	1	1	0	1	0	0	0	0	1	0	0	1	0	0
chr1	23694218	23694250	11	CTCF,Maz,JunD,Arid3a,Corest,fos,HDAC1,MafK,MXI1,Rbbp5,TFIIF	1	0	0	0	0	0	0	0	1	1	1	0	0	0	0	0	0	0	0	0	0	0	0	0	0	1	0	0	0	0	0	0	0	0	1	0	0	0	1	0	0	0	0	0	0
chr1	23694844	23694850	31	CTCF,Yy1,Maz,JunD,CCNT2,CEBPbeta,CHD2,E2F4,E2F6,Egr1,Elf1,fos,HDAC8,HMGN3,Ini1,MafK,MXI1,Nfya,Nfyb,Nr2f2,P300,Rbbp5,Rfx5,Sin3A,Sp1,Sp2,Tbp,TFIIB,TFIIF,Ubtfs,Zbtb7	1	0	1	0	0	0	0	0	1	1	0	0	0	0	0	0	0	0	0	0	0	0	1	1	1	0	0	1	1	1	1	0	0	0	1	0	0	0	0	0	0	1	1	1	0
chr1	23695420	23695445	42	CTCF,Yy1,Smc3,Znf143,Maz,JunD,Atf1,Atf3,Bcl,Bhlhe40,Cbx3,CCNT2,CEBPbeta,CHD2,E2F4,E2F6,Egr1,Elf1,Ets1,HDAC1,HMGN3,MafK,Mef2a,MXI1,Nrf1,Phf8,Plu1,Rbbp5,Sap30,Sin3A,Six5,Sp1,Sp2,Srf,Taf1,Taf7,Tbp,TFIIB,TFIIF,Thap1,Ubtfs,Zbtb7	1	0	1	0	1	1	0	0	1	1	0	1	1	0	1	0	0	1	0	0	0	1	1	1	1	0	0	1	1	1	1	0	1	0	0	0	0	0	1	0	0	0	1	0	0
chr1	23696820	23696863	2	CTCF,Maz	1	0	0	0	0	0	0	0	1	0	0	0	0	0	0	0	0	0	0	0	0	0	0	0	0	0	0	0	0	0	0	0	0	0	0	0	0	0	0	0	0	0	0	0	0
chr1	23697680	23697704	11	CTCF,Maz,JunD,CCNT2,CHD2,Egr1,HMGN3,Plu1,Sap30,Zbtb7,Rad21	1	0	0	1	0	0	0	0	1	1	0	0	0	0	0	0	0	0	0	0	0	0	1	0	1	0	0	0	0	1	0	0	0	0	0	0	0	0	0	0	0	0	1	0	0
chr1	23730560	23730623	17	CTCF,Yy1,Rad21,Smc3,Znf143,Maz,JunD,Arid3a,Bhlhe40,Cbx3,Elf1,HMGN3,Nr2f2,P300,Tal1,Tead4,TFIIF	1	0	1	1	1	1	0	0	1	1	1	0	0	0	0	0	0	1	0	0	0	1	0	0	0	0	0	0	0	0	1	0	0	0	0	0	0	0	0	0	0	0	1	0	0
chr1	23730900	23731050	1	CTCF	1	0	0	0	0	0	0	0	0	0	0	0	0	0	0	0	0	0	0	0	0	0	0	0	0	0	0	0	0	0	0	0	0	0	0	0	0	0	0	0	0	0	0	0	0
chr1	23748300	23748311	3	CTCF,CEBPbeta,Rfx5	1	0	0	0	0	0	0	0	0	0	0	0	0	0	0	0	0	0	0	0	0	0	0	1	0	0	0	0	0	0	0	0	0	0	0	0	0	0	0	0	0	0	0	0	0
chr1	23753520	23753670	1	CTCF	1	0	0	0	0	0	0	0	0	0	0	0	0	0	0	0	0	0	0	0	0	0	0	0	0	0	0	0	0	0	0	0	0	0	0	0	0	0	0	0	0	0	0	0	0
chr1	23810057	23810078	5	CTCF,Maz,CCNT2,E2F6,Tblr1	1	0	0	0	0	0	0	0	1	0	0	0	0	0	0	0	0	0	0	0	0	0	1	0	0	0	0	0	1	0	0	0	0	0	0	0	0	0	0	0	0	0	0	0	0
chr1	23810674	23810680	20	CTCF,Yy1,Maz,JunD,CCNT2,CTCFL,E2F6,Egr1,Ets1,HMGN3,MXI1,Phf8,Plu1,Rbbp5,Sin3A,Taf1,Tbp,TFIIF,Ubtfs,Zbtb7	1	0	1	0	0	0	0	0	1	1	0	0	0	0	0	0	0	0	0	0	0	0	1	0	0	0	1	0	1	1	0	0	1	0	0	0	0	0	0	0	0	0	1	0	0
chr1	23823698	23823790	10	CTCF,Rad21,Smc3,Znf143,Maz,JunD,Cbx3,CHD2,MafK,TFIIF	1	0	0	1	1	1	0	0	1	1	0	0	0	0	0	0	0	0	0	0	0	1	0	0	1	0	0	0	0	0	0	0	0	0	0	0	0	0	0	0	0	0	0	0	0
chr1	23834120	23834270	1	CTCF	1	0	0	0	0	0	0	0	0	0	0	0	0	0	0	0	0	0	0	0	0	0	0	0	0	0	0	0	0	0	0	0	0	0	0	0	0	0	0	0	0	0	0	0	0
chr1	23854821	23854870	17	CTCF,Maz,JunD,Bhlhe40,Cbx3,CCNT2,Egr1,FosL,HMGN3,MafF,MafK,MXI1,Nr2f2,P300,Sin3A,Sp1,Tead4	1	0	0	0	0	0	0	0	1	1	0	0	0	0	0	0	0	1	0	0	0	1	1	0	0	0	0	0	0	1	0	0	0	0	0	1	0	0	0	0	0	0	1	0	0
chr1	23857240	23857350	14	CTCF,Yy1,Maz,JunD,CCNT2,CTCFL,E2F4,E2F6,HMGN3,Phf8,Plu1,Rbbp5,Trim28,Zbtb7	1	0	1	0	0	0	0	0	1	1	0	0	0	0	0	0	0	0	0	0	0	0	1	0	0	0	1	1	1	0	0	0	0	0	0	0	0	0	0	0	0	0	1	0	0
chr1	23857913	23857961	23	CTCF,Yy1,Maz,JunD,Cbx3,CCNT2,CEBPbeta,CHD2,Corest,E2F4,E2F6,Elf1,HMGN3,MXI1,Nfyb,Nr2f2,Phf8,Rbbp5,Taf1,Tbp,TFIIF,Ubtfs,Rad21	1	0	1	1	0	0	0	0	1	1	0	0	0	0	0	0	0	0	0	0	0	1	1	1	1	1	0	1	1	0	1	0	0	0	0	0	0	0	0	0	0	0	1	0	0
chr1	23866476	23866492	34	CTCF,Yy1,Rad21,Smc3,Znf143,Maz,JunD,Arid3a,Bcl,Bhlhe40,Cbx3,CCNT2,CEBPbeta,CHD2,Corest,CTCFL,Elf1,Elk1,GATA2,HDAC8,cJun,MafF,MafK,MXI1,Nr2f2,Nrf1,P300,Tblr1,Tbp,Tead4,TFIIF,Trim28,Ubtfs,Zbtb7	1	0	1	1	1	1	0	0	1	1	1	0	0	0	1	0	0	1	0	0	0	1	1	1	1	1	1	0	0	0	1	1	0	0	0	0	0	1	0	0	0	1	0	0	1
chr1	23871303	23871323	16	CTCF,Rad21,Smc3,Znf143,Maz,JunD,Arid3a,Bhlhe40,CEBPbeta,Corest,Nr2f2,Tal1,Tblr1,Tbp,Tead4,Usf1	1	0	0	1	1	1	0	0	1	1	1	0	0	0	0	0	0	1	0	0	0	0	0	1	0	1	0	0	0	0	0	0	0	0	0	0	0	0	0	0	0	0	0	0	0
chr1	23881527	23881532	36	CTCF,Yy1,Smc3,Myc,Max,Maz,JunD,Cbx3,CCNT2,CHD2,Corest,CTCFL,E2F4,E2F6,Egr1,Elf1,Ets1,HMGN3,MXI1,P300,Phf8,Plu1,Rbbp5,Sap30,Sin3A,Taf1,Taf7,Tbp,TFIIB,TFIIF,Thap1,Ubtfs,Usf1,Usf2,Zbtb7,Rad21	1	0	1	1	1	0	1	1	1	1	0	0	0	0	0	0	0	0	0	0	0	1	1	0	1	1	1	1	1	1	1	0	1	0	0	0	0	0	0	0	0	0	1	0	0
chr1	23892480	23892630	1	CTCF	1	0	0	0	0	0	0	0	0	0	0	0	0	0	0	0	0	0	0	0	0	0	0	0	0	0	0	0	0	0	0	0	0	0	0	0	0	0	0	0	0	0	0	0	0
chr1	23892929	23892990	4	CTCF,Znf143,Maz,JunD	1	0	0	0	0	1	0	0	1	1	0	0	0	0	0	0	0	0	0	0	0	0	0	0	0	0	0	0	0	0	0	0	0	0	0	0	0	0	0	0	0	0	0	0	0
chr1	23961560	23961710	9	CTCF,Smc3,Znf143,Maz,JunD,Cbx3,CCNT2,Znf263,Rad21	1	0	0	1	1	1	0	0	1	1	0	0	0	0	0	0	0	0	0	0	0	1	1	0	0	0	0	0	0	0	0	0	0	0	0	0	0	0	0	0	0	0	0	0	0
chr1	23961900	23961945	2	CTCF,JunD	1	0	0	0	0	0	0	0	0	1	0	0	0	0	0	0	0	0	0	0	0	0	0	0	0	0	0	0	0	0	0	0	0	0	0	0	0	0	0	0	0	0	0	0	0
chr1	23964025	23964150	14	CTCF,Yy1,Rad21,Smc3,Znf143,Maz,JunD,Bhlhe40,CEBPbeta,CHD2,MafK,Tead4,Trim28,Ubtfs	1	0	1	1	1	1	0	0	1	1	0	0	0	0	0	0	0	1	0	0	0	0	0	1	1	0	0	0	0	0	0	0	0	0	0	0	0	0	0	0	0	0	0	0	0
chr1	23964340	23964490	1	CTCF	1	0	0	0	0	0	0	0	0	0	0	0	0	0	0	0	0	0	0	0	0	0	0	0	0	0	0	0	0	0	0	0	0	0	0	0	0	0	0	0	0	0	0	0	0
chr1	23984310	23984319	10	CTCF,Smc3,Znf143,Maz,JunD,CCNT2,CHD2,CTCFL,Zbtb7,Rad21	1	0	0	1	1	1	0	0	1	1	0	0	0	0	0	0	0	0	0	0	0	0	1	0	1	0	1	0	0	0	0	0	0	0	0	0	0	0	0	0	0	0	0	0	0
chr1	23991840	23991990	5	CTCF,Smc3,Znf143,CEBPbeta,Rad21	1	0	0	1	1	1	0	0	0	0	0	0	0	0	0	0	0	0	0	0	0	0	0	1	0	0	0	0	0	0	0	0	0	0	0	0	0	0	0	0	0	0	0	0	0
chr1	23999660	23999810	11	CTCF,Znf143,Maz,JunD,Bhlhe40,Ets1,HDAC1,MXI1,Sap30,Sin3A,Rad21	1	0	0	1	0	1	0	0	1	1	0	0	0	0	0	0	0	1	0	0	0	0	0	0	0	0	0	0	0	0	0	0	1	0	0	0	0	0	1	0	0	0	0	0	0
chr1	24018225	24018229	37	CTCF,Yy1,Znf143,Myc,Maz,JunD,Arid3a,Bcl,Cbx3,CCNT2,CEBPbeta,CHD2,CTCFL,Egr1,Elf1,Elk1,Ets1,HDAC1,HMGN3,MafK,Mef2a,MXI1,Nelfe,Nr2f2,P300,Phf8,Plu1,Rbbp5,Sap30,Six5,Sp1,Sp2,Taf1,Taf7,TFIIB,TFIIF,Trim28	1	0	1	0	0	1	1	0	1	1	1	0	0	0	1	0	0	0	0	0	0	1	1	1	1	0	1	0	0	1	1	1	1	0	0	0	0	0	1	0	0	0	1	0	0
chr1	24018480	24018489	25	CTCF,Yy1,Myc,Maz,JunD,Cbx3,CCNT2,CHD2,Ets1,HDAC1,HMGN3,MafK,MXI1,Nelfe,Nr2f2,Phf8,Plu1,Rbbp5,Sap30,Sin3A,Taf1,Tblr1,TFIIB,TFIIF,Trim28	1	0	1	0	0	0	1	0	1	1	0	0	0	0	0	0	0	0	0	0	0	1	1	0	1	0	0	0	0	0	0	0	1	0	0	0	0	0	1	0	0	0	1	0	0
chr1	24018760	24018765	12	CTCF,Znf143,Myc,JunD,CHD2,HDAC1,MXI1,Sap30,Sin3A,Sp1,Tblr1,TFIIF	1	0	0	0	0	1	1	0	0	1	0	0	0	0	0	0	0	0	0	0	0	0	0	0	1	0	0	0	0	0	0	0	0	0	0	0	0	0	1	0	0	0	0	0	0
chr1	24042941	24042943	6	CTCF,JunD,CCNT2,Elf1,GATA1,P300	1	0	0	0	0	0	0	0	0	1	0	0	0	0	0	0	0	0	0	0	0	0	1	0	0	0	0	0	0	0	1	0	0	0	0	0	1	0	0	0	0	0	0	0	0
chr1	24045080	24045226	7	CTCF,Znf143,Maz,JunD,MafK,Tead4,Rad21	1	0	0	1	0	1	0	0	1	1	0	0	0	0	0	0	0	0	0	0	0	0	0	0	0	0	0	0	0	0	0	0	0	0	0	0	0	0	0	0	0	0	0	0	0
chr1	24072140	24072290	4	CTCF,CEBPbeta,MafF,MafK	1	0	0	0	0	0	0	0	0	0	0	0	0	0	0	0	0	0	0	0	0	0	0	1	0	0	0	0	0	0	0	0	0	0	0	0	0	0	0	0	0	0	0	0	0
chr1	24077900	24078050	6	CTCF,Smc3,Znf143,Maz,CTCFL,Rad21	1	0	0	1	1	1	0	0	1	0	0	0	0	0	0	0	0	0	0	0	0	0	0	0	0	0	1	0	0	0	0	0	0	0	0	0	0	0	0	0	0	0	0	0	0
chr1	24098740	24098890	7	CTCF,Rad21,Smc3,Znf143,Maz,JunD,CTCFL	1	0	0	1	1	1	0	0	1	1	0	0	0	0	0	0	0	0	0	0	0	0	0	0	0	0	1	0	0	0	0	0	0	0	0	0	0	0	0	0	0	0	0	0	0
chr1	24123320	24123470	1	CTCF	1	0	0	0	0	0	0	0	0	0	0	0	0	0	0	0	0	0	0	0	0	0	0	0	0	0	0	0	0	0	0	0	0	0	0	0	0	0	0	0	0	0	0	0	0
chr1	24125261	24125288	6	CTCF,Maz,JunD,CTCFL,cJun,MafK	1	0	0	0	0	0	0	0	1	1	0	0	0	0	0	0	0	0	0	0	0	0	0	0	0	0	1	0	0	0	0	0	0	0	0	0	0	0	0	0	0	0	0	0	1
chr1	24127760	24127770	11	CTCF,Maz,JunD,E2F4,E2F6,HDAC1,cJun,Phf8,Rbbp5,Zbtb7,Rad21	1	0	0	1	0	0	0	0	1	1	0	0	0	0	0	0	0	0	0	0	0	0	0	0	0	0	0	1	1	0	0	0	0	0	0	0	0	0	1	0	0	0	0	0	1
chr1	24130820	24130970	4	CTCF,Smc3,Zbtb7,Rad21	1	0	0	1	1	0	0	0	0	0	0	0	0	0	0	0	0	0	0	0	0	0	0	0	0	0	0	0	0	0	0	0	0	0	0	0	0	0	0	0	0	0	0	0	0
chr1	24136323	24136456	15	CTCF,Yy1,Rad21,Smc3,Znf143,Maz,JunD,Atf1,Bhlhe40,CTCFL,Egr1,Elf1,HDAC8,Nr2f2,Usf1	1	0	1	1	1	1	0	0	1	1	0	1	0	0	0	0	0	1	0	0	0	0	0	0	0	0	1	0	0	1	1	0	0	0	0	0	0	0	0	0	0	1	0	0	0
chr1	24137380	24137530	12	CTCF,Yy1,Rad21,Smc3,Znf143,Maz,JunD,Bhlhe40,Cbx3,CEBPbeta,Elf1,MafK	1	0	1	1	1	1	0	0	1	1	0	0	0	0	0	0	0	1	0	0	0	1	0	1	0	0	0	0	0	0	1	0	0	0	0	0	0	0	0	0	0	0	0	0	0
chr1	24181208	24181289	5	CTCF,Rad21,Smc3,Maz,JunD	1	0	0	1	1	0	0	0	1	1	0	0	0	0	0	0	0	0	0	0	0	0	0	0	0	0	0	0	0	0	0	0	0	0	0	0	0	0	0	0	0	0	0	0	0
chr1	24194880	24194881	31	CTCF,Smc3,Znf143,Maz,JunD,Atf1,Bhlhe40,CCNT2,CHD2,CTCFL,E2F6,Egr1,Elf1,Elk1,HMGN3,cJun,MafK,MXI1,Nfyb,Nrf1,P300,Phf8,Plu1,Rbbp5,Sp1,Sp2,Taf1,Tbp,TFIIF,Zbtb7,Rad21	1	0	0	1	1	1	0	0	1	1	0	1	0	0	0	0	0	1	0	0	0	0	1	0	1	0	1	0	1	1	1	1	0	0	0	0	0	0	0	0	0	0	1	0	1
chr1	24195660	24195810	1	CTCF	1	0	0	0	0	0	0	0	0	0	0	0	0	0	0	0	0	0	0	0	0	0	0	0	0	0	0	0	0	0	0	0	0	0	0	0	0	0	0	0	0	0	0	0	0
chr1	24243400	24243482	10	CTCF,Rad21,Smc3,Znf143,Maz,JunD,Cbx3,MafF,MafK,Zbtb7	1	0	0	1	1	1	0	0	1	1	0	0	0	0	0	0	0	0	0	0	0	1	0	0	0	0	0	0	0	0	0	0	0	0	0	0	0	0	0	0	0	0	0	0	0
chr1	24275763	24275858	12	CTCF,Smc3,Znf143,Maz,JunD,Cbx3,CEBPbeta,CTCFL,Elf1,MafF,MafK,Rad21	1	0	0	1	1	1	0	0	1	1	0	0	0	0	0	0	0	0	0	0	0	1	0	1	0	0	1	0	0	0	1	0	0	0	0	0	0	0	0	0	0	0	0	0	0
chr1	24276680	24276830	1	CTCF	1	0	0	0	0	0	0	0	0	0	0	0	0	0	0	0	0	0	0	0	0	0	0	0	0	0	0	0	0	0	0	0	0	0	0	0	0	0	0	0	0	0	0	0	0
chr1	24285609	24285610	35	CTCF,Yy1,Znf143,Myc,Maz,JunD,Atf1,Bhlhe40,Cbx3,CCNT2,CEBPbeta,CHD2,Corest,E2F4,E2F6,Egr1,Elf1,Ets1,HDAC1,MafF,MafK,MXI1,Nfyb,P300,Phf8,Plu1,Taf1,Tblr1,Tbp,Tead4,TFIIB,TFIIF,Trim28,Ubtfs,Rad21	1	0	1	1	0	1	1	0	1	1	0	1	0	0	0	0	0	1	0	0	0	1	1	1	1	1	0	1	1	1	1	0	1	0	0	0	0	0	1	0	0	0	0	0	0
chr1	24285660	24285719	36	CTCF,Yy1,Znf143,Myc,Maz,JunD,Atf1,Bhlhe40,Cbx3,CCNT2,CEBPbeta,CHD2,Corest,E2F4,E2F6,Egr1,Elf1,Ets1,HDAC1,HMGN3,MafF,MafK,MXI1,Nfyb,P300,Phf8,Plu1,Rbbp5,Taf1,Tblr1,Tbp,Tead4,TFIIB,TFIIF,Trim28,Ubtfs	1	0	1	0	0	1	1	0	1	1	0	1	0	0	0	0	0	1	0	0	0	1	1	1	1	1	0	1	1	1	1	0	1	0	0	0	0	0	1	0	0	0	1	0	0
chr1	24306737	24306749	34	CTCF,Yy1,Znf143,Myc,Max,Maz,JunD,Bcl,CCNT2,CEBPbeta,CHD2,CTCFL,E2F4,E2F6,Ets1,HDAC1,HMGN3,Ini1,MafF,MafK,MXI1,Phf8,Plu1,Rbbp5,Sap30,Setdb1,Sin3A,Taf1,Taf7,Tal1,Tbp,TFIIB,TFIIF,Zbtb33	1	0	1	0	0	1	1	1	1	1	0	0	0	0	1	0	0	0	0	0	0	0	1	1	1	0	1	1	1	0	0	0	1	0	0	0	0	0	1	0	0	0	1	1	0
chr1	24354642	24354790	2	CTCF,Smc3	1	0	0	0	1	0	0	0	0	0	0	0	0	0	0	0	0	0	0	0	0	0	0	0	0	0	0	0	0	0	0	0	0	0	0	0	0	0	0	0	0	0	0	0	0
chr1	24397561	24397570	13	CTCF,Rad21,Smc3,Znf143,Maz,JunD,CHD2,Elf1,cJun,MafF,MafK,Tead4,TFIIF	1	0	0	1	1	1	0	0	1	1	0	0	0	0	0	0	0	0	0	0	0	0	0	0	1	0	0	0	0	0	1	0	0	0	0	0	0	0	0	0	0	0	0	0	1
chr1	24421200	24421293	2	CTCF,Maz	1	0	0	0	0	0	0	0	1	0	0	0	0	0	0	0	0	0	0	0	0	0	0	0	0	0	0	0	0	0	0	0	0	0	0	0	0	0	0	0	0	0	0	0	0
chr1	24439120	24439181	11	CTCF,Rad21,Smc3,Znf143,Maz,JunD,Bhlhe40,CTCFL,Egr1,MafK,Usf1	1	0	0	1	1	1	0	0	1	1	0	0	0	0	0	0	0	1	0	0	0	0	0	0	0	0	1	0	0	1	0	0	0	0	0	0	0	0	0	0	0	0	0	0	0
chr1	24477080	24477230	9	CTCF,Smc3,Znf143,Maz,JunD,Egr1,cJun,Ubtfs,Rad21	1	0	0	1	1	1	0	0	1	1	0	0	0	0	0	0	0	0	0	0	0	0	0	0	0	0	0	0	0	1	0	0	0	0	0	0	0	0	0	0	0	0	0	0	1
chr1	24482000	24482150	1	CTCF	1	0	0	0	0	0	0	0	0	0	0	0	0	0	0	0	0	0	0	0	0	0	0	0	0	0	0	0	0	0	0	0	0	0	0	0	0	0	0	0	0	0	0	0	0
chr1	24484480	24484630	1	CTCF	1	0	0	0	0	0	0	0	0	0	0	0	0	0	0	0	0	0	0	0	0	0	0	0	0	0	0	0	0	0	0	0	0	0	0	0	0	0	0	0	0	0	0	0	0
chr1	24486500	24486650	1	CTCF	1	0	0	0	0	0	0	0	0	0	0	0	0	0	0	0	0	0	0	0	0	0	0	0	0	0	0	0	0	0	0	0	0	0	0	0	0	0	0	0	0	0	0	0	0
chr1	24525916	24526007	10	CTCF,Rad21,Smc3,Znf143,Maz,JunD,CEBPbeta,GATA2,MafK,TFIIF	1	0	0	1	1	1	0	0	1	1	0	0	0	0	0	0	0	0	0	0	0	0	0	1	0	0	0	0	0	0	0	0	0	0	0	0	0	1	0	0	0	0	0	0	0
chr1	24528483	24528610	8	CTCF,Rad21,Smc3,Znf143,Maz,JunD,Elf1,MafK	1	0	0	1	1	1	0	0	1	1	0	0	0	0	0	0	0	0	0	0	0	0	0	0	0	0	0	0	0	0	1	0	0	0	0	0	0	0	0	0	0	0	0	0	0
chr1	24580200	24580350	2	CTCF,Rad21	1	0	0	1	0	0	0	0	0	0	0	0	0	0	0	0	0	0	0	0	0	0	0	0	0	0	0	0	0	0	0	0	0	0	0	0	0	0	0	0	0	0	0	0	0
chr1	24621280	24621430	7	CTCF,Maz,JunD,CEBPbeta,cJun,MafF,MafK	1	0	0	0	0	0	0	0	1	1	0	0	0	0	0	0	0	0	0	0	0	0	0	1	0	0	0	0	0	0	0	0	0	0	0	0	0	0	0	0	0	0	0	0	1
chr1	24635300	24635450	2	CTCF,Rad21	1	0	0	1	0	0	0	0	0	0	0	0	0	0	0	0	0	0	0	0	0	0	0	0	0	0	0	0	0	0	0	0	0	0	0	0	0	0	0	0	0	0	0	0	0
chr1	24711800	24711916	7	CTCF,Smc3,Znf143,Maz,JunD,CCNT2,Rad21	1	0	0	1	1	1	0	0	1	1	0	0	0	0	0	0	0	0	0	0	0	0	1	0	0	0	0	0	0	0	0	0	0	0	0	0	0	0	0	0	0	0	0	0	0
chr1	24716770	24716779	6	CTCF,Smc3,Znf143,JunD,MafK,Rad21	1	0	0	1	1	1	0	0	0	1	0	0	0	0	0	0	0	0	0	0	0	0	0	0	0	0	0	0	0	0	0	0	0	0	0	0	0	0	0	0	0	0	0	0	0
chr1	24717880	24718030	6	CTCF,Rad21,Smc3,Znf143,Maz,Bhlhe40	1	0	0	1	1	1	0	0	1	0	0	0	0	0	0	0	0	1	0	0	0	0	0	0	0	0	0	0	0	0	0	0	0	0	0	0	0	0	0	0	0	0	0	0	0
chr1	24718946	24719070	8	CTCF,Rad21,Smc3,Znf143,Maz,JunD,MafK,Zbtb7	1	0	0	1	1	1	0	0	1	1	0	0	0	0	0	0	0	0	0	0	0	0	0	0	0	0	0	0	0	0	0	0	0	0	0	0	0	0	0	0	0	0	0	0	0
chr1	24742106	24742130	33	CTCF,Yy1,Smc3,Znf143,Maz,JunD,Atf1,Bhlhe40,CCNT2,CHD2,Corest,CTCFL,E2F6,Elf1,Ets1,fos,HDAC1,HDAC2,HMGN3,MafK,MXI1,Nfya,Nfyb,P300,Phf8,Sp2,Taf1,Tblr1,Tbp,TFIIF,Thap1,Zbtb7,Rad21	1	0	1	1	1	1	0	0	1	1	0	1	0	0	0	0	0	1	0	0	0	0	1	0	1	1	1	0	1	0	1	0	1	0	1	0	0	0	1	1	0	0	1	0	0
chr1	24743560	24743651	13	CTCF,Maz,JunD,Bcl,CCNT2,E2F6,HDAC2,HMGN3,Nr2f2,Rbbp5,Tbp,Tead4,TFIIB	1	0	0	0	0	0	0	0	1	1	0	0	0	0	1	0	0	0	0	0	0	0	1	0	0	0	0	0	1	0	0	0	0	0	0	0	0	0	0	1	0	0	1	0	0
chr1	24748100	24748250	2	CTCF,CEBPbeta	1	0	0	0	0	0	0	0	0	0	0	0	0	0	0	0	0	0	0	0	0	0	0	1	0	0	0	0	0	0	0	0	0	0	0	0	0	0	0	0	0	0	0	0	0
chr1	24764756	24764810	4	CTCF,JunD,MafK,Rbbp5	1	0	0	0	0	0	0	0	0	1	0	0	0	0	0	0	0	0	0	0	0	0	0	0	0	0	0	0	0	0	0	0	0	0	0	0	0	0	0	0	0	0	0	0	0
chr1	24765057	24765098	18	CTCF,Maz,JunD,CCNT2,CHD2,HDAC1,HMGN3,MafF,MafK,MXI1,Nr2f2,P300,Rbbp5,Stat5,Tal1,Tead4,Ubtfs,Rad21	1	0	0	1	0	0	0	0	1	1	0	0	0	0	0	0	0	0	0	0	0	0	1	0	1	0	0	0	0	0	0	0	0	0	0	0	0	0	1	0	0	0	1	0	0
chr1	24810880	24811030	1	CTCF	1	0	0	0	0	0	0	0	0	0	0	0	0	0	0	0	0	0	0	0	0	0	0	0	0	0	0	0	0	0	0	0	0	0	0	0	0	0	0	0	0	0	0	0	0
chr1	24853796	24853930	4	CTCF,Arid3a,CTCFL,Rad21	1	0	0	1	0	0	0	0	0	0	1	0	0	0	0	0	0	0	0	0	0	0	0	0	0	0	1	0	0	0	0	0	0	0	0	0	0	0	0	0	0	0	0	0	0
chr1	24868631	24868703	8	CTCF,Smc3,Znf143,Maz,JunD,Cbx3,CTCFL,Rad21	1	0	0	1	1	1	0	0	1	1	0	0	0	0	0	0	0	0	0	0	0	1	0	0	0	0	1	0	0	0	0	0	0	0	0	0	0	0	0	0	0	0	0	0	0
chr1	24869700	24869850	1	CTCF	1	0	0	0	0	0	0	0	0	0	0	0	0	0	0	0	0	0	0	0	0	0	0	0	0	0	0	0	0	0	0	0	0	0	0	0	0	0	0	0	0	0	0	0	0
chr1	24894340	24894490	1	CTCF	1	0	0	0	0	0	0	0	0	0	0	0	0	0	0	0	0	0	0	0	0	0	0	0	0	0	0	0	0	0	0	0	0	0	0	0	0	0	0	0	0	0	0	0	0
chr1	24913820	24913970	5	CTCF,Smc3,Znf143,Maz,Rad21	1	0	0	1	1	1	0	0	1	0	0	0	0	0	0	0	0	0	0	0	0	0	0	0	0	0	0	0	0	0	0	0	0	0	0	0	0	0	0	0	0	0	0	0	0
chr1	24914580	24914730	1	CTCF	1	0	0	0	0	0	0	0	0	0	0	0	0	0	0	0	0	0	0	0	0	0	0	0	0	0	0	0	0	0	0	0	0	0	0	0	0	0	0	0	0	0	0	0	0
chr1	24920100	24920250	1	CTCF	1	0	0	0	0	0	0	0	0	0	0	0	0	0	0	0	0	0	0	0	0	0	0	0	0	0	0	0	0	0	0	0	0	0	0	0	0	0	0	0	0	0	0	0	0
chr1	24961560	24961710	1	CTCF	1	0	0	0	0	0	0	0	0	0	0	0	0	0	0	0	0	0	0	0	0	0	0	0	0	0	0	0	0	0	0	0	0	0	0	0	0	0	0	0	0	0	0	0	0
chr1	24961820	24961970	4	CTCF,Rad21,Smc3,Arid3a	1	0	0	1	1	0	0	0	0	0	1	0	0	0	0	0	0	0	0	0	0	0	0	0	0	0	0	0	0	0	0	0	0	0	0	0	0	0	0	0	0	0	0	0	0
chr1	24968441	24968523	6	CTCF,Yy1,Maz,CHD2,E2F6,Egr1	1	0	1	0	0	0	0	0	1	0	0	0	0	0	0	0	0	0	0	0	0	0	0	0	1	0	0	0	1	1	0	0	0	0	0	0	0	0	0	0	0	0	0	0	0
chr1	24969083	24969110	14	CTCF,Maz,JunD,CCNT2,CTCFL,E2F4,E2F6,HDAC1,HMGN3,cJun,Phf8,Sap30,TFIIF,Rad21	1	0	0	1	0	0	0	0	1	1	0	0	0	0	0	0	0	0	0	0	0	0	1	0	0	0	1	1	1	0	0	0	0	0	0	0	0	0	1	0	0	0	1	0	1
chr1	24970095	24970150	19	CTCF,Yy1,Maz,JunD,CCNT2,CHD2,E2F4,E2F6,Elf1,Ets1,HDAC1,HMGN3,cJun,Phf8,Rbbp5,Sap30,Taf1,TFIIF,Ubtfs	1	0	1	0	0	0	0	0	1	1	0	0	0	0	0	0	0	0	0	0	0	0	1	0	1	0	0	1	1	0	1	0	1	0	0	0	0	0	1	0	0	0	1	0	1
chr1	25015170	25015290	13	CTCF,Rad21,Smc3,Znf143,Maz,JunD,Bhlhe40,Corest,MafK,Nr2f2,P300,TFIIF,Ubtfs	1	0	0	1	1	1	0	0	1	1	0	0	0	0	0	0	0	1	0	0	0	0	0	0	0	1	0	0	0	0	0	0	0	0	0	0	0	0	0	0	0	0	0	0	0
chr1	25031920	25031979	17	CTCF,Maz,JunD,CHD2,Egr1,fos,HDAC1,HDAC2,MafK,Nfya,Nfyb,Sp1,Sp2,Taf1,Tbp,TFIIB,TFIIF	1	0	0	0	0	0	0	0	1	1	0	0	0	0	0	0	0	0	0	0	0	0	0	0	1	0	0	0	0	1	0	0	0	0	1	0	0	0	1	1	0	0	0	0	0
chr1	25071455	25071470	33	CTCF,Yy1,Znf143,Maz,JunD,Atf1,Bcl,Bhlhe40,Cbx3,CCNT2,CEBPbeta,CHD2,E2F4,E2F6,Egr1,Elf1,Ets1,HDAC2,HMGN3,cJun,MafK,MXI1,Nr2f2,Nrf1,P300,Rfx5,Sin3A,Tead4,TFIIF,Thap1,Usf1,Zbtb7,Rad21	1	0	1	1	0	1	0	0	1	1	0	1	0	0	1	0	0	1	0	0	0	1	1	1	1	0	0	1	1	1	1	0	1	0	0	0	0	0	0	1	0	0	1	0	1
chr1	25075020	25075170	1	CTCF	1	0	0	0	0	0	0	0	0	0	0	0	0	0	0	0	0	0	0	0	0	0	0	0	0	0	0	0	0	0	0	0	0	0	0	0	0	0	0	0	0	0	0	0	0
chr1	25157280	25157430	5	CTCF,Rad21,Smc3,Znf143,Arid3a	1	0	0	1	1	1	0	0	0	0	1	0	0	0	0	0	0	0	0	0	0	0	0	0	0	0	0	0	0	0	0	0	0	0	0	0	0	0	0	0	0	0	0	0	0
chr1	25161540	25161690	3	CTCF,Rad21,Smc3	1	0	0	1	1	0	0	0	0	0	0	0	0	0	0	0	0	0	0	0	0	0	0	0	0	0	0	0	0	0	0	0	0	0	0	0	0	0	0	0	0	0	0	0	0
chr1	25174618	25174645	32	CTCF,Rad21,Smc3,Znf143,Maz,JunD,Bhlhe40,Cbx3,CCNT2,CEBPbeta,CHD2,E2F6,Ets1,GATA2,HDAC1,HMGN3,cJun,MafK,MXI1,P300,Phf8,Plu1,Rbbp5,Taf1,Tal1,Tblr1,Tbp,Tead4,TFIIB,TFIIF,Trim28,Ubtfs	1	0	0	1	1	1	0	0	1	1	0	0	0	0	0	0	0	1	0	0	0	1	1	1	1	0	0	0	1	0	0	0	1	0	0	0	0	1	1	0	0	0	1	0	1
chr1	25176300	25176327	7	CTCF,Smc3,Maz,JunD,Bhlhe40,Zbtb7,Rad21	1	0	0	1	1	0	0	0	1	1	0	0	0	0	0	0	0	1	0	0	0	0	0	0	0	0	0	0	0	0	0	0	0	0	0	0	0	0	0	0	0	0	0	0	0
chr1	25184318	25184410	4	CTCF,Znf143,Maz,CEBPbeta	1	0	0	0	0	1	0	0	1	0	0	0	0	0	0	0	0	0	0	0	0	0	0	1	0	0	0	0	0	0	0	0	0	0	0	0	0	0	0	0	0	0	0	0	0
chr1	25224683	25224830	7	CTCF,Smc3,Znf143,Maz,Elf1,TFIIF,Rad21	1	0	0	1	1	1	0	0	1	0	0	0	0	0	0	0	0	0	0	0	0	0	0	0	0	0	0	0	0	0	1	0	0	0	0	0	0	0	0	0	0	0	0	0	0
chr1	25236107	25236146	13	CTCF,Smc3,Maz,JunD,Cbx3,Corest,Egr1,MafF,MafK,Sp1,Tead4,Ubtfs,Rad21	1	0	0	1	1	0	0	0	1	1	0	0	0	0	0	0	0	0	0	0	0	1	0	0	0	1	0	0	0	1	0	0	0	0	0	0	0	0	0	0	0	0	0	0	0
chr1	25258480	25258630	1	CTCF	1	0	0	0	0	0	0	0	0	0	0	0	0	0	0	0	0	0	0	0	0	0	0	0	0	0	0	0	0	0	0	0	0	0	0	0	0	0	0	0	0	0	0	0	0
chr1	25258876	25258969	9	CTCF,Znf143,Maz,JunD,CCNT2,CTCFL,HMGN3,Zbtb7,Rad21	1	0	0	1	0	1	0	0	1	1	0	0	0	0	0	0	0	0	0	0	0	0	1	0	0	0	1	0	0	0	0	0	0	0	0	0	0	0	0	0	0	0	1	0	0
chr1	25290060	25290210	1	CTCF	1	0	0	0	0	0	0	0	0	0	0	0	0	0	0	0	0	0	0	0	0	0	0	0	0	0	0	0	0	0	0	0	0	0	0	0	0	0	0	0	0	0	0	0	0
chr1	25344028	25344100	3	CTCF,Maz,Rad21	1	0	0	1	0	0	0	0	1	0	0	0	0	0	0	0	0	0	0	0	0	0	0	0	0	0	0	0	0	0	0	0	0	0	0	0	0	0	0	0	0	0	0	0	0
chr1	25353380	25353530	1	CTCF	1	0	0	0	0	0	0	0	0	0	0	0	0	0	0	0	0	0	0	0	0	0	0	0	0	0	0	0	0	0	0	0	0	0	0	0	0	0	0	0	0	0	0	0	0
chr1	25363823	25363831	13	CTCF,Smc3,Znf143,Maz,JunD,Arid3a,Cbx3,CHD2,Elf1,MafF,MafK,MXI1,Rad21	1	0	0	1	1	1	0	0	1	1	1	0	0	0	0	0	0	0	0	0	0	1	0	0	1	0	0	0	0	0	1	0	0	0	0	0	0	0	0	0	0	0	0	0	0
chr1	25364345	25364426	7	CTCF,Smc3,Znf143,Maz,JunD,CTCFL,Rad21	1	0	0	1	1	1	0	0	1	1	0	0	0	0	0	0	0	0	0	0	0	0	0	0	0	0	1	0	0	0	0	0	0	0	0	0	0	0	0	0	0	0	0	0	0
chr1	25365780	25365930	2	CTCF,Nr2f2	1	0	0	0	0	0	0	0	0	0	0	0	0	0	0	0	0	0	0	0	0	0	0	0	0	0	0	0	0	0	0	0	0	0	0	0	0	0	0	0	0	0	0	0	0
chr1	25395448	25395544	2	CTCF,Maz	1	0	0	0	0	0	0	0	1	0	0	0	0	0	0	0	0	0	0	0	0	0	0	0	0	0	0	0	0	0	0	0	0	0	0	0	0	0	0	0	0	0	0	0	0
chr1	25427600	25427750	1	CTCF	1	0	0	0	0	0	0	0	0	0	0	0	0	0	0	0	0	0	0	0	0	0	0	0	0	0	0	0	0	0	0	0	0	0	0	0	0	0	0	0	0	0	0	0	0
chr1	25428054	25428128	11	CTCF,Yy1,Rad21,Smc3,Znf143,Maz,JunD,Cbx3,CTCFL,Elf1,MafK	1	0	1	1	1	1	0	0	1	1	0	0	0	0	0	0	0	0	0	0	0	1	0	0	0	0	1	0	0	0	1	0	0	0	0	0	0	0	0	0	0	0	0	0	0
chr1	25428400	25428550	1	CTCF	1	0	0	0	0	0	0	0	0	0	0	0	0	0	0	0	0	0	0	0	0	0	0	0	0	0	0	0	0	0	0	0	0	0	0	0	0	0	0	0	0	0	0	0	0
chr1	25444040	25444190	3	CTCF,Smc3,Rad21	1	0	0	1	1	0	0	0	0	0	0	0	0	0	0	0	0	0	0	0	0	0	0	0	0	0	0	0	0	0	0	0	0	0	0	0	0	0	0	0	0	0	0	0	0
chr1	25445280	25445430	1	CTCF	1	0	0	0	0	0	0	0	0	0	0	0	0	0	0	0	0	0	0	0	0	0	0	0	0	0	0	0	0	0	0	0	0	0	0	0	0	0	0	0	0	0	0	0	0
chr1	25456041	25456093	3	CTCF,Maz,Rad21	1	0	0	1	0	0	0	0	1	0	0	0	0	0	0	0	0	0	0	0	0	0	0	0	0	0	0	0	0	0	0	0	0	0	0	0	0	0	0	0	0	0	0	0	0
chr1	25475280	25475430	3	CTCF,Znf143,Rad21	1	0	0	1	0	1	0	0	0	0	0	0	0	0	0	0	0	0	0	0	0	0	0	0	0	0	0	0	0	0	0	0	0	0	0	0	0	0	0	0	0	0	0	0	0
chr1	25495380	25495530	1	CTCF	1	0	0	0	0	0	0	0	0	0	0	0	0	0	0	0	0	0	0	0	0	0	0	0	0	0	0	0	0	0	0	0	0	0	0	0	0	0	0	0	0	0	0	0	0
chr1	25525400	25525550	1	CTCF	1	0	0	0	0	0	0	0	0	0	0	0	0	0	0	0	0	0	0	0	0	0	0	0	0	0	0	0	0	0	0	0	0	0	0	0	0	0	0	0	0	0	0	0	0
chr1	25531496	25531590	7	CTCF,Rad21,Smc3,Znf143,Maz,JunD,CEBPbeta	1	0	0	1	1	1	0	0	1	1	0	0	0	0	0	0	0	0	0	0	0	0	0	1	0	0	0	0	0	0	0	0	0	0	0	0	0	0	0	0	0	0	0	0	0
chr1	25531760	25531910	1	CTCF	1	0	0	0	0	0	0	0	0	0	0	0	0	0	0	0	0	0	0	0	0	0	0	0	0	0	0	0	0	0	0	0	0	0	0	0	0	0	0	0	0	0	0	0	0
chr1	25532220	25532370	1	CTCF	1	0	0	0	0	0	0	0	0	0	0	0	0	0	0	0	0	0	0	0	0	0	0	0	0	0	0	0	0	0	0	0	0	0	0	0	0	0	0	0	0	0	0	0	0
chr1	25544920	25545070	1	CTCF	1	0	0	0	0	0	0	0	0	0	0	0	0	0	0	0	0	0	0	0	0	0	0	0	0	0	0	0	0	0	0	0	0	0	0	0	0	0	0	0	0	0	0	0	0
chr1	25566557	25566558	25	CTCF,Yy1,Smc3,Maz,JunD,Bhlhe40,CCNT2,CHD2,CTCFL,Elk1,HDAC1,HDAC6,HMGN3,MafK,MXI1,Nrf1,Phf8,Plu1,Rbbp5,Sin3A,TFIIB,TFIIF,Ubtfs,Zbtb33,Rad21	1	0	1	1	1	0	0	0	1	1	0	0	0	0	0	0	0	1	0	0	0	0	1	0	1	0	1	0	0	0	0	1	0	0	0	0	0	0	1	0	1	0	1	0	0
chr1	25573235	25573250	13	CTCF,Maz,JunD,CCNT2,CHD2,CTCFL,E2F4,E2F6,HDAC1,HMGN3,MXI1,Tblr1,Ubtfs	1	0	0	0	0	0	0	0	1	1	0	0	0	0	0	0	0	0	0	0	0	0	1	0	1	0	1	1	1	0	0	0	0	0	0	0	0	0	1	0	0	0	1	0	0
chr1	25574300	25574350	24	CTCF,Yy1,Maz,JunD,CCNT2,CEBPbeta,CHD2,E2F4,E2F6,Ets1,GATA2,HDAC2,HMGN3,MafK,MXI1,Phf8,Sin3A,TFIIB,TFIIF,Thap1,Trim28,Ubtfs,Zbtb7,Rad21	1	0	1	1	0	0	0	0	1	1	0	0	0	0	0	0	0	0	0	0	0	0	1	1	1	0	0	1	1	0	0	0	1	0	0	0	0	1	0	1	0	0	1	0	0
chr1	25593300	25593375	2	CTCF,Elf1	1	0	0	0	0	0	0	0	0	0	0	0	0	0	0	0	0	0	0	0	0	0	0	0	0	0	0	0	0	0	1	0	0	0	0	0	0	0	0	0	0	0	0	0	0
chr1	25605489	25605570	2	CTCF,Maz	1	0	0	0	0	0	0	0	1	0	0	0	0	0	0	0	0	0	0	0	0	0	0	0	0	0	0	0	0	0	0	0	0	0	0	0	0	0	0	0	0	0	0	0	0
chr1	25616560	25616710	2	CTCF,Rad21	1	0	0	1	0	0	0	0	0	0	0	0	0	0	0	0	0	0	0	0	0	0	0	0	0	0	0	0	0	0	0	0	0	0	0	0	0	0	0	0	0	0	0	0	0
chr1	25648727	25648747	3	CTCF,JunD,Tead4	1	0	0	0	0	0	0	0	0	1	0	0	0	0	0	0	0	0	0	0	0	0	0	0	0	0	0	0	0	0	0	0	0	0	0	0	0	0	0	0	0	0	0	0	0
chr1	25663640	25663696	9	CTCF,Maz,Elf1,HDAC1,Phf8,Rbbp5,Sap30,Ubtfs,Rad21	1	0	0	1	0	0	0	0	1	0	0	0	0	0	0	0	0	0	0	0	0	0	0	0	0	0	0	0	0	0	1	0	0	0	0	0	0	0	1	0	0	0	0	0	0
chr1	25695860	25696001	4	CTCF,Maz,Nr2f2,Rad21	1	0	0	1	0	0	0	0	1	0	0	0	0	0	0	0	0	0	0	0	0	0	0	0	0	0	0	0	0	0	0	0	0	0	0	0	0	0	0	0	0	0	0	0	0
chr1	25729656	25729679	4	CTCF,Rad21,Maz,JunD	1	0	0	1	0	0	0	0	1	1	0	0	0	0	0	0	0	0	0	0	0	0	0	0	0	0	0	0	0	0	0	0	0	0	0	0	0	0	0	0	0	0	0	0	0
chr1	25740720	25740870	3	CTCF,Maz,cJun	1	0	0	0	0	0	0	0	1	0	0	0	0	0	0	0	0	0	0	0	0	0	0	0	0	0	0	0	0	0	0	0	0	0	0	0	0	0	0	0	0	0	0	0	1
chr1	25768720	25768870	4	CTCF,JunD,fos,FosL	1	0	0	0	0	0	0	0	0	1	0	0	0	0	0	0	0	0	0	0	0	0	0	0	0	0	0	0	0	0	0	0	0	0	1	1	0	0	0	0	0	0	0	0	0
chr1	25795200	25795350	1	CTCF	1	0	0	0	0	0	0	0	0	0	0	0	0	0	0	0	0	0	0	0	0	0	0	0	0	0	0	0	0	0	0	0	0	0	0	0	0	0	0	0	0	0	0	0	0
chr1	25813220	25813370	1	CTCF	1	0	0	0	0	0	0	0	0	0	0	0	0	0	0	0	0	0	0	0	0	0	0	0	0	0	0	0	0	0	0	0	0	0	0	0	0	0	0	0	0	0	0	0	0
chr1	25814325	25814330	6	CTCF,Smc3,Znf143,Maz,CTCFL,MXI1	1	0	0	0	1	1	0	0	1	0	0	0	0	0	0	0	0	0	0	0	0	0	0	0	0	0	1	0	0	0	0	0	0	0	0	0	0	0	0	0	0	0	0	0	0
chr1	25828320	25828470	3	CTCF,CEBPbeta,Zbtb33	1	0	0	0	0	0	0	0	0	0	0	0	0	0	0	0	0	0	0	0	0	0	0	1	0	0	0	0	0	0	0	0	0	0	0	0	0	0	0	0	0	0	0	0	0
chr1	25830418	25830524	4	CTCF,Smc3,CHD2,Rad21	1	0	0	1	1	0	0	0	0	0	0	0	0	0	0	0	0	0	0	0	0	0	0	0	1	0	0	0	0	0	0	0	0	0	0	0	0	0	0	0	0	0	0	0	0
chr1	25844040	25844170	2	CTCF,Egr1	1	0	0	0	0	0	0	0	0	0	0	0	0	0	0	0	0	0	0	0	0	0	0	0	0	0	0	0	0	1	0	0	0	0	0	0	0	0	0	0	0	0	0	0	0
chr1	25844572	25844590	6	CTCF,Maz,Egr1,Nfya,Nfyb,Usf1	1	0	0	0	0	0	0	0	1	0	0	0	0	0	0	0	0	0	0	0	0	0	0	0	0	0	0	0	0	1	0	0	0	0	0	0	0	0	0	0	0	0	0	0	0
chr1	25847060	25847210	6	CTCF,Rad21,Smc3,Znf143,JunD,Arid3a	1	0	0	1	1	1	0	0	0	1	1	0	0	0	0	0	0	0	0	0	0	0	0	0	0	0	0	0	0	0	0	0	0	0	0	0	0	0	0	0	0	0	0	0	0
chr1	25847320	25847470	1	CTCF	1	0	0	0	0	0	0	0	0	0	0	0	0	0	0	0	0	0	0	0	0	0	0	0	0	0	0	0	0	0	0	0	0	0	0	0	0	0	0	0	0	0	0	0	0
chr1	25850129	25850252	6	CTCF,Rad21,Smc3,Znf143,Maz,JunD	1	0	0	1	1	1	0	0	1	1	0	0	0	0	0	0	0	0	0	0	0	0	0	0	0	0	0	0	0	0	0	0	0	0	0	0	0	0	0	0	0	0	0	0	0
chr1	25870572	25870594	7	CTCF,Maz,JunD,CCNT2,HMGN3,Phf8,Zbtb7	1	0	0	0	0	0	0	0	1	1	0	0	0	0	0	0	0	0	0	0	0	0	1	0	0	0	0	0	0	0	0	0	0	0	0	0	0	0	0	0	0	0	1	0	0
chr1	25899360	25899420	6	CTCF,Znf143,Maz,JunD,CHD2,Rad21	1	0	0	1	0	1	0	0	1	1	0	0	0	0	0	0	0	0	0	0	0	0	0	0	1	0	0	0	0	0	0	0	0	0	0	0	0	0	0	0	0	0	0	0	0
chr1	25900005	25900150	2	CTCF,CEBPbeta	1	0	0	0	0	0	0	0	0	0	0	0	0	0	0	0	0	0	0	0	0	0	0	1	0	0	0	0	0	0	0	0	0	0	0	0	0	0	0	0	0	0	0	0	0
chr1	25916751	25916870	4	CTCF,CTCFL,MafK,Rad21	1	0	0	1	0	0	0	0	0	0	0	0	0	0	0	0	0	0	0	0	0	0	0	0	0	0	1	0	0	0	0	0	0	0	0	0	0	0	0	0	0	0	0	0	0
chr1	25935180	25935257	14	CTCF,Smc3,Maz,JunD,CHD2,CTCFL,MafF,MafK,MXI1,Nfyb,Sap30,Usf1,Usf2,Rad21	1	0	0	1	1	0	0	0	1	1	0	0	0	0	0	0	0	0	0	0	0	0	0	0	1	0	1	0	0	0	0	0	0	0	0	0	0	0	0	0	0	0	0	0	0
chr1	25937520	25937526	2	CTCF,JunD	1	0	0	0	0	0	0	0	0	1	0	0	0	0	0	0	0	0	0	0	0	0	0	0	0	0	0	0	0	0	0	0	0	0	0	0	0	0	0	0	0	0	0	0	0
chr1	25942728	25942810	7	CTCF,Maz,CCNT2,CHD2,E2F4,Elf1,HMGN3	1	0	0	0	0	0	0	0	1	0	0	0	0	0	0	0	0	0	0	0	0	0	1	0	1	0	0	1	0	0	1	0	0	0	0	0	0	0	0	0	0	0	1	0	0
chr1	25945727	25945753	10	CTCF,Smc3,Znf143,Maz,JunD,CTCFL,MafK,TFIIF,Zbtb7,Rad21	1	0	0	1	1	1	0	0	1	1	0	0	0	0	0	0	0	0	0	0	0	0	0	0	0	0	1	0	0	0	0	0	0	0	0	0	0	0	0	0	0	0	0	0	0
chr1	25997740	25997890	1	CTCF	1	0	0	0	0	0	0	0	0	0	0	0	0	0	0	0	0	0	0	0	0	0	0	0	0	0	0	0	0	0	0	0	0	0	0	0	0	0	0	0	0	0	0	0	0
chr1	26019200	26019287	7	CTCF,Rad21,Znf143,Maz,JunD,Bhlhe40,Zbtb7	1	0	0	1	0	1	0	0	1	1	0	0	0	0	0	0	0	1	0	0	0	0	0	0	0	0	0	0	0	0	0	0	0	0	0	0	0	0	0	0	0	0	0	0	0
chr1	26021040	26021190	3	CTCF,GATA1,MafF	1	0	0	0	0	0	0	0	0	0	0	0	0	0	0	0	0	0	0	0	0	0	0	0	0	0	0	0	0	0	0	0	0	0	0	0	1	0	0	0	0	0	0	0	0
chr1	26021800	26021845	13	CTCF,Znf143,Maz,JunD,Atf1,Bhlhe40,CEBPbeta,GATA1,MafF,MafK,Tal1,Usf1,Rad21	1	0	0	1	0	1	0	0	1	1	0	1	0	0	0	0	0	1	0	0	0	0	0	1	0	0	0	0	0	0	0	0	0	0	0	0	1	0	0	0	0	0	0	0	0
chr1	26024140	26024290	1	CTCF	1	0	0	0	0	0	0	0	0	0	0	0	0	0	0	0	0	0	0	0	0	0	0	0	0	0	0	0	0	0	0	0	0	0	0	0	0	0	0	0	0	0	0	0	0
chr1	26027260	26027410	4	CTCF,Maz,CTCFL,Egr1	1	0	0	0	0	0	0	0	1	0	0	0	0	0	0	0	0	0	0	0	0	0	0	0	0	0	1	0	0	1	0	0	0	0	0	0	0	0	0	0	0	0	0	0	0
chr1	26052080	26052230	1	CTCF	1	0	0	0	0	0	0	0	0	0	0	0	0	0	0	0	0	0	0	0	0	0	0	0	0	0	0	0	0	0	0	0	0	0	0	0	0	0	0	0	0	0	0	0	0
chr1	26070700	26070836	3	CTCF,Maz,Rad21	1	0	0	1	0	0	0	0	1	0	0	0	0	0	0	0	0	0	0	0	0	0	0	0	0	0	0	0	0	0	0	0	0	0	0	0	0	0	0	0	0	0	0	0	0
chr1	26081550	26081588	3	CTCF,Maz,Rad21	1	0	0	1	0	0	0	0	1	0	0	0	0	0	0	0	0	0	0	0	0	0	0	0	0	0	0	0	0	0	0	0	0	0	0	0	0	0	0	0	0	0	0	0	0
chr1	26085280	26085430	1	CTCF	1	0	0	0	0	0	0	0	0	0	0	0	0	0	0	0	0	0	0	0	0	0	0	0	0	0	0	0	0	0	0	0	0	0	0	0	0	0	0	0	0	0	0	0	0
chr1	26123040	26123190	1	CTCF	1	0	0	0	0	0	0	0	0	0	0	0	0	0	0	0	0	0	0	0	0	0	0	0	0	0	0	0	0	0	0	0	0	0	0	0	0	0	0	0	0	0	0	0	0
chr1	26123493	26123530	11	CTCF,Rad21,Smc3,Znf143,Maz,JunD,Arid3a,Corest,CTCFL,Elf1,MafK	1	0	0	1	1	1	0	0	1	1	1	0	0	0	0	0	0	0	0	0	0	0	0	0	0	1	1	0	0	0	1	0	0	0	0	0	0	0	0	0	0	0	0	0	0
chr1	26123720	26123870	1	CTCF	1	0	0	0	0	0	0	0	0	0	0	0	0	0	0	0	0	0	0	0	0	0	0	0	0	0	0	0	0	0	0	0	0	0	0	0	0	0	0	0	0	0	0	0	0
chr1	26124638	26124697	8	CTCF,Smc3,Znf143,Maz,JunD,CTCFL,HMGN3,Rad21	1	0	0	1	1	1	0	0	1	1	0	0	0	0	0	0	0	0	0	0	0	0	0	0	0	0	1	0	0	0	0	0	0	0	0	0	0	0	0	0	0	0	1	0	0
chr1	26136768	26136790	2	CTCF,HMGN3	1	0	0	0	0	0	0	0	0	0	0	0	0	0	0	0	0	0	0	0	0	0	0	0	0	0	0	0	0	0	0	0	0	0	0	0	0	0	0	0	0	0	1	0	0
chr1	26137464	26137496	14	CTCF,Rad21,Smc3,Znf143,Maz,JunD,CCNT2,CEBPbeta,CHD2,Egr1,Ets1,HMGN3,Nr2f2,Zbtb7	1	0	0	1	1	1	0	0	1	1	0	0	0	0	0	0	0	0	0	0	0	0	1	1	1	0	0	0	0	1	0	0	1	0	0	0	0	0	0	0	0	0	1	0	0
chr1	26140641	26140770	4	CTCF,Elf1,Zbtb7,Rad21	1	0	0	1	0	0	0	0	0	0	0	0	0	0	0	0	0	0	0	0	0	0	0	0	0	0	0	0	0	0	1	0	0	0	0	0	0	0	0	0	0	0	0	0	0
chr1	26144720	26144733	8	CTCF,Maz,Cbx3,CTCFL,Tead4,TFIIF,Zbtb7,Rad21	1	0	0	1	0	0	0	0	1	0	0	0	0	0	0	0	0	0	0	0	0	1	0	0	0	0	1	0	0	0	0	0	0	0	0	0	0	0	0	0	0	0	0	0	0
chr1	26163820	26163970	3	CTCF,Smc3,Rad21	1	0	0	1	1	0	0	0	0	0	0	0	0	0	0	0	0	0	0	0	0	0	0	0	0	0	0	0	0	0	0	0	0	0	0	0	0	0	0	0	0	0	0	0	0
chr1	26201712	26201730	8	CTCF,Znf143,Maz,CCNT2,E2F6,Egr1,Phf8,Znf263	1	0	0	0	0	1	0	0	1	0	0	0	0	0	0	0	0	0	0	0	0	0	1	0	0	0	0	0	1	1	0	0	0	0	0	0	0	0	0	0	0	0	0	0	0
chr1	26216138	26216250	5	CTCF,Smc3,Maz,JunD,Rad21	1	0	0	1	1	0	0	0	1	1	0	0	0	0	0	0	0	0	0	0	0	0	0	0	0	0	0	0	0	0	0	0	0	0	0	0	0	0	0	0	0	0	0	0	0
chr1	26216414	26216510	2	CTCF,Rbbp5	1	0	0	0	0	0	0	0	0	0	0	0	0	0	0	0	0	0	0	0	0	0	0	0	0	0	0	0	0	0	0	0	0	0	0	0	0	0	0	0	0	0	0	0	0
chr1	26222044	26222110	28	CTCF,Yy1,Rad21,Smc3,Znf143,Maz,JunD,Arid3a,Bcl,Bhlhe40,Cbx3,CCNT2,CEBPbeta,CHD2,CTCFL,Egr1,Ets1,HMGN3,cJun,MafF,MafK,MXI1,Sp1,Tal1,Tbp,Tead4,TFIIF,Zbtb7	1	0	1	1	1	1	0	0	1	1	1	0	0	0	1	0	0	1	0	0	0	1	1	1	1	0	1	0	0	1	0	0	1	0	0	0	0	0	0	0	0	0	1	0	1
chr1	26222949	26222987	4	CTCF,cJun,MafF,MafK	1	0	0	0	0	0	0	0	0	0	0	0	0	0	0	0	0	0	0	0	0	0	0	0	0	0	0	0	0	0	0	0	0	0	0	0	0	0	0	0	0	0	0	0	1
chr1	26231540	26231541	4	CTCF,CEBPbeta,MXI1,TFIIB	1	0	0	0	0	0	0	0	0	0	0	0	0	0	0	0	0	0	0	0	0	0	0	1	0	0	0	0	0	0	0	0	0	0	0	0	0	0	0	0	0	0	0	0	0
chr1	26232400	26232455	15	CTCF,Smc3,Maz,CCNT2,CHD2,E2F4,E2F6,Ets1,HDAC1,HMGN3,MXI1,Sap30,Sin3A,TFIIF,Zbtb7	1	0	0	0	1	0	0	0	1	0	0	0	0	0	0	0	0	0	0	0	0	0	1	0	1	0	0	1	1	0	0	0	1	0	0	0	0	0	1	0	0	0	1	0	0
chr1	26284240	26284390	1	CTCF	1	0	0	0	0	0	0	0	0	0	0	0	0	0	0	0	0	0	0	0	0	0	0	0	0	0	0	0	0	0	0	0	0	0	0	0	0	0	0	0	0	0	0	0	0
chr1	26324793	26324797	53	CTCF,Yy1,Rad21,Smc3,Znf143,Myc,Max,Maz,JunD,Arid3a,Atf1,Bcl,Bhlhe40,Cbx3,CCNT2,CEBPbeta,CHD2,Corest,CTCFL,E2F4,E2F6,Egr1,Elk1,Ets1,HDAC1,HDAC2,HDAC8,HMGN3,Ini1,MafF,MafK,Mef2a,MXI1,Nrf1,P300,Plu1,Rbbp5,Rfx5,Sin3A,Six5,Sp1,Stat5,Taf1,Tal1,Tblr1,Tead4,TFIIB,TFIIF,Trim28,Usf1,Usf2,Zbtb7,Zbtb33	1	0	1	1	1	1	1	1	1	1	1	1	0	0	1	0	0	1	0	0	0	1	1	1	1	1	1	1	1	1	0	1	1	0	0	0	0	0	1	1	0	1	1	1	0
chr1	26331020	26331170	2	CTCF,CEBPbeta	1	0	0	0	0	0	0	0	0	0	0	0	0	0	0	0	0	0	0	0	0	0	0	1	0	0	0	0	0	0	0	0	0	0	0	0	0	0	0	0	0	0	0	0	0
chr1	26336720	26336870	4	CTCF,Rad21,Smc3,Elf1	1	0	0	1	1	0	0	0	0	0	0	0	0	0	0	0	0	0	0	0	0	0	0	0	0	0	0	0	0	0	1	0	0	0	0	0	0	0	0	0	0	0	0	0	0
chr1	26356460	26356610	8	CTCF,Rad21,Smc3,Znf143,Maz,JunD,CTCFL,MafF	1	0	0	1	1	1	0	0	1	1	0	0	0	0	0	0	0	0	0	0	0	0	0	0	0	0	1	0	0	0	0	0	0	0	0	0	0	0	0	0	0	0	0	0	0
chr1	26361901	26361910	30	CTCF,Yy1,Znf143,Maz,JunD,Cbx3,CCNT2,CEBPbeta,CHD2,CTCFL,E2F4,E2F6,Ets1,fos,HDAC1,HDAC8,HMGN3,cJun,MafK,Nfya,Nfyb,Phf8,Plu1,Rbbp5,Sap30,Tbp,TFIIB,TFIIF,Ubtfs,Zbtb7	1	0	1	0	0	1	0	0	1	1	0	0	0	0	0	0	0	0	0	0	0	1	1	1	1	0	1	1	1	0	0	0	1	0	1	0	0	0	1	0	0	1	1	0	1
chr1	26362560	26362689	19	CTCF,Yy1,Rad21,Smc3,Znf143,Maz,JunD,CCNT2,CHD2,CTCFL,E2F4,E2F6,Egr1,Elf1,HMGN3,cJun,MafK,Sin3A,TFIIF	1	0	1	1	1	1	0	0	1	1	0	0	0	0	0	0	0	0	0	0	0	0	1	0	1	0	1	1	1	1	1	0	0	0	0	0	0	0	0	0	0	0	1	0	1
chr1	26380617	26380629	5	CTCF,Maz,Egr1,Zbtb7,Rad21	1	0	0	1	0	0	0	0	1	0	0	0	0	0	0	0	0	0	0	0	0	0	0	0	0	0	0	0	0	1	0	0	0	0	0	0	0	0	0	0	0	0	0	0	0
chr1	26397140	26397149	43	CTCF,Smc3,Znf143,Maz,JunD,Arid3a,Atf1,Bcl,Bcl3,Bhlhe40,Brg1,Cbx3,CCNT2,CEBPbeta,CHD2,Corest,CTCFL,E2F6,fos,GATA2,HDAC2,HDAC8,HMGN3,cJun,MafF,MafK,Mef2a,MXI1,Nr2f2,Nrf1,P300,Rbbp5,Sp1,Stat5,Taf1,Tal1,Tblr1,Tbp,Tead4,TFIIB,TFIIF,Trim28,Ubtfs	1	0	0	0	1	1	0	0	1	1	1	1	0	0	1	1	0	1	0	0	1	1	1	1	1	1	1	0	1	0	0	0	0	0	1	0	0	1	0	1	0	1	1	0	1
chr1	26421379	26421410	11	CTCF,Maz,JunD,CCNT2,E2F6,Elf1,HDAC6,HMGN3,P300,Rbbp5,Ubtfs	1	0	0	0	0	0	0	0	1	1	0	0	0	0	0	0	0	0	0	0	0	0	1	0	0	0	0	0	1	0	1	0	0	0	0	0	0	0	0	0	1	0	1	0	0
chr1	26431520	26431670	8	CTCF,Rad21,Smc3,Znf143,Maz,JunD,Corest,P300	1	0	0	1	1	1	0	0	1	1	0	0	0	0	0	0	0	0	0	0	0	0	0	0	0	1	0	0	0	0	0	0	0	0	0	0	0	0	0	0	0	0	0	0	0
chr1	26437459	26437462	24	CTCF,Myc,Maz,JunD,Bhlhe40,Brg1,Cbx3,CCNT2,CHD2,E2F4,E2F6,Egr1,HMGN3,cJun,MXI1,Phf8,Plu1,Rbbp5,Sap30,Taf1,Tbp,TFIIB,TFIIF,Rad21	1	0	0	1	0	0	1	0	1	1	0	0	0	0	0	0	0	1	0	0	1	1	1	0	1	0	0	1	1	1	0	0	0	0	0	0	0	0	0	0	0	0	1	0	1
chr1	26437640	26437663	19	CTCF,Myc,Maz,JunD,Bhlhe40,Brg1,Cbx3,CCNT2,E2F4,E2F6,Egr1,HMGN3,cJun,Phf8,Sap30,Taf1,Tbp,TFIIB,TFIIF	1	0	0	0	0	0	1	0	1	1	0	0	0	0	0	0	0	1	0	0	1	1	1	0	0	0	0	1	1	1	0	0	0	0	0	0	0	0	0	0	0	0	1	0	1
chr1	26445400	26445550	1	CTCF	1	0	0	0	0	0	0	0	0	0	0	0	0	0	0	0	0	0	0	0	0	0	0	0	0	0	0	0	0	0	0	0	0	0	0	0	0	0	0	0	0	0	0	0	0
chr1	26455880	26456003	4	CTCF,Maz,JunD,TFIIF	1	0	0	0	0	0	0	0	1	1	0	0	0	0	0	0	0	0	0	0	0	0	0	0	0	0	0	0	0	0	0	0	0	0	0	0	0	0	0	0	0	0	0	0	0
chr1	26468500	26468650	1	CTCF	1	0	0	0	0	0	0	0	0	0	0	0	0	0	0	0	0	0	0	0	0	0	0	0	0	0	0	0	0	0	0	0	0	0	0	0	0	0	0	0	0	0	0	0	0
chr1	26471720	26471799	14	CTCF,Rad21,Smc3,Znf143,Maz,JunD,CHD2,Corest,Egr1,Elf1,HDAC2,MafF,MafK,Zbtb7	1	0	0	1	1	1	0	0	1	1	0	0	0	0	0	0	0	0	0	0	0	0	0	0	1	1	0	0	0	1	1	0	0	0	0	0	0	0	0	1	0	0	0	0	0
chr1	26472240	26472390	1	CTCF	1	0	0	0	0	0	0	0	0	0	0	0	0	0	0	0	0	0	0	0	0	0	0	0	0	0	0	0	0	0	0	0	0	0	0	0	0	0	0	0	0	0	0	0	0
chr1	26488289	26488310	27	CTCF,Maz,JunD,Cbx3,CCNT2,CHD2,CTCFL,E2F4,E2F6,Elf1,Ets1,HDAC1,HDAC6,HMGN3,cJun,MXI1,Nr2f2,Phf8,Plu1,Rbbp5,Sin3A,Taf1,Tbp,TFIIF,Ubtfs,Usf1,Zbtb7	1	0	0	0	0	0	0	0	1	1	0	0	0	0	0	0	0	0	0	0	0	1	1	0	1	0	1	1	1	0	1	0	1	0	0	0	0	0	1	0	1	0	1	0	1
chr1	26488508	26488520	18	CTCF,Yy1,Smc3,Maz,JunD,CCNT2,E2F4,E2F6,Ets1,HMGN3,cJun,Phf8,Taf1,Tbp,TFIIF,Ubtfs,Zbtb7,Rad21	1	0	1	1	1	0	0	0	1	1	0	0	0	0	0	0	0	0	0	0	0	0	1	0	0	0	0	1	1	0	0	0	1	0	0	0	0	0	0	0	0	0	1	0	1
chr1	26490860	26490900	13	CTCF,Yy1,Smc3,Znf143,Maz,JunD,Bhlhe40,CCNT2,CTCFL,E2F6,HMGN3,Zbtb7,Rad21	1	0	1	1	1	1	0	0	1	1	0	0	0	0	0	0	0	1	0	0	0	0	1	0	0	0	1	0	1	0	0	0	0	0	0	0	0	0	0	0	0	0	1	0	0
chr1	26496360	26496370	47	CTCF,Yy1,Smc3,Znf143,Myc,Max,Maz,JunD,Atf1,Atf3,Bhlhe40,Cbx3,CCNT2,CEBPbeta,CHD2,CTCFL,E2F4,E2F6,Elf1,Elk1,Ets1,HDAC1,HDAC2,HMGN3,cJun,MafK,MXI1,Nfyb,Nr2f2,P300,Phf8,Rbbp5,Rfx5,Sap30,Sin3A,Six5,Sp1,Srf,Tbp,TFIIB,TFIIF,Thap1,Trim28,Usf1,Zbtb7,Znf263,Rad21	1	0	1	1	1	1	1	1	1	1	0	1	1	0	0	0	0	1	0	0	0	1	1	1	1	0	1	1	1	0	1	1	1	0	0	0	0	0	1	1	0	0	1	0	1
chr1	26504586	26504707	6	CTCF,Maz,JunD,Egr1,GATA2,Zbtb7	1	0	0	0	0	0	0	0	1	1	0	0	0	0	0	0	0	0	0	0	0	0	0	0	0	0	0	0	0	1	0	0	0	0	0	0	0	1	0	0	0	0	0	0	0
chr1	26516340	26516490	3	CTCF,CTCFL,Zbtb7	1	0	0	0	0	0	0	0	0	0	0	0	0	0	0	0	0	0	0	0	0	0	0	0	0	0	1	0	0	0	0	0	0	0	0	0	0	0	0	0	0	0	0	0	0
chr1	26516960	26517110	7	CTCF,Smc3,Maz,JunD,Nr2f2,Tead4,Rad21	1	0	0	1	1	0	0	0	1	1	0	0	0	0	0	0	0	0	0	0	0	0	0	0	0	0	0	0	0	0	0	0	0	0	0	0	0	0	0	0	0	0	0	0	0
chr1	26527799	26527827	39	CTCF,Znf143,Maz,JunD,Atf1,Bcl,Cbx3,CCNT2,CEBPbeta,CHD2,Corest,E2F6,Egr1,Elf1,HDAC1,HDAC2,HMGN3,cJun,MafK,MXI1,Nfya,Nfyb,Nr2f2,P300,Phf8,Plu1,Rbbp5,Sin3A,Sp1,Taf1,Tal1,Tblr1,Tbp,Tead4,TFIIB,TFIIF,Ubtfs,Zbtb7,Rad21	1	0	0	1	0	1	0	0	1	1	0	1	0	0	1	0	0	0	0	0	0	1	1	1	1	1	0	0	1	1	1	0	0	0	0	0	0	0	1	1	0	0	1	0	1
chr1	26530607	26530708	3	CTCF,Maz,Rad21	1	0	0	1	0	0	0	0	1	0	0	0	0	0	0	0	0	0	0	0	0	0	0	0	0	0	0	0	0	0	0	0	0	0	0	0	0	0	0	0	0	0	0	0	0
chr1	26560427	26560440	26	CTCF,Smc3,Znf143,Myc,Maz,JunD,Cbx3,CCNT2,CEBPbeta,CHD2,CTCFL,E2F4,E2F6,Egr1,fos,HMGN3,cJun,MafK,MXI1,Nr2f2,Nrf1,Tblr1,TFIIF,Ubtfs,Zbtb7,Rad21	1	0	0	1	1	1	1	0	1	1	0	0	0	0	0	0	0	0	0	0	0	1	1	1	1	0	1	1	1	1	0	0	0	0	1	0	0	0	0	0	0	0	1	0	1
chr1	26560880	26560882	26	CTCF,Smc3,Myc,Maz,JunD,CCNT2,CHD2,E2F4,E2F6,Elk1,Ets1,HDAC1,HMGN3,cJun,MafK,MXI1,Nfya,Nfyb,Nrf1,P300,Phf8,Rbbp5,Sap30,TFIIB,TFIIF,Ubtfs	1	0	0	0	1	0	1	0	1	1	0	0	0	0	0	0	0	0	0	0	0	0	1	0	1	0	0	1	1	0	0	1	1	0	0	0	0	0	1	0	0	0	1	0	1
chr1	26561640	26561790	12	CTCF,Maz,JunD,Arid3a,Egr1,cJun,MafK,MXI1,P300,Sin3A,Tead4,Usf1	1	0	0	0	0	0	0	0	1	1	1	0	0	0	0	0	0	0	0	0	0	0	0	0	0	0	0	0	0	1	0	0	0	0	0	0	0	0	0	0	0	0	0	0	1
chr1	26602223	26602225	19	CTCF,Rad21,Smc3,Znf143,Maz,JunD,CCNT2,Egr1,Elf1,HDAC1,cJun,MafK,MXI1,P300,Srf,Tblr1,TFIIF,Usf1,Usf2	1	0	0	1	1	1	0	0	1	1	0	0	0	0	0	0	0	0	0	0	0	0	1	0	0	0	0	0	0	1	1	0	0	0	0	0	0	0	1	0	0	0	0	0	1
chr1	26602460	26602478	7	CTCF,Rad21,Maz,JunD,CCNT2,HDAC1,cJun	1	0	0	1	0	0	0	0	1	1	0	0	0	0	0	0	0	0	0	0	0	0	1	0	0	0	0	0	0	0	0	0	0	0	0	0	0	0	1	0	0	0	0	0	1
chr1	26606302	26606310	18	CTCF,Yy1,Znf143,Maz,JunD,Bhlhe40,CCNT2,CHD2,E2F4,E2F6,HMGN3,cJun,MafK,MXI1,Phf8,Rbbp5,Thap1,Zbtb7	1	0	1	0	0	1	0	0	1	1	0	0	0	0	0	0	0	1	0	0	0	0	1	0	1	0	0	1	1	0	0	0	0	0	0	0	0	0	0	0	0	0	1	0	1
chr1	26611680	26611716	16	CTCF,Smc3,Myc,Maz,JunD,Brg1,CCNT2,CHD2,CTCFL,E2F6,HDAC1,HMGN3,cJun,MafK,MXI1,Rad21	1	0	0	1	1	0	1	0	1	1	0	0	0	0	0	0	0	0	0	0	1	0	1	0	1	0	1	0	1	0	0	0	0	0	0	0	0	0	1	0	0	0	1	0	1
chr1	26612579	26612580	9	CTCF,Smc3,Znf143,Maz,JunD,CHD2,cJun,MafK,Rad21	1	0	0	1	1	1	0	0	1	1	0	0	0	0	0	0	0	0	0	0	0	0	0	0	1	0	0	0	0	0	0	0	0	0	0	0	0	0	0	0	0	0	0	0	1
chr1	26648151	26648192	18	CTCF,Yy1,Rad21,Smc3,Znf143,Maz,JunD,Bhlhe40,Cbx3,CCNT2,CHD2,HMGN3,MafK,Nr2f2,Tbp,TFIIF,Ubtfs,Zbtb33	1	0	1	1	1	1	0	0	1	1	0	0	0	0	0	0	0	1	0	0	0	1	1	0	1	0	0	0	0	0	0	0	0	0	0	0	0	0	0	0	0	0	1	0	0
chr1	26654751	26654807	4	CTCF,Maz,Elf1,Rad21	1	0	0	1	0	0	0	0	1	0	0	0	0	0	0	0	0	0	0	0	0	0	0	0	0	0	0	0	0	0	1	0	0	0	0	0	0	0	0	0	0	0	0	0	0
chr1	26665780	26665930	2	CTCF,Elf1	1	0	0	0	0	0	0	0	0	0	0	0	0	0	0	0	0	0	0	0	0	0	0	0	0	0	0	0	0	0	1	0	0	0	0	0	0	0	0	0	0	0	0	0	0
chr1	26690422	26690486	25	CTCF,Yy1,Rad21,Smc3,Znf143,Maz,JunD,Bhlhe40,CCNT2,CEBPbeta,CHD2,Corest,CTCFL,Elf1,HMGN3,cJun,MafK,P300,Tblr1,Tbp,Tead4,TFIIB,TFIIF,Thap1,Zbtb7	1	0	1	1	1	1	0	0	1	1	0	0	0	0	0	0	0	1	0	0	0	0	1	1	1	1	1	0	0	0	1	0	0	0	0	0	0	0	0	0	0	0	1	0	1
chr1	26694600	26694670	3	CTCF,Maz,Rad21	1	0	0	1	0	0	0	0	1	0	0	0	0	0	0	0	0	0	0	0	0	0	0	0	0	0	0	0	0	0	0	0	0	0	0	0	0	0	0	0	0	0	0	0	0
chr1	26718100	26718250	11	CTCF,Rad21,Smc3,Znf143,Maz,JunD,Arid3a,Atf1,Bhlhe40,MafK,Ubtfs	1	0	0	1	1	1	0	0	1	1	1	1	0	0	0	0	0	1	0	0	0	0	0	0	0	0	0	0	0	0	0	0	0	0	0	0	0	0	0	0	0	0	0	0	0
chr1	26722907	26722949	8	CTCF,Znf143,Maz,JunD,Cbx3,CEBPbeta,Elf1,Rad21	1	0	0	1	0	1	0	0	1	1	0	0	0	0	0	0	0	0	0	0	0	1	0	1	0	0	0	0	0	0	1	0	0	0	0	0	0	0	0	0	0	0	0	0	0
chr1	26743640	26743790	9	CTCF,Yy1,Rad21,Smc3,Znf143,Maz,JunD,CTCFL,Zbtb7	1	0	1	1	1	1	0	0	1	1	0	0	0	0	0	0	0	0	0	0	0	0	0	0	0	0	1	0	0	0	0	0	0	0	0	0	0	0	0	0	0	0	0	0	0
chr1	26744060	26744210	1	CTCF	1	0	0	0	0	0	0	0	0	0	0	0	0	0	0	0	0	0	0	0	0	0	0	0	0	0	0	0	0	0	0	0	0	0	0	0	0	0	0	0	0	0	0	0	0
chr1	26796930	26797047	14	CTCF,TF3C,Smc3,Znf143,Maz,JunD,Bhlhe40,CEBPbeta,MafF,MafK,Tal1,Tbp,Ubtfs,Rad21	1	1	0	1	1	1	0	0	1	1	0	0	0	0	0	0	0	1	0	0	0	0	0	1	0	0	0	0	0	0	0	0	0	0	0	0	0	0	0	0	0	0	0	0	0
chr1	26798588	26798657	16	CTCF,Maz,JunD,CCNT2,CEBPbeta,CHD2,E2F4,E2F6,Elf1,fos,HDAC1,HMGN3,MXI1,Plu1,Sap30,Zbtb7	1	0	0	0	0	0	0	0	1	1	0	0	0	0	0	0	0	0	0	0	0	0	1	1	1	0	0	1	1	0	1	0	0	0	1	0	0	0	1	0	0	0	1	0	0
chr1	26826942	26826950	34	CTCF,Smc3,Znf143,Myc,Max,Maz,JunD,Bcl,Bhlhe40,Brg1,Cbx3,CCNT2,CHD2,E2F4,E2F6,HDAC1,HDAC8,HMGN3,cJun,MXI1,Nr2f2,P300,Phf8,Plu1,Rbbp5,Sin3A,Taf1,Tbp,TFIIF,Ubtfs,Usf1,Zbtb7,Znf263,Rad21	1	0	0	1	1	1	1	1	1	1	0	0	0	0	1	0	0	1	0	0	1	1	1	0	1	0	0	1	1	0	0	0	0	0	0	0	0	0	1	0	0	1	1	0	1
chr1	26856620	26856631	12	CTCF,Maz,CCNT2,Ets1,HMGN3,cJun,Plu1,Rbbp5,Sap30,Sin3A,Taf1,Ubtfs	1	0	0	0	0	0	0	0	1	0	0	0	0	0	0	0	0	0	0	0	0	0	1	0	0	0	0	0	0	0	0	0	1	0	0	0	0	0	0	0	0	0	1	0	1
chr1	26857770	26857787	17	CTCF,Znf143,Maz,JunD,Cbx3,CEBPbeta,CTCFL,FosL,HDAC1,HDAC2,HMGN3,cJun,MafF,MafK,Zbtb7,Zbtb33,Rad21	1	0	0	1	0	1	0	0	1	1	0	0	0	0	0	0	0	0	0	0	0	1	0	1	0	0	1	0	0	0	0	0	0	0	0	1	0	0	1	1	0	0	1	0	1
chr1	26864300	26864450	1	CTCF	1	0	0	0	0	0	0	0	0	0	0	0	0	0	0	0	0	0	0	0	0	0	0	0	0	0	0	0	0	0	0	0	0	0	0	0	0	0	0	0	0	0	0	0	0
chr1	26864650	26864710	4	CTCF,Znf143,MafK,MXI1	1	0	0	0	0	1	0	0	0	0	0	0	0	0	0	0	0	0	0	0	0	0	0	0	0	0	0	0	0	0	0	0	0	0	0	0	0	0	0	0	0	0	0	0	0
chr1	26865286	26865334	12	CTCF,Smc3,Znf143,Maz,JunD,Arid3a,Cbx3,Corest,CTCFL,Elf1,Tbp,Rad21	1	0	0	1	1	1	0	0	1	1	1	0	0	0	0	0	0	0	0	0	0	1	0	0	0	1	1	0	0	0	1	0	0	0	0	0	0	0	0	0	0	0	0	0	0
chr1	26868440	26868557	26	CTCF,Smc3,Znf143,Maz,JunD,Bhlhe40,Cbx3,CCNT2,CHD2,Egr1,Elf1,Ets1,HMGN3,Ini1,MafK,Nr2f2,P300,Phf8,Plu1,Sin3A,Srf,Tead4,TFIIF,Trim28,Zbtb7,Rad21	1	0	0	1	1	1	0	0	1	1	0	0	0	0	0	0	0	1	0	0	0	1	1	0	1	0	0	0	0	1	1	0	1	0	0	0	0	0	0	0	0	0	1	1	0
chr1	26910784	26910864	24	CTCF,Rad21,Smc3,Znf143,Myc,Max,Maz,JunD,Arid3a,Bhlhe40,Cbx3,Corest,FosL,MafF,MafK,MXI1,Nfyb,Nr2f2,Sin3A,Stat5,Tal1,Tead4,Ubtfs,Usf1	1	0	0	1	1	1	1	1	1	1	1	0	0	0	0	0	0	1	0	0	0	1	0	0	0	1	0	0	0	0	0	0	0	0	0	1	0	0	0	0	0	0	0	0	0
chr1	26924224	26924330	4	CTCF,Smc3,Arid3a,TFIIF	1	0	0	0	1	0	0	0	0	0	1	0	0	0	0	0	0	0	0	0	0	0	0	0	0	0	0	0	0	0	0	0	0	0	0	0	0	0	0	0	0	0	0	0	0
chr1	26928960	26929110	7	CTCF,Rad21,Smc3,Znf143,Maz,Arid3a,Tal1	1	0	0	1	1	1	0	0	1	0	1	0	0	0	0	0	0	0	0	0	0	0	0	0	0	0	0	0	0	0	0	0	0	0	0	0	0	0	0	0	0	0	0	0	0
chr1	26935460	26935610	2	CTCF,Rad21	1	0	0	1	0	0	0	0	0	0	0	0	0	0	0	0	0	0	0	0	0	0	0	0	0	0	0	0	0	0	0	0	0	0	0	0	0	0	0	0	0	0	0	0	0
chr1	26946922	26946926	27	CTCF,Yy1,Smc3,Znf143,Myc,Maz,JunD,CCNT2,CHD2,CTCFL,E2F4,E2F6,Egr1,HDAC2,HDAC8,HMGN3,cJun,MafK,MXI1,Phf8,Plu1,Six5,Taf1,Tbp,TFIIF,Zbtb7,Rad21	1	0	1	1	1	1	1	0	1	1	0	0	0	0	0	0	0	0	0	0	0	0	1	0	1	0	1	1	1	1	0	0	0	0	0	0	0	0	0	1	0	1	1	0	1
chr1	26989820	26989970	1	CTCF	1	0	0	0	0	0	0	0	0	0	0	0	0	0	0	0	0	0	0	0	0	0	0	0	0	0	0	0	0	0	0	0	0	0	0	0	0	0	0	0	0	0	0	0	0
chr1	27004093	27004195	15	CTCF,Yy1,Rad21,Smc3,Znf143,Maz,JunD,Bhlhe40,Cbx3,CCNT2,FosL,MafK,P300,Tead4,Ubtfs	1	0	1	1	1	1	0	0	1	1	0	0	0	0	0	0	0	1	0	0	0	1	1	0	0	0	0	0	0	0	0	0	0	0	0	1	0	0	0	0	0	0	0	0	0
chr1	27019100	27019103	23	CTCF,Maz,JunD,CEBPbeta,CHD2,E2F4,E2F6,Elf1,HMGN3,MafF,MafK,MXI1,Nr2f2,Phf8,Plu1,Rbbp5,Sap30,Sin3A,Sp1,Taf1,Tbp,TFIIB,TFIIF	1	0	0	0	0	0	0	0	1	1	0	0	0	0	0	0	0	0	0	0	0	0	0	1	1	0	0	1	1	0	1	0	0	0	0	0	0	0	0	0	0	0	1	0	0
chr1	27022085	27022090	45	CTCF,Yy1,Smc3,Znf143,Myc,Maz,JunD,Arid3a,Bcl,Bhlhe40,Cbx3,CCNT2,CEBPbeta,CHD2,Corest,E2F4,E2F6,Egr1,HDAC1,HDAC8,HMGN3,MafK,Mef2a,MXI1,Nr2f2,Nrf1,P300,Phf8,Plu1,Rfx5,Sap30,Sin3A,Sp1,Stat5,Taf1,Tblr1,Tbp,Tead4,TFIIB,TFIIF,Thap1,Trim28,Ubtfs,Zbtb7,Rad21	1	0	1	1	1	1	1	0	1	1	1	0	0	0	1	0	0	1	0	0	0	1	1	1	1	1	0	1	1	1	0	0	0	0	0	0	0	0	1	0	0	1	1	0	0
chr1	27045780	27045930	1	CTCF	1	0	0	0	0	0	0	0	0	0	0	0	0	0	0	0	0	0	0	0	0	0	0	0	0	0	0	0	0	0	0	0	0	0	0	0	0	0	0	0	0	0	0	0	0
chr1	27050160	27050170	33	CTCF,Yy1,Smc3,Myc,Max,Maz,JunD,Bcl,Brg1,Cbx3,CCNT2,CHD2,E2F6,Egr1,Elf1,Ets1,GATA2,HDAC1,HDAC2,HDAC8,HMGN3,Ini1,MafF,MafK,MXI1,P300,Sin3A,Stat5,Taf1,Tal1,Tblr1,Trim28,Rad21	1	0	1	1	1	0	1	1	1	1	0	0	0	0	1	0	0	0	0	0	1	1	1	0	1	0	0	0	1	1	1	0	1	0	0	0	0	1	1	1	0	1	1	1	0
chr1	27114640	27114662	25	CTCF,Yy1,Maz,JunD,Bcl,CCNT2,CHD2,E2F4,E2F6,Egr1,Elf1,Ets1,HDAC1,HMGN3,MXI1,Phf8,Plu1,Rbbp5,Sin3A,Taf1,Tbp,TFIIB,TFIIF,Thap1,Zbtb7	1	0	1	0	0	0	0	0	1	1	0	0	0	0	1	0	0	0	0	0	0	0	1	0	1	0	0	1	1	1	1	0	1	0	0	0	0	0	1	0	0	0	1	0	0
chr1	27115743	27115890	19	CTCF,Yy1,Rad21,Smc3,Znf143,Maz,JunD,Arid3a,Cbx3,CEBPbeta,CHD2,CTCFL,Egr1,Ets1,MafF,MafK,MXI1,P300,TFIIF	1	0	1	1	1	1	0	0	1	1	1	0	0	0	0	0	0	0	0	0	0	1	0	1	1	0	1	0	0	1	0	0	1	0	0	0	0	0	0	0	0	0	0	0	0
chr1	27136640	27136781	8	CTCF,Smc3,Znf143,Maz,JunD,Bhlhe40,CEBPbeta,Rad21	1	0	0	1	1	1	0	0	1	1	0	0	0	0	0	0	0	1	0	0	0	0	0	1	0	0	0	0	0	0	0	0	0	0	0	0	0	0	0	0	0	0	0	0	0
chr1	27147280	27147430	1	CTCF	1	0	0	0	0	0	0	0	0	0	0	0	0	0	0	0	0	0	0	0	0	0	0	0	0	0	0	0	0	0	0	0	0	0	0	0	0	0	0	0	0	0	0	0	0
chr1	27153076	27153110	19	CTCF,Yy1,Znf143,Maz,CCNT2,CTCFL,E2F4,E2F6,Egr1,Elf1,Ets1,HDAC1,HMGN3,Phf8,Plu1,Rbbp5,Taf1,Zbtb7,Rad21	1	0	1	1	0	1	0	0	1	0	0	0	0	0	0	0	0	0	0	0	0	0	1	0	0	0	1	1	1	1	1	0	1	0	0	0	0	0	1	0	0	0	1	0	0
chr1	27177840	27177990	1	CTCF	1	0	0	0	0	0	0	0	0	0	0	0	0	0	0	0	0	0	0	0	0	0	0	0	0	0	0	0	0	0	0	0	0	0	0	0	0	0	0	0	0	0	0	0	0
chr1	27178980	27179130	1	CTCF	1	0	0	0	0	0	0	0	0	0	0	0	0	0	0	0	0	0	0	0	0	0	0	0	0	0	0	0	0	0	0	0	0	0	0	0	0	0	0	0	0	0	0	0	0
chr1	27179725	27179830	11	CTCF,Rad21,Smc3,Znf143,Maz,JunD,Bhlhe40,CTCFL,MafF,MafK,Tead4	1	0	0	1	1	1	0	0	1	1	0	0	0	0	0	0	0	1	0	0	0	0	0	0	0	0	1	0	0	0	0	0	0	0	0	0	0	0	0	0	0	0	0	0	0
chr1	27187800	27187950	2	CTCF,Rad21	1	0	0	1	0	0	0	0	0	0	0	0	0	0	0	0	0	0	0	0	0	0	0	0	0	0	0	0	0	0	0	0	0	0	0	0	0	0	0	0	0	0	0	0	0
chr1	27189354	27189468	18	CTCF,Yy1,Smc3,Znf143,Maz,JunD,CTCFL,Egr1,Elf1,FosL,HDAC2,HMGN3,cJun,MafK,Tead4,Usf1,Zbtb7,Rad21	1	0	1	1	1	1	0	0	1	1	0	0	0	0	0	0	0	0	0	0	0	0	0	0	0	0	1	0	0	1	1	0	0	0	0	1	0	0	0	1	0	0	1	0	1
chr1	27204572	27204710	7	CTCF,Rad21,Smc3,Znf143,Maz,JunD,CEBPbeta	1	0	0	1	1	1	0	0	1	1	0	0	0	0	0	0	0	0	0	0	0	0	0	1	0	0	0	0	0	0	0	0	0	0	0	0	0	0	0	0	0	0	0	0	0
chr1	27213729	27213870	2	CTCF,CTCFL	1	0	0	0	0	0	0	0	0	0	0	0	0	0	0	0	0	0	0	0	0	0	0	0	0	0	1	0	0	0	0	0	0	0	0	0	0	0	0	0	0	0	0	0	0
chr1	27286957	27287010	14	CTCF,Maz,JunD,Bhlhe40,CCNT2,CHD2,Egr1,Ets1,HDAC1,HMGN3,Phf8,Plu1,Rbbp5,Zbtb33	1	0	0	0	0	0	0	0	1	1	0	0	0	0	0	0	0	1	0	0	0	0	1	0	1	0	0	0	0	1	0	0	1	0	0	0	0	0	1	0	0	0	1	0	0
chr1	27291100	27291250	1	CTCF	1	0	0	0	0	0	0	0	0	0	0	0	0	0	0	0	0	0	0	0	0	0	0	0	0	0	0	0	0	0	0	0	0	0	0	0	0	0	0	0	0	0	0	0	0
chr1	27293520	27293620	10	CTCF,Rad21,Smc3,Znf143,Maz,JunD,Bhlhe40,Cbx3,MafK,Thap1	1	0	0	1	1	1	0	0	1	1	0	0	0	0	0	0	0	1	0	0	0	1	0	0	0	0	0	0	0	0	0	0	0	0	0	0	0	0	0	0	0	0	0	0	0
chr1	27324277	27324287	11	CTCF,Rad21,Smc3,Znf143,Maz,JunD,Bhlhe40,Elf1,cJun,MafF,MafK	1	0	0	1	1	1	0	0	1	1	0	0	0	0	0	0	0	1	0	0	0	0	0	0	0	0	0	0	0	0	1	0	0	0	0	0	0	0	0	0	0	0	0	0	1
chr1	27326140	27326290	1	CTCF	1	0	0	0	0	0	0	0	0	0	0	0	0	0	0	0	0	0	0	0	0	0	0	0	0	0	0	0	0	0	0	0	0	0	0	0	0	0	0	0	0	0	0	0	0
chr1	27336581	27336690	2	CTCF,CEBPbeta	1	0	0	0	0	0	0	0	0	0	0	0	0	0	0	0	0	0	0	0	0	0	0	1	0	0	0	0	0	0	0	0	0	0	0	0	0	0	0	0	0	0	0	0	0
chr1	27364800	27364950	1	CTCF	1	0	0	0	0	0	0	0	0	0	0	0	0	0	0	0	0	0	0	0	0	0	0	0	0	0	0	0	0	0	0	0	0	0	0	0	0	0	0	0	0	0	0	0	0
chr1	27371132	27371270	8	CTCF,Rad21,Smc3,Znf143,Maz,CEBPbeta,cJun,Srf	1	0	0	1	1	1	0	0	1	0	0	0	0	0	0	0	0	0	0	0	0	0	0	1	0	0	0	0	0	0	0	0	0	0	0	0	0	0	0	0	0	0	0	0	1
chr1	27371780	27371930	2	CTCF,cJun	1	0	0	0	0	0	0	0	0	0	0	0	0	0	0	0	0	0	0	0	0	0	0	0	0	0	0	0	0	0	0	0	0	0	0	0	0	0	0	0	0	0	0	0	1
chr1	27372544	27372586	23	CTCF,Yy1,Rad21,Smc3,Znf143,Myc,Maz,JunD,Bhlhe40,CEBPbeta,Corest,CTCFL,HDAC2,cJun,MafF,MafK,MXI1,Nr2f2,Tblr1,Tead4,TFIIF,Usf1,Zbtb7	1	0	1	1	1	1	1	0	1	1	0	0	0	0	0	0	0	1	0	0	0	0	0	1	0	1	1	0	0	0	0	0	0	0	0	0	0	0	0	1	0	0	0	0	1
chr1	27396920	27397070	1	CTCF	1	0	0	0	0	0	0	0	0	0	0	0	0	0	0	0	0	0	0	0	0	0	0	0	0	0	0	0	0	0	0	0	0	0	0	0	0	0	0	0	0	0	0	0	0
chr1	27424020	27424150	14	CTCF,Yy1,Rad21,Smc3,Znf143,Maz,JunD,Bhlhe40,Cbx3,CEBPbeta,Corest,Nr2f2,P300,Tead4	1	0	1	1	1	1	0	0	1	1	0	0	0	0	0	0	0	1	0	0	0	1	0	1	0	1	0	0	0	0	0	0	0	0	0	0	0	0	0	0	0	0	0	0	0
chr1	27429362	27429403	17	CTCF,Yy1,Rad21,Smc3,Znf143,Maz,JunD,Bhlhe40,CCNT2,CHD2,CTCFL,Ets1,HMGN3,MafK,Tblr1,Tbp,Zbtb7	1	0	1	1	1	1	0	0	1	1	0	0	0	0	0	0	0	1	0	0	0	0	1	0	1	0	1	0	0	0	0	0	1	0	0	0	0	0	0	0	0	0	1	0	0
chr1	27435842	27435870	10	CTCF,Rad21,Smc3,Znf143,Maz,JunD,CEBPbeta,CTCFL,HMGN3,P300	1	0	0	1	1	1	0	0	1	1	0	0	0	0	0	0	0	0	0	0	0	0	0	1	0	0	1	0	0	0	0	0	0	0	0	0	0	0	0	0	0	0	1	0	0
chr1	27438644	27438687	14	CTCF,Maz,JunD,Cbx3,CEBPbeta,Egr1,Elf1,FosL,HDAC1,HMGN3,cJun,MafK,P300,Rad21	1	0	0	1	0	0	0	0	1	1	0	0	0	0	0	0	0	0	0	0	0	1	0	1	0	0	0	0	0	1	1	0	0	0	0	1	0	0	1	0	0	0	1	0	1
chr1	27454040	27454190	1	CTCF	1	0	0	0	0	0	0	0	0	0	0	0	0	0	0	0	0	0	0	0	0	0	0	0	0	0	0	0	0	0	0	0	0	0	0	0	0	0	0	0	0	0	0	0	0
chr1	27462520	27462670	3	CTCF,Zbtb7,Rad21	1	0	0	1	0	0	0	0	0	0	0	0	0	0	0	0	0	0	0	0	0	0	0	0	0	0	0	0	0	0	0	0	0	0	0	0	0	0	0	0	0	0	0	0	0
chr1	27479700	27479850	1	CTCF	1	0	0	0	0	0	0	0	0	0	0	0	0	0	0	0	0	0	0	0	0	0	0	0	0	0	0	0	0	0	0	0	0	0	0	0	0	0	0	0	0	0	0	0	0
chr1	27481619	27481632	46	CTCF,Yy1,Znf143,Maz,JunD,Arid3a,Bcl,Bcl3,Bhlhe40,Cbx3,CCNT2,CEBPbeta,CHD2,CTCFL,E2F4,Egr1,Elf1,Elk1,Ets1,HMGN3,MafK,Mef2a,MXI1,Nelfe,Nr2f2,P300,Phf8,Plu1,Rfx5,Sap30,Sin3A,Sp1,Sp2,Taf1,Taf7,Tal1,Tblr1,Tbp,Tead4,TFIIB,TFIIF,Thap1,Ubtfs,Zbtb7,Zbtb33,Rad21	1	0	1	1	0	1	0	0	1	1	1	0	0	0	1	1	0	1	0	0	0	1	1	1	1	0	1	1	0	1	1	1	1	0	0	0	0	0	0	0	0	0	1	0	0
chr1	27497360	27497510	1	CTCF	1	0	0	0	0	0	0	0	0	0	0	0	0	0	0	0	0	0	0	0	0	0	0	0	0	0	0	0	0	0	0	0	0	0	0	0	0	0	0	0	0	0	0	0	0
chr1	27524520	27524670	8	CTCF,Rad21,Smc3,Znf143,Maz,JunD,Arid3a,MafK	1	0	0	1	1	1	0	0	1	1	1	0	0	0	0	0	0	0	0	0	0	0	0	0	0	0	0	0	0	0	0	0	0	0	0	0	0	0	0	0	0	0	0	0	0
chr1	27611286	27611388	6	CTCF,Rad21,Smc3,Znf143,Maz,Egr1	1	0	0	1	1	1	0	0	1	0	0	0	0	0	0	0	0	0	0	0	0	0	0	0	0	0	0	0	0	1	0	0	0	0	0	0	0	0	0	0	0	0	0	0	0
chr1	27622840	27622990	1	CTCF	1	0	0	0	0	0	0	0	0	0	0	0	0	0	0	0	0	0	0	0	0	0	0	0	0	0	0	0	0	0	0	0	0	0	0	0	0	0	0	0	0	0	0	0	0
chr1	27623330	27623448	7	CTCF,Smc3,Znf143,Maz,JunD,CTCFL,Rad21	1	0	0	1	1	1	0	0	1	1	0	0	0	0	0	0	0	0	0	0	0	0	0	0	0	0	1	0	0	0	0	0	0	0	0	0	0	0	0	0	0	0	0	0	0
chr1	27627469	27627483	14	CTCF,Yy1,Rad21,Smc3,Znf143,Maz,JunD,CEBPbeta,CTCFL,cJun,MafK,MXI1,Tblr1,TFIIF	1	0	1	1	1	1	0	0	1	1	0	0	0	0	0	0	0	0	0	0	0	0	0	1	0	0	1	0	0	0	0	0	0	0	0	0	0	0	0	0	0	0	0	0	1
chr1	27632600	27632750	1	CTCF	1	0	0	0	0	0	0	0	0	0	0	0	0	0	0	0	0	0	0	0	0	0	0	0	0	0	0	0	0	0	0	0	0	0	0	0	0	0	0	0	0	0	0	0	0
chr1	27633380	27633530	5	CTCF,Smc3,Znf143,Maz,Rad21	1	0	0	1	1	1	0	0	1	0	0	0	0	0	0	0	0	0	0	0	0	0	0	0	0	0	0	0	0	0	0	0	0	0	0	0	0	0	0	0	0	0	0	0	0
chr1	27648628	27648665	43	CTCF,Yy1,Smc3,Znf143,Myc,Maz,JunD,Atf1,Bcl,Cbx3,CCNT2,CEBPbeta,CHD2,Corest,E2F4,E2F6,Egr1,Elf1,Elk1,Ets1,HDAC1,HDAC2,HMGN3,cJun,MafK,MXI1,Nr2f2,P300,Phf8,Rbbp5,Sap30,Six5,Sp1,Sp2,Srf,Taf1,Tblr1,Tbp,Tead4,TFIIB,TFIIF,Thap1,Zbtb7	1	0	1	0	1	1	1	0	1	1	0	1	0	0	1	0	0	0	0	0	0	1	1	1	1	1	0	1	1	1	1	1	1	0	0	0	0	0	1	1	0	0	1	0	1
chr1	27658480	27658630	1	CTCF	1	0	0	0	0	0	0	0	0	0	0	0	0	0	0	0	0	0	0	0	0	0	0	0	0	0	0	0	0	0	0	0	0	0	0	0	0	0	0	0	0	0	0	0	0
chr1	27659396	27659510	10	CTCF,Smc3,Znf143,Maz,JunD,CTCFL,HMGN3,MafK,Zbtb7,Rad21	1	0	0	1	1	1	0	0	1	1	0	0	0	0	0	0	0	0	0	0	0	0	0	0	0	0	1	0	0	0	0	0	0	0	0	0	0	0	0	0	0	0	1	0	0
chr1	27659940	27660090	1	CTCF	1	0	0	0	0	0	0	0	0	0	0	0	0	0	0	0	0	0	0	0	0	0	0	0	0	0	0	0	0	0	0	0	0	0	0	0	0	0	0	0	0	0	0	0	0
chr1	27665860	27666010	2	CTCF,CEBPbeta	1	0	0	0	0	0	0	0	0	0	0	0	0	0	0	0	0	0	0	0	0	0	0	1	0	0	0	0	0	0	0	0	0	0	0	0	0	0	0	0	0	0	0	0	0
chr1	27677940	27678009	11	CTCF,Yy1,Maz,JunD,CCNT2,E2F6,Egr1,HMGN3,Sap30,Ubtfs,Rad21	1	0	1	1	0	0	0	0	1	1	0	0	0	0	0	0	0	0	0	0	0	0	1	0	0	0	0	0	1	1	0	0	0	0	0	0	0	0	0	0	0	0	1	0	0
chr1	27683560	27683707	2	CTCF,Zbtb33	1	0	0	0	0	0	0	0	0	0	0	0	0	0	0	0	0	0	0	0	0	0	0	0	0	0	0	0	0	0	0	0	0	0	0	0	0	0	0	0	0	0	0	0	0
chr1	27684171	27684186	15	CTCF,Yy1,Smc3,Znf143,Maz,JunD,CCNT2,CEBPbeta,CTCFL,Egr1,HMGN3,MXI1,Sp1,Zbtb7,Rad21	1	0	1	1	1	1	0	0	1	1	0	0	0	0	0	0	0	0	0	0	0	0	1	1	0	0	1	0	0	1	0	0	0	0	0	0	0	0	0	0	0	0	1	0	0
chr1	27693112	27693115	24	CTCF,Yy1,Znf143,Maz,JunD,CCNT2,CTCFL,E2F4,E2F6,Egr1,Ets1,HDAC1,HMGN3,MafK,MXI1,Phf8,Plu1,Rbbp5,Sap30,Sin3A,Taf7,Ubtfs,Zbtb7,Rad21	1	0	1	1	0	1	0	0	1	1	0	0	0	0	0	0	0	0	0	0	0	0	1	0	0	0	1	1	1	1	0	0	1	0	0	0	0	0	1	0	0	0	1	0	0
chr1	27693520	27693552	17	CTCF,Maz,JunD,CCNT2,Corest,CTCFL,E2F4,E2F6,Elf1,HMGN3,P300,Phf8,Plu1,Taf1,Tbp,TFIIB,Ubtfs	1	0	0	0	0	0	0	0	1	1	0	0	0	0	0	0	0	0	0	0	0	0	1	0	0	1	1	1	1	0	1	0	0	0	0	0	0	0	0	0	0	0	1	0	0
chr1	27695460	27695516	3	CTCF,CEBPbeta,Rad21	1	0	0	1	0	0	0	0	0	0	0	0	0	0	0	0	0	0	0	0	0	0	0	1	0	0	0	0	0	0	0	0	0	0	0	0	0	0	0	0	0	0	0	0	0
chr1	27699100	27699250	7	CTCF,Maz,JunD,Bhlhe40,Egr1,Tead4,Rad21	1	0	0	1	0	0	0	0	1	1	0	0	0	0	0	0	0	1	0	0	0	0	0	0	0	0	0	0	0	1	0	0	0	0	0	0	0	0	0	0	0	0	0	0	0
chr1	27699500	27699615	4	CTCF,Znf143,Maz,Rad21	1	0	0	1	0	1	0	0	1	0	0	0	0	0	0	0	0	0	0	0	0	0	0	0	0	0	0	0	0	0	0	0	0	0	0	0	0	0	0	0	0	0	0	0	0
chr1	27715020	27715170	7	CTCF,Rad21,Smc3,Znf143,Maz,JunD,Ubtfs	1	0	0	1	1	1	0	0	1	1	0	0	0	0	0	0	0	0	0	0	0	0	0	0	0	0	0	0	0	0	0	0	0	0	0	0	0	0	0	0	0	0	0	0	0
chr1	27718202	27718270	7	CTCF,Maz,JunD,Bhlhe40,CEBPbeta,E2F6,cJun	1	0	0	0	0	0	0	0	1	1	0	0	0	0	0	0	0	1	0	0	0	0	0	1	0	0	0	0	1	0	0	0	0	0	0	0	0	0	0	0	0	0	0	0	1
chr1	27718979	27718986	38	CTCF,Yy1,Smc3,Znf143,Maz,JunD,Atf1,Bcl,Bhlhe40,Cbx3,CCNT2,CEBPbeta,CHD2,CTCFL,E2F4,E2F6,Elf1,Elk1,fos,HMGN3,cJun,MXI1,Nfya,Nfyb,Nrf1,P300,Plu1,Rbbp5,Rfx5,Sin3A,Sp1,Srf,Taf1,Tbp,TFIIF,Ubtfs,Zbtb7,Rad21	1	0	1	1	1	1	0	0	1	1	0	1	0	0	1	0	0	1	0	0	0	1	1	1	1	0	1	1	1	0	1	1	0	0	1	0	0	0	0	0	0	0	1	0	1
chr1	27719420	27719508	15	CTCF,Smc3,Maz,JunD,CHD2,E2F4,E2F6,HDAC1,HMGN3,cJun,Nr2f2,Phf8,Plu1,Rbbp5,Rad21	1	0	0	1	1	0	0	0	1	1	0	0	0	0	0	0	0	0	0	0	0	0	0	0	1	0	0	1	1	0	0	0	0	0	0	0	0	0	1	0	0	0	1	0	1
chr1	27722031	27722039	18	CTCF,Yy1,Rad21,Smc3,Znf143,Maz,JunD,Arid3a,Cbx3,CTCFL,cJun,MafF,MafK,MXI1,Nr2f2,Tead4,TFIIF,Zbtb7	1	0	1	1	1	1	0	0	1	1	1	0	0	0	0	0	0	0	0	0	0	1	0	0	0	0	1	0	0	0	0	0	0	0	0	0	0	0	0	0	0	0	0	0	1
chr1	27728983	27729090	4	CTCF,Maz,Elf1,Rad21	1	0	0	1	0	0	0	0	1	0	0	0	0	0	0	0	0	0	0	0	0	0	0	0	0	0	0	0	0	0	1	0	0	0	0	0	0	0	0	0	0	0	0	0	0
chr1	27729650	27729665	4	CTCF,Maz,JunD,Rad21	1	0	0	1	0	0	0	0	1	1	0	0	0	0	0	0	0	0	0	0	0	0	0	0	0	0	0	0	0	0	0	0	0	0	0	0	0	0	0	0	0	0	0	0	0
chr1	27743120	27743253	10	CTCF,Rad21,Smc3,Znf143,Maz,JunD,Arid3a,CEBPbeta,CTCFL,MafK	1	0	0	1	1	1	0	0	1	1	1	0	0	0	0	0	0	0	0	0	0	0	0	1	0	0	1	0	0	0	0	0	0	0	0	0	0	0	0	0	0	0	0	0	0
chr1	27757800	27757825	2	CTCF,Tal1	1	0	0	0	0	0	0	0	0	0	0	0	0	0	0	0	0	0	0	0	0	0	0	0	0	0	0	0	0	0	0	0	0	0	0	0	0	0	0	0	0	0	0	0	0
chr1	27758020	27758170	1	CTCF	1	0	0	0	0	0	0	0	0	0	0	0	0	0	0	0	0	0	0	0	0	0	0	0	0	0	0	0	0	0	0	0	0	0	0	0	0	0	0	0	0	0	0	0	0
chr1	27823420	27823525	2	CTCF,Maz	1	0	0	0	0	0	0	0	1	0	0	0	0	0	0	0	0	0	0	0	0	0	0	0	0	0	0	0	0	0	0	0	0	0	0	0	0	0	0	0	0	0	0	0	0
chr1	27834900	27835050	12	CTCF,Znf143,Maz,JunD,Cbx3,CEBPbeta,Corest,HDAC2,MafF,MafK,Zbtb7,Rad21	1	0	0	1	0	1	0	0	1	1	0	0	0	0	0	0	0	0	0	0	0	1	0	1	0	1	0	0	0	0	0	0	0	0	0	0	0	0	0	1	0	0	0	0	0
chr1	27849853	27849870	9	CTCF,Smc3,Znf143,Maz,JunD,Cbx3,Corest,Elf1,Rad21	1	0	0	1	1	1	0	0	1	1	0	0	0	0	0	0	0	0	0	0	0	1	0	0	0	1	0	0	0	0	1	0	0	0	0	0	0	0	0	0	0	0	0	0	0
chr1	27873920	27874038	3	CTCF,Maz,Zbtb33	1	0	0	0	0	0	0	0	1	0	0	0	0	0	0	0	0	0	0	0	0	0	0	0	0	0	0	0	0	0	0	0	0	0	0	0	0	0	0	0	0	0	0	0	0
chr1	27879480	27879630	1	CTCF	1	0	0	0	0	0	0	0	0	0	0	0	0	0	0	0	0	0	0	0	0	0	0	0	0	0	0	0	0	0	0	0	0	0	0	0	0	0	0	0	0	0	0	0	0
chr1	27883360	27883398	12	CTCF,Yy1,Rad21,Smc3,Znf143,Maz,JunD,Cbx3,Corest,CTCFL,MafK,Zbtb7	1	0	1	1	1	1	0	0	1	1	0	0	0	0	0	0	0	0	0	0	0	1	0	0	0	1	1	0	0	0	0	0	0	0	0	0	0	0	0	0	0	0	0	0	0
chr1	27895120	27895121	23	CTCF,Yy1,Smc3,Znf143,Maz,JunD,Cbx3,CCNT2,E2F4,Egr1,Elf1,Ets1,HDAC2,HMGN3,cJun,MXI1,Nfyb,P300,Rbbp5,Tbp,Ubtfs,Zbtb7,Znf263	1	0	1	0	1	1	0	0	1	1	0	0	0	0	0	0	0	0	0	0	0	1	1	0	0	0	0	1	0	1	1	0	1	0	0	0	0	0	0	1	0	0	1	0	1
chr1	27896303	27896430	2	CTCF,Zbtb7	1	0	0	0	0	0	0	0	0	0	0	0	0	0	0	0	0	0	0	0	0	0	0	0	0	0	0	0	0	0	0	0	0	0	0	0	0	0	0	0	0	0	0	0	0
chr1	27901979	27902050	7	CTCF,Maz,CCNT2,CTCFL,HMGN3,Zbtb7,Zbtb33	1	0	0	0	0	0	0	0	1	0	0	0	0	0	0	0	0	0	0	0	0	0	1	0	0	0	1	0	0	0	0	0	0	0	0	0	0	0	0	0	0	0	1	0	0
chr1	27925880	27926025	8	CTCF,Maz,JunD,CCNT2,Egr1,HMGN3,cJun,Zbtb7	1	0	0	0	0	0	0	0	1	1	0	0	0	0	0	0	0	0	0	0	0	0	1	0	0	0	0	0	0	1	0	0	0	0	0	0	0	0	0	0	0	0	1	0	1
chr1	27930618	27930630	21	CTCF,Yy1,Znf143,Maz,JunD,CCNT2,CHD2,E2F4,Elf1,Ets1,HMGN3,Phf8,Plu1,Six5,Taf1,Tbp,TFIIB,Ubtfs,Zbtb7,Znf263,Rad21	1	0	1	1	0	1	0	0	1	1	0	0	0	0	0	0	0	0	0	0	0	0	1	0	1	0	0	1	0	0	1	0	1	0	0	0	0	0	0	0	0	0	1	0	0
chr1	27932478	27932570	7	CTCF,Znf143,Maz,CTCFL,cJun,MafK,Rad21	1	0	0	1	0	1	0	0	1	0	0	0	0	0	0	0	0	0	0	0	0	0	0	0	0	0	1	0	0	0	0	0	0	0	0	0	0	0	0	0	0	0	0	0	1
chr1	27933018	27933090	13	CTCF,Rad21,Smc3,Znf143,Maz,JunD,Bhlhe40,cJun,MafF,MafK,MXI1,TFIIF,Zbtb7	1	0	0	1	1	1	0	0	1	1	0	0	0	0	0	0	0	1	0	0	0	0	0	0	0	0	0	0	0	0	0	0	0	0	0	0	0	0	0	0	0	0	0	0	1
chr1	27935321	27935350	19	CTCF,Rad21,Smc3,Znf143,Maz,JunD,Bcl,Bhlhe40,CCNT2,CHD2,FosL,cJun,MafF,MafK,P300,Tblr1,Tead4,TFIIF,Trim28	1	0	0	1	1	1	0	0	1	1	0	0	0	0	1	0	0	1	0	0	0	0	1	0	1	0	0	0	0	0	0	0	0	0	0	1	0	0	0	0	0	0	0	0	1
chr1	27935440	27935457	16	CTCF,Rad21,Smc3,Znf143,Maz,JunD,Bcl,Bhlhe40,FosL,cJun,MafK,P300,Tblr1,Tead4,TFIIF,Trim28	1	0	0	1	1	1	0	0	1	1	0	0	0	0	1	0	0	1	0	0	0	0	0	0	0	0	0	0	0	0	0	0	0	0	0	1	0	0	0	0	0	0	0	0	1
chr1	27942300	27942450	1	CTCF	1	0	0	0	0	0	0	0	0	0	0	0	0	0	0	0	0	0	0	0	0	0	0	0	0	0	0	0	0	0	0	0	0	0	0	0	0	0	0	0	0	0	0	0	0
chr1	27943133	27943181	4	CTCF,Znf143,Maz,Rad21	1	0	0	1	0	1	0	0	1	0	0	0	0	0	0	0	0	0	0	0	0	0	0	0	0	0	0	0	0	0	0	0	0	0	0	0	0	0	0	0	0	0	0	0	0
chr1	27970500	27970650	9	CTCF,Smc3,Znf143,Maz,JunD,Bhlhe40,CTCFL,MafK,Rad21	1	0	0	1	1	1	0	0	1	1	0	0	0	0	0	0	0	1	0	0	0	0	0	0	0	0	1	0	0	0	0	0	0	0	0	0	0	0	0	0	0	0	0	0	0
chr1	27983200	27983219	3	CTCF,Cbx3,HDAC1	1	0	0	0	0	0	0	0	0	0	0	0	0	0	0	0	0	0	0	0	0	1	0	0	0	0	0	0	0	0	0	0	0	0	0	0	0	0	1	0	0	0	0	0	0
chr1	27989360	27989510	1	CTCF	1	0	0	0	0	0	0	0	0	0	0	0	0	0	0	0	0	0	0	0	0	0	0	0	0	0	0	0	0	0	0	0	0	0	0	0	0	0	0	0	0	0	0	0	0
chr1	27989807	27989924	11	CTCF,Rad21,Smc3,Znf143,Maz,JunD,CHD2,GATA2,MafK,Tead4,TFIIF	1	0	0	1	1	1	0	0	1	1	0	0	0	0	0	0	0	0	0	0	0	0	0	0	1	0	0	0	0	0	0	0	0	0	0	0	0	1	0	0	0	0	0	0	0
chr1	27995424	27995550	2	CTCF,HDAC1	1	0	0	0	0	0	0	0	0	0	0	0	0	0	0	0	0	0	0	0	0	0	0	0	0	0	0	0	0	0	0	0	0	0	0	0	0	0	1	0	0	0	0	0	0
chr1	27995811	27995890	18	CTCF,Yy1,Rad21,Smc3,Znf143,Maz,JunD,Cbx3,CTCFL,E2F6,HDAC1,HMGN3,MXI1,Sin3A,Tead4,TFIIF,Ubtfs,Zbtb7	1	0	1	1	1	1	0	0	1	1	0	0	0	0	0	0	0	0	0	0	0	1	0	0	0	0	1	0	1	0	0	0	0	0	0	0	0	0	1	0	0	0	1	0	0
chr1	27998860	27998871	20	CTCF,Znf143,Maz,JunD,Atf1,Cbx3,CCNT2,HDAC8,MafF,MafK,MXI1,Nfya,Phf8,Plu1,Sp2,Taf1,TFIIF,Thap1,Usf1,Rad21	1	0	0	1	0	1	0	0	1	1	0	1	0	0	0	0	0	0	0	0	0	1	1	0	0	0	0	0	0	0	0	0	0	0	0	0	0	0	0	0	0	1	0	0	0
chr1	28046200	28046350	1	CTCF	1	0	0	0	0	0	0	0	0	0	0	0	0	0	0	0	0	0	0	0	0	0	0	0	0	0	0	0	0	0	0	0	0	0	0	0	0	0	0	0	0	0	0	0	0
chr1	28052296	28052297	37	CTCF,Znf143,Max,Maz,JunD,Atf1,Bhlhe40,Cbx3,CCNT2,CEBPbeta,CHD2,CTCFL,E2F4,E2F6,Egr1,Elf1,fos,HMGN3,MafF,MafK,MXI1,Nfya,Nfyb,Nr2f2,Nrf1,P300,Phf8,Rbbp5,Rfx5,Sp1,Sp2,Tblr1,Tbp,TFIIF,Usf1,Usf2,Rad21	1	0	0	1	0	1	0	1	1	1	0	1	0	0	0	0	0	1	0	0	0	1	1	1	1	0	1	1	1	1	1	0	0	0	1	0	0	0	0	0	0	0	1	0	0
chr1	28052600	28052619	17	CTCF,Yy1,Maz,JunD,CCNT2,CHD2,E2F4,E2F6,HDAC1,HMGN3,MXI1,Phf8,Plu1,Rbbp5,Sap30,Sin3A,Taf1	1	0	1	0	0	0	0	0	1	1	0	0	0	0	0	0	0	0	0	0	0	0	1	0	1	0	0	1	1	0	0	0	0	0	0	0	0	0	1	0	0	0	1	0	0
chr1	28071140	28071290	1	CTCF	1	0	0	0	0	0	0	0	0	0	0	0	0	0	0	0	0	0	0	0	0	0	0	0	0	0	0	0	0	0	0	0	0	0	0	0	0	0	0	0	0	0	0	0	0
chr1	28087000	28087150	2	CTCF,Rad21	1	0	0	1	0	0	0	0	0	0	0	0	0	0	0	0	0	0	0	0	0	0	0	0	0	0	0	0	0	0	0	0	0	0	0	0	0	0	0	0	0	0	0	0	0
chr1	28184719	28184790	11	CTCF,Rad21,Smc3,Znf143,Maz,JunD,Arid3a,Cbx3,CHD2,MafK,P300	1	0	0	1	1	1	0	0	1	1	1	0	0	0	0	0	0	0	0	0	0	1	0	0	1	0	0	0	0	0	0	0	0	0	0	0	0	0	0	0	0	0	0	0	0
chr1	28206060	28206083	3	CTCF,Elf1,Tal1	1	0	0	0	0	0	0	0	0	0	0	0	0	0	0	0	0	0	0	0	0	0	0	0	0	0	0	0	0	0	1	0	0	0	0	0	0	0	0	0	0	0	0	0	0
chr1	28255260	28255410	1	CTCF	1	0	0	0	0	0	0	0	0	0	0	0	0	0	0	0	0	0	0	0	0	0	0	0	0	0	0	0	0	0	0	0	0	0	0	0	0	0	0	0	0	0	0	0	0
chr1	28261457	28261590	4	CTCF,Maz,Bhlhe40,Zbtb7	1	0	0	0	0	0	0	0	1	0	0	0	0	0	0	0	0	1	0	0	0	0	0	0	0	0	0	0	0	0	0	0	0	0	0	0	0	0	0	0	0	0	0	0	0
chr1	28266980	28267046	7	CTCF,Znf143,Maz,JunD,Arid3a,Zbtb7,Rad21	1	0	0	1	0	1	0	0	1	1	1	0	0	0	0	0	0	0	0	0	0	0	0	0	0	0	0	0	0	0	0	0	0	0	0	0	0	0	0	0	0	0	0	0	0
chr1	28274100	28274250	1	CTCF	1	0	0	0	0	0	0	0	0	0	0	0	0	0	0	0	0	0	0	0	0	0	0	0	0	0	0	0	0	0	0	0	0	0	0	0	0	0	0	0	0	0	0	0	0
chr1	28286680	28286695	8	CTCF,Maz,CCNT2,CTCFL,HMGN3,Phf8,Zbtb7,Rad21	1	0	0	1	0	0	0	0	1	0	0	0	0	0	0	0	0	0	0	0	0	0	1	0	0	0	1	0	0	0	0	0	0	0	0	0	0	0	0	0	0	0	1	0	0
chr1	28306291	28306344	25	CTCF,Rad21,Smc3,Znf143,Maz,JunD,Arid3a,Atf1,Brg1,Cbx3,CCNT2,CEBPbeta,Corest,HMGN3,MafF,MafK,Mef2a,MXI1,Nr2f2,P300,Stat5,Tal1,Tblr1,Tead4,Trim28	1	0	0	1	1	1	0	0	1	1	1	1	0	0	0	0	0	0	0	0	1	1	1	1	0	1	0	0	0	0	0	0	0	0	0	0	0	0	0	0	0	0	1	0	0
chr1	28333180	28333330	1	CTCF	1	0	0	0	0	0	0	0	0	0	0	0	0	0	0	0	0	0	0	0	0	0	0	0	0	0	0	0	0	0	0	0	0	0	0	0	0	0	0	0	0	0	0	0	0
chr1	28363020	28363170	2	CTCF,Rad21	1	0	0	1	0	0	0	0	0	0	0	0	0	0	0	0	0	0	0	0	0	0	0	0	0	0	0	0	0	0	0	0	0	0	0	0	0	0	0	0	0	0	0	0	0
chr1	28414460	28414466	8	CTCF,Smc3,Maz,JunD,CCNT2,MXI1,Ubtfs,Rad21	1	0	0	1	1	0	0	0	1	1	0	0	0	0	0	0	0	0	0	0	0	0	1	0	0	0	0	0	0	0	0	0	0	0	0	0	0	0	0	0	0	0	0	0	0
chr1	28417820	28417970	11	CTCF,Rad21,Smc3,Znf143,Maz,JunD,Arid3a,CEBPbeta,MafK,P300,Ubtfs	1	0	0	1	1	1	0	0	1	1	1	0	0	0	0	0	0	0	0	0	0	0	0	1	0	0	0	0	0	0	0	0	0	0	0	0	0	0	0	0	0	0	0	0	0
chr1	28439660	28439756	10	CTCF,Smc3,Znf143,Maz,JunD,cJun,MafK,Phf8,Plu1,Rad21	1	0	0	1	1	1	0	0	1	1	0	0	0	0	0	0	0	0	0	0	0	0	0	0	0	0	0	0	0	0	0	0	0	0	0	0	0	0	0	0	0	0	0	0	1
chr1	28481396	28481530	8	CTCF,Maz,JunD,Bhlhe40,CCNT2,Nr2f2,P300,Tead4	1	0	0	0	0	0	0	0	1	1	0	0	0	0	0	0	0	1	0	0	0	0	1	0	0	0	0	0	0	0	0	0	0	0	0	0	0	0	0	0	0	0	0	0	0
chr1	28535507	28535612	9	CTCF,Rad21,Smc3,Znf143,Maz,JunD,Arid3a,MafF,MafK	1	0	0	1	1	1	0	0	1	1	1	0	0	0	0	0	0	0	0	0	0	0	0	0	0	0	0	0	0	0	0	0	0	0	0	0	0	0	0	0	0	0	0	0	0
chr1	28575082	28575222	18	CTCF,Rad21,Smc3,Znf143,Maz,JunD,Arid3a,Cbx3,CTCFL,MafF,MafK,P300,Phf8,Taf1,Tbp,Tead4,TFIIF,Ubtfs	1	0	0	1	1	1	0	0	1	1	1	0	0	0	0	0	0	0	0	0	0	1	0	0	0	0	1	0	0	0	0	0	0	0	0	0	0	0	0	0	0	0	0	0	0
chr1	28575420	28575430	5	CTCF,Maz,JunD,MafF,MafK	1	0	0	0	0	0	0	0	1	1	0	0	0	0	0	0	0	0	0	0	0	0	0	0	0	0	0	0	0	0	0	0	0	0	0	0	0	0	0	0	0	0	0	0	0
chr1	28654500	28654650	1	CTCF	1	0	0	0	0	0	0	0	0	0	0	0	0	0	0	0	0	0	0	0	0	0	0	0	0	0	0	0	0	0	0	0	0	0	0	0	0	0	0	0	0	0	0	0	0
chr1	28656241	28656250	4	CTCF,TF3C,CHD2,cJun	1	1	0	0	0	0	0	0	0	0	0	0	0	0	0	0	0	0	0	0	0	0	0	0	1	0	0	0	0	0	0	0	0	0	0	0	0	0	0	0	0	0	0	0	1
chr1	28686359	28686410	10	CTCF,Rad21,Smc3,Znf143,Maz,JunD,Arid3a,MafF,MafK,P300	1	0	0	1	1	1	0	0	1	1	1	0	0	0	0	0	0	0	0	0	0	0	0	0	0	0	0	0	0	0	0	0	0	0	0	0	0	0	0	0	0	0	0	0	0
chr1	28686520	28686530	4	CTCF,Rad21,Arid3a,P300	1	0	0	1	0	0	0	0	0	0	1	0	0	0	0	0	0	0	0	0	0	0	0	0	0	0	0	0	0	0	0	0	0	0	0	0	0	0	0	0	0	0	0	0	0
chr1	28690960	28691110	1	CTCF	1	0	0	0	0	0	0	0	0	0	0	0	0	0	0	0	0	0	0	0	0	0	0	0	0	0	0	0	0	0	0	0	0	0	0	0	0	0	0	0	0	0	0	0	0
chr1	28694780	28694930	2	CTCF,Rad21	1	0	0	1	0	0	0	0	0	0	0	0	0	0	0	0	0	0	0	0	0	0	0	0	0	0	0	0	0	0	0	0	0	0	0	0	0	0	0	0	0	0	0	0	0
chr1	28696880	28696924	4	CTCF,Maz,HDAC1,Rbbp5	1	0	0	0	0	0	0	0	1	0	0	0	0	0	0	0	0	0	0	0	0	0	0	0	0	0	0	0	0	0	0	0	0	0	0	0	0	0	1	0	0	0	0	0	0
chr1	28736300	28736450	4	CTCF,Rad21,Smc3,Arid3a	1	0	0	1	1	0	0	0	0	0	1	0	0	0	0	0	0	0	0	0	0	0	0	0	0	0	0	0	0	0	0	0	0	0	0	0	0	0	0	0	0	0	0	0	0
chr1	28739496	28739530	8	CTCF,Smc3,Maz,JunD,Atf1,Ubtfs,Zbtb7,Rad21	1	0	0	1	1	0	0	0	1	1	0	1	0	0	0	0	0	0	0	0	0	0	0	0	0	0	0	0	0	0	0	0	0	0	0	0	0	0	0	0	0	0	0	0	0
chr1	28762860	28763010	1	CTCF	1	0	0	0	0	0	0	0	0	0	0	0	0	0	0	0	0	0	0	0	0	0	0	0	0	0	0	0	0	0	0	0	0	0	0	0	0	0	0	0	0	0	0	0	0
chr1	28798040	28798190	11	CTCF,Rad21,Smc3,Maz,JunD,Arid3a,Bach1,MafF,MafK,Nfe2,P300	1	0	0	1	1	0	0	0	1	1	1	0	0	1	0	0	0	0	0	0	0	0	0	0	0	0	0	0	0	0	0	0	0	0	0	0	0	0	0	0	0	0	0	0	0
chr1	28813240	28813390	1	CTCF	1	0	0	0	0	0	0	0	0	0	0	0	0	0	0	0	0	0	0	0	0	0	0	0	0	0	0	0	0	0	0	0	0	0	0	0	0	0	0	0	0	0	0	0	0
chr1	28844731	28844753	24	CTCF,Yy1,Smc3,Znf143,Myc,Max,Maz,JunD,CCNT2,CHD2,CTCFL,E2F4,E2F6,Elf1,HMGN3,MafK,MXI1,Nrf1,Phf8,Plu1,Taf1,TFIIF,Zbtb7,Rad21	1	0	1	1	1	1	1	1	1	1	0	0	0	0	0	0	0	0	0	0	0	0	1	0	1	0	1	1	1	0	1	0	0	0	0	0	0	0	0	0	0	0	1	0	0
chr1	28845112	28845150	24	CTCF,Yy1,Myc,Max,Maz,JunD,CCNT2,CHD2,CTCFL,E2F4,E2F6,Egr1,HDAC1,HMGN3,MXI1,Nrf1,Phf8,Rbbp5,Sap30,Taf1,Taf7,TFIIB,TFIIF,Rad21	1	0	1	1	0	0	1	1	1	1	0	0	0	0	0	0	0	0	0	0	0	0	1	0	1	0	1	1	1	1	0	0	0	0	0	0	0	0	1	0	0	0	1	0	0
chr1	28867483	28867492	3	CTCF,CEBPbeta,CTCFL	1	0	0	0	0	0	0	0	0	0	0	0	0	0	0	0	0	0	0	0	0	0	0	1	0	0	1	0	0	0	0	0	0	0	0	0	0	0	0	0	0	0	0	0	0
chr1	28870200	28870350	1	CTCF	1	0	0	0	0	0	0	0	0	0	0	0	0	0	0	0	0	0	0	0	0	0	0	0	0	0	0	0	0	0	0	0	0	0	0	0	0	0	0	0	0	0	0	0	0
chr1	28871120	28871250	3	CTCF,Bhlhe40,Usf1	1	0	0	0	0	0	0	0	0	0	0	0	0	0	0	0	0	1	0	0	0	0	0	0	0	0	0	0	0	0	0	0	0	0	0	0	0	0	0	0	0	0	0	0	0
chr1	28907840	28907851	14	CTCF,Myc,Maz,JunD,CCNT2,CHD2,CTCFL,HDAC1,HMGN3,MafF,MafK,MXI1,Phf8,TFIIF	1	0	0	0	0	0	1	0	1	1	0	0	0	0	0	0	0	0	0	0	0	0	1	0	1	0	1	0	0	0	0	0	0	0	0	0	0	0	1	0	0	0	1	0	0
chr1	28908426	28908429	51	CTCF,Yy1,Smc3,Znf143,Myc,Maz,JunD,Atf1,Bcl3,Bhlhe40,Cbx3,CCNT2,CEBPbeta,CHD2,Corest,CTCFL,E2F4,E2F6,Egr1,Elf1,Elk1,Ets1,HDAC1,HDAC6,HMGN3,MafK,MXI1,Nelfe,P300,Phf8,Plu1,Rbbp5,Rfx5,Sap30,Setdb1,Sin3A,Six5,Sp1,Srf,Stat5,Taf1,Taf7,Tblr1,Tead4,TFIIB,TFIIF,Thap1,Trim28,Usf1,Usf2,Zbtb7	1	0	1	0	1	1	1	0	1	1	0	1	0	0	0	1	0	1	0	0	0	1	1	1	1	1	1	1	1	1	1	1	1	0	0	0	0	0	1	0	1	0	1	0	0
chr1	28929460	28929610	6	CTCF,Rad21,Smc3,Znf143,Maz,JunD	1	0	0	1	1	1	0	0	1	1	0	0	0	0	0	0	0	0	0	0	0	0	0	0	0	0	0	0	0	0	0	0	0	0	0	0	0	0	0	0	0	0	0	0	0
chr1	28967420	28967436	4	CTCF,Smc3,MXI1,Rad21	1	0	0	1	1	0	0	0	0	0	0	0	0	0	0	0	0	0	0	0	0	0	0	0	0	0	0	0	0	0	0	0	0	0	0	0	0	0	0	0	0	0	0	0	0
chr1	28969585	28969603	47	CTCF,Yy1,Smc3,Znf143,Myc,Max,Maz,JunD,Bcl,Bhlhe40,Cbx3,CCNT2,CEBPbeta,CHD2,Corest,E2F4,E2F6,Egr1,Elf1,Elk1,Ets1,HDAC1,HDAC8,HMGN3,MafK,Mef2a,MXI1,Nr2f2,Nrf1,P300,Phf8,Plu1,Rbbp5,Sin3A,Six5,Sp2,Stat5,Taf1,Taf7,Tblr1,Tead4,TFIIB,TFIIF,Trim28,Usf1,Usf2,Zbtb33	1	0	1	0	1	1	1	1	1	1	0	0	0	0	1	0	0	1	0	0	0	1	1	1	1	1	0	1	1	1	1	1	1	0	0	0	0	0	1	0	0	1	1	0	0
chr1	28975680	28975695	27	CTCF,Yy1,Smc3,Maz,JunD,Bcl,CCNT2,CEBPbeta,CHD2,CTCFL,E2F4,E2F6,Egr1,Elf1,GATA2,HMGN3,MafF,MafK,MXI1,Nelfe,Plu1,Setdb1,Taf7,TFIIB,TFIIF,Xrcc4,Rad21	1	0	1	1	1	0	0	0	1	1	0	0	0	0	1	0	0	0	0	0	0	0	1	1	1	0	1	1	1	1	1	0	0	0	0	0	0	1	0	0	0	0	1	0	0
chr1	28980519	28980650	5	CTCF,Rad21,Smc3,MafF,MafK	1	0	0	1	1	0	0	0	0	0	0	0	0	0	0	0	0	0	0	0	0	0	0	0	0	0	0	0	0	0	0	0	0	0	0	0	0	0	0	0	0	0	0	0	0
chr1	28994804	28994890	9	CTCF,Maz,JunD,CCNT2,CHD2,E2F6,HMGN3,MafF,MafK	1	0	0	0	0	0	0	0	1	1	0	0	0	0	0	0	0	0	0	0	0	0	1	0	1	0	0	0	1	0	0	0	0	0	0	0	0	0	0	0	0	0	1	0	0
chr1	29045840	29045894	8	CTCF,Znf143,Maz,JunD,CEBPbeta,MafF,MafK,TFIIF	1	0	0	0	0	1	0	0	1	1	0	0	0	0	0	0	0	0	0	0	0	0	0	1	0	0	0	0	0	0	0	0	0	0	0	0	0	0	0	0	0	0	0	0	0
chr1	29063327	29063330	42	CTCF,Yy1,Smc3,Znf143,Myc,Maz,JunD,Atf1,Bach1,Bcl,Bhlhe40,Cbx3,CCNT2,CEBPbeta,CHD2,CTCFL,E2F4,E2F6,Egr1,Elf1,Elk1,FosL,HMGN3,cJun,MafK,MXI1,P300,Phf8,Rbbp5,Setdb1,Sin3A,Sp2,Taf1,Tead4,TFIIB,TFIIF,Thap1,Trim28,Usf1,Zbtb7,Znf263,Rad21	1	0	1	1	1	1	1	0	1	1	0	1	0	1	1	0	0	1	0	0	0	1	1	1	1	0	1	1	1	1	1	1	0	0	0	1	0	0	0	0	0	0	1	0	1
chr1	29083520	29083670	2	CTCF,Smc3	1	0	0	0	1	0	0	0	0	0	0	0	0	0	0	0	0	0	0	0	0	0	0	0	0	0	0	0	0	0	0	0	0	0	0	0	0	0	0	0	0	0	0	0	0
chr1	29109998	29110130	2	CTCF,CTCFL	1	0	0	0	0	0	0	0	0	0	0	0	0	0	0	0	0	0	0	0	0	0	0	0	0	0	1	0	0	0	0	0	0	0	0	0	0	0	0	0	0	0	0	0	0
chr1	29111750	29111813	11	CTCF,Rad21,Smc3,Znf143,Maz,JunD,Bhlhe40,CEBPbeta,Corest,MafK,P300	1	0	0	1	1	1	0	0	1	1	0	0	0	0	0	0	0	1	0	0	0	0	0	1	0	1	0	0	0	0	0	0	0	0	0	0	0	0	0	0	0	0	0	0	0
chr1	29119200	29119350	1	CTCF	1	0	0	0	0	0	0	0	0	0	0	0	0	0	0	0	0	0	0	0	0	0	0	0	0	0	0	0	0	0	0	0	0	0	0	0	0	0	0	0	0	0	0	0	0
chr1	29123420	29123511	3	CTCF,HDAC1,Rad21	1	0	0	1	0	0	0	0	0	0	0	0	0	0	0	0	0	0	0	0	0	0	0	0	0	0	0	0	0	0	0	0	0	0	0	0	0	0	1	0	0	0	0	0	0
chr1	29167540	29167690	1	CTCF	1	0	0	0	0	0	0	0	0	0	0	0	0	0	0	0	0	0	0	0	0	0	0	0	0	0	0	0	0	0	0	0	0	0	0	0	0	0	0	0	0	0	0	0	0
chr1	29172849	29172934	4	CTCF,Maz,JunD,Rad21	1	0	0	1	0	0	0	0	1	1	0	0	0	0	0	0	0	0	0	0	0	0	0	0	0	0	0	0	0	0	0	0	0	0	0	0	0	0	0	0	0	0	0	0	0
chr1	29197080	29197230	1	CTCF	1	0	0	0	0	0	0	0	0	0	0	0	0	0	0	0	0	0	0	0	0	0	0	0	0	0	0	0	0	0	0	0	0	0	0	0	0	0	0	0	0	0	0	0	0
chr1	29203804	29203862	14	CTCF,Yy1,Rad21,Smc3,Znf143,Maz,JunD,Arid3a,Bhlhe40,Elf1,MXI1,Rbbp5,Sin3A,Srf	1	0	1	1	1	1	0	0	1	1	1	0	0	0	0	0	0	1	0	0	0	0	0	0	0	0	0	0	0	0	1	0	0	0	0	0	0	0	0	0	0	0	0	0	0
chr1	29208774	29208830	38	CTCF,Yy1,Rad21,Smc3,Znf143,Maz,JunD,Arid3a,Bcl,Bhlhe40,Cbx3,CCNT2,CEBPbeta,CHD2,Corest,Egr1,Elf1,Elk1,Ets1,GATA2,HDAC1,HDAC2,HDAC8,HMGN3,cJun,MafF,MafK,Mef2a,MXI1,Nr2f2,P300,Sin3A,Stat5,Taf1,Tead4,Trim28,Ubtfs,Usf1	1	0	1	1	1	1	0	0	1	1	1	0	0	0	1	0	0	1	0	0	0	1	1	1	1	1	0	0	0	1	1	1	1	0	0	0	0	1	1	1	0	1	1	0	1
chr1	29210560	29210565	55	CTCF,TF3C,Yy1,Smc3,Znf143,Myc,Maz,JunD,Arid3a,Atf1,Bcl3,Bhlhe40,Brg1,Cbx3,CCNT2,CEBPbeta,CHD2,Corest,Egr1,Elf1,Ets1,Ezh2,FosL,GATA1,GATA2,HDAC1,HDAC2,HMGN3,cJun,MafF,MafK,Mef2a,MXI1,Nfya,Nr2f2,P300,Rbbp5,Sap30,Sin3A,Six5,Sp1,Srf,Stat5,Taf1,Taf7,Tal1,Tblr1,Tead4,TFIIB,TFIIF,Trim28,Usf1,Zbtb7,Zbtb33,Rad21	1	1	1	1	1	1	1	0	1	1	1	1	0	0	0	1	0	1	0	0	1	1	1	1	1	1	0	0	0	1	1	0	1	1	0	1	1	1	1	1	0	0	1	0	1
chr1	29220083	29220090	3	CTCF,Maz,MafK	1	0	0	0	0	0	0	0	1	0	0	0	0	0	0	0	0	0	0	0	0	0	0	0	0	0	0	0	0	0	0	0	0	0	0	0	0	0	0	0	0	0	0	0	0
chr1	29220300	29220425	8	CTCF,Smc3,Znf143,Maz,JunD,MafF,MafK,Rad21	1	0	0	1	1	1	0	0	1	1	0	0	0	0	0	0	0	0	0	0	0	0	0	0	0	0	0	0	0	0	0	0	0	0	0	0	0	0	0	0	0	0	0	0	0
chr1	29310120	29310270	1	CTCF	1	0	0	0	0	0	0	0	0	0	0	0	0	0	0	0	0	0	0	0	0	0	0	0	0	0	0	0	0	0	0	0	0	0	0	0	0	0	0	0	0	0	0	0	0
chr1	29325780	29325930	1	CTCF	1	0	0	0	0	0	0	0	0	0	0	0	0	0	0	0	0	0	0	0	0	0	0	0	0	0	0	0	0	0	0	0	0	0	0	0	0	0	0	0	0	0	0	0	0
chr1	29352380	29352530	1	CTCF	1	0	0	0	0	0	0	0	0	0	0	0	0	0	0	0	0	0	0	0	0	0	0	0	0	0	0	0	0	0	0	0	0	0	0	0	0	0	0	0	0	0	0	0	0
chr1	29360520	29360670	6	CTCF,Rad21,Smc3,Znf143,Arid3a,GATA1	1	0	0	1	1	1	0	0	0	0	1	0	0	0	0	0	0	0	0	0	0	0	0	0	0	0	0	0	0	0	0	0	0	0	0	0	1	0	0	0	0	0	0	0	0
chr1	29444020	29444170	1	CTCF	1	0	0	0	0	0	0	0	0	0	0	0	0	0	0	0	0	0	0	0	0	0	0	0	0	0	0	0	0	0	0	0	0	0	0	0	0	0	0	0	0	0	0	0	0
chr1	29451169	29451196	15	CTCF,Yy1,Maz,JunD,CCNT2,CHD2,CTCFL,E2F6,Egr1,HDAC2,HMGN3,Tead4,TFIIF,Zbtb7,Rad21	1	0	1	1	0	0	0	0	1	1	0	0	0	0	0	0	0	0	0	0	0	0	1	0	1	0	1	0	1	1	0	0	0	0	0	0	0	0	0	1	0	0	1	0	0
chr1	29464140	29464290	1	CTCF	1	0	0	0	0	0	0	0	0	0	0	0	0	0	0	0	0	0	0	0	0	0	0	0	0	0	0	0	0	0	0	0	0	0	0	0	0	0	0	0	0	0	0	0	0
chr1	29508550	29508592	41	CTCF,Yy1,Smc3,Znf143,Maz,JunD,Atf1,Bcl,Bhlhe40,Cbx3,CCNT2,CEBPbeta,CHD2,CTCFL,E2F4,E2F6,Egr1,Elf1,Elk1,Ets1,HDAC1,HDAC2,HMGN3,MafK,MXI1,Nr2f2,P300,Plu1,Rbbp5,Sap30,Sin3A,Sp1,Taf1,Tal1,Tead4,TFIIB,TFIIF,Ubtfs,Zbtb7,Zbtb33,Rad21	1	0	1	1	1	1	0	0	1	1	0	1	0	0	1	0	0	1	0	0	0	1	1	1	1	0	1	1	1	1	1	1	1	0	0	0	0	0	1	1	0	0	1	0	0
chr1	29524120	29524270	4	CTCF,Smc3,Znf143,Rad21	1	0	0	1	1	1	0	0	0	0	0	0	0	0	0	0	0	0	0	0	0	0	0	0	0	0	0	0	0	0	0	0	0	0	0	0	0	0	0	0	0	0	0	0	0
chr1	29529514	29529568	40	CTCF,Rad21,Smc3,Znf143,Maz,JunD,Arid3a,Atf1,Bach1,Bcl,Bhlhe40,Cbx3,CCNT2,CEBPbeta,CHD2,Corest,CTCFL,Egr1,Elf1,Elk1,fos,FosL,GATA2,HDAC2,HMGN3,cJun,MafF,MafK,Mef2a,MXI1,Nr2f2,P300,Rfx5,Sin3A,Srf,Stat5,Tal1,Tbp,Tead4,Trim28	1	0	0	1	1	1	0	0	1	1	1	1	0	1	1	0	0	1	0	0	0	1	1	1	1	1	1	0	0	1	1	1	0	0	1	1	0	1	0	1	0	0	1	0	1
chr1	29557479	29557490	46	CTCF,Yy1,Znf143,Myc,Maz,JunD,Atf1,Atf3,Bcl,Bhlhe40,Cbx3,CCNT2,CHD2,CTCFL,E2F4,E2F6,Egr1,Elf1,Elk1,Ets1,HDAC1,HDAC2,HDAC6,HMGN3,MXI1,Nelfe,Nrf1,Phf8,Plu1,Rbbp5,Sap30,Sin3A,Six5,Sp1,Srf,Taf1,Tal1,Tblr1,Tbp,Tead4,TFIIB,TFIIF,Ubtfs,Usf1,Zbtb7,Rad21	1	0	1	1	0	1	1	0	1	1	0	1	1	0	1	0	0	1	0	0	0	1	1	0	1	0	1	1	1	1	1	1	1	0	0	0	0	0	1	1	1	0	1	0	0
chr1	29562964	29562972	22	CTCF,Yy1,Rad21,Smc3,Znf143,Maz,JunD,Atf1,CCNT2,CEBPbeta,CHD2,E2F4,E2F6,Egr1,HMGN3,cJun,Phf8,Tblr1,Tbp,Thap1,Ubtfs,Zbtb7	1	0	1	1	1	1	0	0	1	1	0	1	0	0	0	0	0	0	0	0	0	0	1	1	1	0	0	1	1	1	0	0	0	0	0	0	0	0	0	0	0	0	1	0	1
chr1	29566960	29567024	4	CTCF,Smc3,Maz,Rad21	1	0	0	1	1	0	0	0	1	0	0	0	0	0	0	0	0	0	0	0	0	0	0	0	0	0	0	0	0	0	0	0	0	0	0	0	0	0	0	0	0	0	0	0	0
chr1	29572410	29572550	3	CTCF,CEBPbeta,Rad21	1	0	0	1	0	0	0	0	0	0	0	0	0	0	0	0	0	0	0	0	0	0	0	1	0	0	0	0	0	0	0	0	0	0	0	0	0	0	0	0	0	0	0	0	0
chr1	29583214	29583230	2	CTCF,Bhlhe40	1	0	0	0	0	0	0	0	0	0	0	0	0	0	0	0	0	1	0	0	0	0	0	0	0	0	0	0	0	0	0	0	0	0	0	0	0	0	0	0	0	0	0	0	0
chr1	29624080	29624230	1	CTCF	1	0	0	0	0	0	0	0	0	0	0	0	0	0	0	0	0	0	0	0	0	0	0	0	0	0	0	0	0	0	0	0	0	0	0	0	0	0	0	0	0	0	0	0	0
chr1	29627660	29627810	1	CTCF	1	0	0	0	0	0	0	0	0	0	0	0	0	0	0	0	0	0	0	0	0	0	0	0	0	0	0	0	0	0	0	0	0	0	0	0	0	0	0	0	0	0	0	0	0
chr1	29632580	29632701	5	CTCF,Znf143,Maz,CTCFL,Rad21	1	0	0	1	0	1	0	0	1	0	0	0	0	0	0	0	0	0	0	0	0	0	0	0	0	0	1	0	0	0	0	0	0	0	0	0	0	0	0	0	0	0	0	0	0
chr1	29639754	29639783	5	CTCF,Maz,Nr2f2,TFIIF,Rad21	1	0	0	1	0	0	0	0	1	0	0	0	0	0	0	0	0	0	0	0	0	0	0	0	0	0	0	0	0	0	0	0	0	0	0	0	0	0	0	0	0	0	0	0	0
chr1	29658823	29658915	8	CTCF,Rad21,Smc3,Znf143,Maz,JunD,CCNT2,Elf1	1	0	0	1	1	1	0	0	1	1	0	0	0	0	0	0	0	0	0	0	0	0	1	0	0	0	0	0	0	0	1	0	0	0	0	0	0	0	0	0	0	0	0	0	0
chr1	29667500	29667650	4	CTCF,Rad21,Smc3,Znf143	1	0	0	1	1	1	0	0	0	0	0	0	0	0	0	0	0	0	0	0	0	0	0	0	0	0	0	0	0	0	0	0	0	0	0	0	0	0	0	0	0	0	0	0	0
chr1	29696200	29696350	1	CTCF	1	0	0	0	0	0	0	0	0	0	0	0	0	0	0	0	0	0	0	0	0	0	0	0	0	0	0	0	0	0	0	0	0	0	0	0	0	0	0	0	0	0	0	0	0
chr1	29706161	29706220	17	CTCF,Rad21,Smc3,Znf143,Maz,JunD,Arid3a,Bhlhe40,Cbx3,cJun,MafK,MXI1,P300,Setdb1,Tblr1,TFIIF,Trim28	1	0	0	1	1	1	0	0	1	1	1	0	0	0	0	0	0	1	0	0	0	1	0	0	0	0	0	0	0	0	0	0	0	0	0	0	0	0	0	0	0	0	0	0	1
chr1	29723360	29723510	1	CTCF	1	0	0	0	0	0	0	0	0	0	0	0	0	0	0	0	0	0	0	0	0	0	0	0	0	0	0	0	0	0	0	0	0	0	0	0	0	0	0	0	0	0	0	0	0
chr1	29738460	29738610	1	CTCF	1	0	0	0	0	0	0	0	0	0	0	0	0	0	0	0	0	0	0	0	0	0	0	0	0	0	0	0	0	0	0	0	0	0	0	0	0	0	0	0	0	0	0	0	0
chr1	29742040	29742190	6	CTCF,Rad21,Smc3,Maz,JunD,Egr1	1	0	0	1	1	0	0	0	1	1	0	0	0	0	0	0	0	0	0	0	0	0	0	0	0	0	0	0	0	1	0	0	0	0	0	0	0	0	0	0	0	0	0	0	0
chr1	29742960	29743110	1	CTCF	1	0	0	0	0	0	0	0	0	0	0	0	0	0	0	0	0	0	0	0	0	0	0	0	0	0	0	0	0	0	0	0	0	0	0	0	0	0	0	0	0	0	0	0	0
chr1	29780151	29780258	6	CTCF,Smc3,Znf143,Maz,JunD,Rad21	1	0	0	1	1	1	0	0	1	1	0	0	0	0	0	0	0	0	0	0	0	0	0	0	0	0	0	0	0	0	0	0	0	0	0	0	0	0	0	0	0	0	0	0	0
chr1	29816780	29816930	1	CTCF	1	0	0	0	0	0	0	0	0	0	0	0	0	0	0	0	0	0	0	0	0	0	0	0	0	0	0	0	0	0	0	0	0	0	0	0	0	0	0	0	0	0	0	0	0
chr1	29823228	29823310	2	CTCF,CTCFL	1	0	0	0	0	0	0	0	0	0	0	0	0	0	0	0	0	0	0	0	0	0	0	0	0	0	1	0	0	0	0	0	0	0	0	0	0	0	0	0	0	0	0	0	0
chr1	29839952	29840048	12	CTCF,Rad21,Smc3,Maz,JunD,CTCFL,Elf1,fos,Nfya,Nfyb,Usf1,Usf2	1	0	0	1	1	0	0	0	1	1	0	0	0	0	0	0	0	0	0	0	0	0	0	0	0	0	1	0	0	0	1	0	0	0	1	0	0	0	0	0	0	0	0	0	0
chr1	29872420	29872570	1	CTCF	1	0	0	0	0	0	0	0	0	0	0	0	0	0	0	0	0	0	0	0	0	0	0	0	0	0	0	0	0	0	0	0	0	0	0	0	0	0	0	0	0	0	0	0	0
chr1	30050480	30050630	1	CTCF	1	0	0	0	0	0	0	0	0	0	0	0	0	0	0	0	0	0	0	0	0	0	0	0	0	0	0	0	0	0	0	0	0	0	0	0	0	0	0	0	0	0	0	0	0
chr1	30117860	30118010	1	CTCF	1	0	0	0	0	0	0	0	0	0	0	0	0	0	0	0	0	0	0	0	0	0	0	0	0	0	0	0	0	0	0	0	0	0	0	0	0	0	0	0	0	0	0	0	0
chr1	30129440	30129590	3	CTCF,CTCFL,Rad21	1	0	0	1	0	0	0	0	0	0	0	0	0	0	0	0	0	0	0	0	0	0	0	0	0	0	1	0	0	0	0	0	0	0	0	0	0	0	0	0	0	0	0	0	0
chr1	30171066	30171070	8	CTCF,Smc3,Znf143,Maz,JunD,Egr1,MafK,Rad21	1	0	0	1	1	1	0	0	1	1	0	0	0	0	0	0	0	0	0	0	0	0	0	0	0	0	0	0	0	1	0	0	0	0	0	0	0	0	0	0	0	0	0	0	0
chr1	30176532	30176650	6	CTCF,Znf143,Maz,JunD,Elf1,Rad21	1	0	0	1	0	1	0	0	1	1	0	0	0	0	0	0	0	0	0	0	0	0	0	0	0	0	0	0	0	0	1	0	0	0	0	0	0	0	0	0	0	0	0	0	0
chr1	30179985	30179990	4	CTCF,Maz,CTCFL,HMGN3	1	0	0	0	0	0	0	0	1	0	0	0	0	0	0	0	0	0	0	0	0	0	0	0	0	0	1	0	0	0	0	0	0	0	0	0	0	0	0	0	0	0	1	0	0
chr1	30186840	30186990	1	CTCF	1	0	0	0	0	0	0	0	0	0	0	0	0	0	0	0	0	0	0	0	0	0	0	0	0	0	0	0	0	0	0	0	0	0	0	0	0	0	0	0	0	0	0	0	0
chr1	30232080	30232230	1	CTCF	1	0	0	0	0	0	0	0	0	0	0	0	0	0	0	0	0	0	0	0	0	0	0	0	0	0	0	0	0	0	0	0	0	0	0	0	0	0	0	0	0	0	0	0	0
chr1	30265987	30266090	8	CTCF,Rad21,Smc3,Znf143,Maz,JunD,CEBPbeta,CHD2	1	0	0	1	1	1	0	0	1	1	0	0	0	0	0	0	0	0	0	0	0	0	0	1	1	0	0	0	0	0	0	0	0	0	0	0	0	0	0	0	0	0	0	0	0
chr1	30308740	30308890	2	CTCF,CEBPbeta	1	0	0	0	0	0	0	0	0	0	0	0	0	0	0	0	0	0	0	0	0	0	0	1	0	0	0	0	0	0	0	0	0	0	0	0	0	0	0	0	0	0	0	0	0
chr1	30322060	30322210	3	CTCF,Smc3,Rad21	1	0	0	1	1	0	0	0	0	0	0	0	0	0	0	0	0	0	0	0	0	0	0	0	0	0	0	0	0	0	0	0	0	0	0	0	0	0	0	0	0	0	0	0	0
chr1	30322460	30322610	1	CTCF	1	0	0	0	0	0	0	0	0	0	0	0	0	0	0	0	0	0	0	0	0	0	0	0	0	0	0	0	0	0	0	0	0	0	0	0	0	0	0	0	0	0	0	0	0
chr1	30349860	30350010	3	CTCF,Maz,Rad21	1	0	0	1	0	0	0	0	1	0	0	0	0	0	0	0	0	0	0	0	0	0	0	0	0	0	0	0	0	0	0	0	0	0	0	0	0	0	0	0	0	0	0	0	0
chr1	30373037	30373170	2	CTCF,Maz	1	0	0	0	0	0	0	0	1	0	0	0	0	0	0	0	0	0	0	0	0	0	0	0	0	0	0	0	0	0	0	0	0	0	0	0	0	0	0	0	0	0	0	0	0
chr1	30385360	30385510	2	CTCF,Smc3	1	0	0	0	1	0	0	0	0	0	0	0	0	0	0	0	0	0	0	0	0	0	0	0	0	0	0	0	0	0	0	0	0	0	0	0	0	0	0	0	0	0	0	0	0
chr1	30525180	30525318	4	CTCF,Maz,Egr1,Rad21	1	0	0	1	0	0	0	0	1	0	0	0	0	0	0	0	0	0	0	0	0	0	0	0	0	0	0	0	0	1	0	0	0	0	0	0	0	0	0	0	0	0	0	0	0
chr1	30558903	30559030	6	CTCF,Smc3,Maz,CTCFL,Zbtb7,Rad21	1	0	0	1	1	0	0	0	1	0	0	0	0	0	0	0	0	0	0	0	0	0	0	0	0	0	1	0	0	0	0	0	0	0	0	0	0	0	0	0	0	0	0	0	0
chr1	30560440	30560590	1	CTCF	1	0	0	0	0	0	0	0	0	0	0	0	0	0	0	0	0	0	0	0	0	0	0	0	0	0	0	0	0	0	0	0	0	0	0	0	0	0	0	0	0	0	0	0	0
chr1	30579112	30579210	7	CTCF,Smc3,Znf143,Maz,JunD,Bhlhe40,Rad21	1	0	0	1	1	1	0	0	1	1	0	0	0	0	0	0	0	1	0	0	0	0	0	0	0	0	0	0	0	0	0	0	0	0	0	0	0	0	0	0	0	0	0	0	0
chr1	30584440	30584590	8	CTCF,Rad21,Smc3,Znf143,Maz,JunD,CEBPbeta,MafK	1	0	0	1	1	1	0	0	1	1	0	0	0	0	0	0	0	0	0	0	0	0	0	1	0	0	0	0	0	0	0	0	0	0	0	0	0	0	0	0	0	0	0	0	0
chr1	30606660	30606810	1	CTCF	1	0	0	0	0	0	0	0	0	0	0	0	0	0	0	0	0	0	0	0	0	0	0	0	0	0	0	0	0	0	0	0	0	0	0	0	0	0	0	0	0	0	0	0	0
chr1	30642360	30642510	1	CTCF	1	0	0	0	0	0	0	0	0	0	0	0	0	0	0	0	0	0	0	0	0	0	0	0	0	0	0	0	0	0	0	0	0	0	0	0	0	0	0	0	0	0	0	0	0
chr1	30652927	30653030	3	CTCF,Maz,JunD	1	0	0	0	0	0	0	0	1	1	0	0	0	0	0	0	0	0	0	0	0	0	0	0	0	0	0	0	0	0	0	0	0	0	0	0	0	0	0	0	0	0	0	0	0
chr1	30702520	30702661	3	CTCF,Maz,CEBPbeta	1	0	0	0	0	0	0	0	1	0	0	0	0	0	0	0	0	0	0	0	0	0	0	1	0	0	0	0	0	0	0	0	0	0	0	0	0	0	0	0	0	0	0	0	0
chr1	30705260	30705410	8	CTCF,Rad21,Smc3,Znf143,Maz,JunD,CEBPbeta,MafK	1	0	0	1	1	1	0	0	1	1	0	0	0	0	0	0	0	0	0	0	0	0	0	1	0	0	0	0	0	0	0	0	0	0	0	0	0	0	0	0	0	0	0	0	0
chr1	30763220	30763370	1	CTCF	1	0	0	0	0	0	0	0	0	0	0	0	0	0	0	0	0	0	0	0	0	0	0	0	0	0	0	0	0	0	0	0	0	0	0	0	0	0	0	0	0	0	0	0	0
chr1	30791340	30791461	2	CTCF,CEBPbeta	1	0	0	0	0	0	0	0	0	0	0	0	0	0	0	0	0	0	0	0	0	0	0	1	0	0	0	0	0	0	0	0	0	0	0	0	0	0	0	0	0	0	0	0	0
chr1	30795840	30795990	2	CTCF,Maz	1	0	0	0	0	0	0	0	1	0	0	0	0	0	0	0	0	0	0	0	0	0	0	0	0	0	0	0	0	0	0	0	0	0	0	0	0	0	0	0	0	0	0	0	0
chr1	30796780	30796930	1	CTCF	1	0	0	0	0	0	0	0	0	0	0	0	0	0	0	0	0	0	0	0	0	0	0	0	0	0	0	0	0	0	0	0	0	0	0	0	0	0	0	0	0	0	0	0	0
chr1	30802960	30803110	1	CTCF	1	0	0	0	0	0	0	0	0	0	0	0	0	0	0	0	0	0	0	0	0	0	0	0	0	0	0	0	0	0	0	0	0	0	0	0	0	0	0	0	0	0	0	0	0
chr1	30803271	30803372	3	CTCF,Maz,CTCFL	1	0	0	0	0	0	0	0	1	0	0	0	0	0	0	0	0	0	0	0	0	0	0	0	0	0	1	0	0	0	0	0	0	0	0	0	0	0	0	0	0	0	0	0	0
chr1	30826560	30826710	1	CTCF	1	0	0	0	0	0	0	0	0	0	0	0	0	0	0	0	0	0	0	0	0	0	0	0	0	0	0	0	0	0	0	0	0	0	0	0	0	0	0	0	0	0	0	0	0
chr1	30853340	30853490	6	CTCF,Rad21,Smc3,Znf143,Maz,Elf1	1	0	0	1	1	1	0	0	1	0	0	0	0	0	0	0	0	0	0	0	0	0	0	0	0	0	0	0	0	0	1	0	0	0	0	0	0	0	0	0	0	0	0	0	0
chr1	30853640	30853790	1	CTCF	1	0	0	0	0	0	0	0	0	0	0	0	0	0	0	0	0	0	0	0	0	0	0	0	0	0	0	0	0	0	0	0	0	0	0	0	0	0	0	0	0	0	0	0	0
chr1	30881702	30881776	2	CTCF,Maz	1	0	0	0	0	0	0	0	1	0	0	0	0	0	0	0	0	0	0	0	0	0	0	0	0	0	0	0	0	0	0	0	0	0	0	0	0	0	0	0	0	0	0	0	0
chr1	30900540	30900690	1	CTCF	1	0	0	0	0	0	0	0	0	0	0	0	0	0	0	0	0	0	0	0	0	0	0	0	0	0	0	0	0	0	0	0	0	0	0	0	0	0	0	0	0	0	0	0	0
chr1	31006080	31006230	1	CTCF	1	0	0	0	0	0	0	0	0	0	0	0	0	0	0	0	0	0	0	0	0	0	0	0	0	0	0	0	0	0	0	0	0	0	0	0	0	0	0	0	0	0	0	0	0
chr1	31019220	31019370	1	CTCF	1	0	0	0	0	0	0	0	0	0	0	0	0	0	0	0	0	0	0	0	0	0	0	0	0	0	0	0	0	0	0	0	0	0	0	0	0	0	0	0	0	0	0	0	0
chr1	31042340	31042490	1	CTCF	1	0	0	0	0	0	0	0	0	0	0	0	0	0	0	0	0	0	0	0	0	0	0	0	0	0	0	0	0	0	0	0	0	0	0	0	0	0	0	0	0	0	0	0	0
chr1	31074420	31074570	2	CTCF,Rad21	1	0	0	1	0	0	0	0	0	0	0	0	0	0	0	0	0	0	0	0	0	0	0	0	0	0	0	0	0	0	0	0	0	0	0	0	0	0	0	0	0	0	0	0	0
chr1	31128620	31128770	1	CTCF	1	0	0	0	0	0	0	0	0	0	0	0	0	0	0	0	0	0	0	0	0	0	0	0	0	0	0	0	0	0	0	0	0	0	0	0	0	0	0	0	0	0	0	0	0
chr1	31158080	31158230	2	CTCF,Rad21	1	0	0	1	0	0	0	0	0	0	0	0	0	0	0	0	0	0	0	0	0	0	0	0	0	0	0	0	0	0	0	0	0	0	0	0	0	0	0	0	0	0	0	0	0
chr1	31169800	31169950	1	CTCF	1	0	0	0	0	0	0	0	0	0	0	0	0	0	0	0	0	0	0	0	0	0	0	0	0	0	0	0	0	0	0	0	0	0	0	0	0	0	0	0	0	0	0	0	0
chr1	31180393	31180450	2	CTCF,Usf1	1	0	0	0	0	0	0	0	0	0	0	0	0	0	0	0	0	0	0	0	0	0	0	0	0	0	0	0	0	0	0	0	0	0	0	0	0	0	0	0	0	0	0	0	0
chr1	31180606	31180657	3	CTCF,Mef2a,Usf1	1	0	0	0	0	0	0	0	0	0	0	0	0	0	0	0	0	0	0	0	0	0	0	0	0	0	0	0	0	0	0	0	0	0	0	0	0	0	0	0	0	0	0	0	0
chr1	31181111	31181167	19	CTCF,Yy1,Rad21,Smc3,Znf143,Maz,JunD,Arid3a,CEBPbeta,CHD2,Egr1,cJun,MafF,MafK,MXI1,P300,Tblr1,Tead4,TFIIF	1	0	1	1	1	1	0	0	1	1	1	0	0	0	0	0	0	0	0	0	0	0	0	1	1	0	0	0	0	1	0	0	0	0	0	0	0	0	0	0	0	0	0	0	1
chr1	31188160	31188310	3	CTCF,Znf143,Cbx3	1	0	0	0	0	1	0	0	0	0	0	0	0	0	0	0	0	0	0	0	0	1	0	0	0	0	0	0	0	0	0	0	0	0	0	0	0	0	0	0	0	0	0	0	0
chr1	31192277	31192290	24	CTCF,Yy1,Rad21,Smc3,Znf143,Myc,Max,Maz,JunD,Bhlhe40,Brg1,CCNT2,CEBPbeta,CHD2,CTCFL,E2F6,HDAC1,HMGN3,cJun,MafK,MXI1,Rbbp5,TFIIF,Zbtb7	1	0	1	1	1	1	1	1	1	1	0	0	0	0	0	0	0	1	0	0	1	0	1	1	1	0	1	0	1	0	0	0	0	0	0	0	0	0	1	0	0	0	1	0	1
chr1	31192940	31193090	2	CTCF,cJun	1	0	0	0	0	0	0	0	0	0	0	0	0	0	0	0	0	0	0	0	0	0	0	0	0	0	0	0	0	0	0	0	0	0	0	0	0	0	0	0	0	0	0	0	1
chr1	31194860	31195010	1	CTCF	1	0	0	0	0	0	0	0	0	0	0	0	0	0	0	0	0	0	0	0	0	0	0	0	0	0	0	0	0	0	0	0	0	0	0	0	0	0	0	0	0	0	0	0	0
chr1	31197193	31197238	4	CTCF,JunD,Cbx3,CTCFL	1	0	0	0	0	0	0	0	0	1	0	0	0	0	0	0	0	0	0	0	0	1	0	0	0	0	1	0	0	0	0	0	0	0	0	0	0	0	0	0	0	0	0	0	0
chr1	31224940	31225067	2	CTCF,Znf143	1	0	0	0	0	1	0	0	0	0	0	0	0	0	0	0	0	0	0	0	0	0	0	0	0	0	0	0	0	0	0	0	0	0	0	0	0	0	0	0	0	0	0	0	0
chr1	31228869	31228870	2	CTCF,cJun	1	0	0	0	0	0	0	0	0	0	0	0	0	0	0	0	0	0	0	0	0	0	0	0	0	0	0	0	0	0	0	0	0	0	0	0	0	0	0	0	0	0	0	0	1
chr1	31234908	31234945	10	CTCF,Maz,JunD,Bhlhe40,CHD2,HMGN3,cJun,Tead4,Zbtb7,Rad21	1	0	0	1	0	0	0	0	1	1	0	0	0	0	0	0	0	1	0	0	0	0	0	0	1	0	0	0	0	0	0	0	0	0	0	0	0	0	0	0	0	0	1	0	1
chr1	31241943	31241970	53	CTCF,Smc3,Znf143,Myc,Maz,JunD,Atf1,Bcl,Bcl3,Bhlhe40,Brg1,Cbx3,CCNT2,CEBPbeta,CHD2,Corest,E2F4,E2F6,Egr1,Elf1,Ets1,Ezh2,FosL,GATA1,GATA2,HDAC1,HDAC2,HMGN3,Ini1,cJun,MafF,MafK,Mef2a,MXI1,Nfya,Nfyb,Nr2f2,P300,Plu1,Rfx5,Sp1,Stat5,Taf1,Taf7,Tal1,Tblr1,Tbp,Tead4,TFIIB,TFIIF,Trim28,Zbtb7,Zbtb33	1	0	0	0	1	1	1	0	1	1	0	1	0	0	1	1	0	1	0	0	1	1	1	1	1	1	0	1	1	1	1	0	1	1	0	1	1	1	1	1	0	0	1	1	1
chr1	31242141	31242153	39	CTCF,Yy1,Smc3,Myc,Maz,JunD,Atf1,Bcl,Bhlhe40,Brg1,Cbx3,CCNT2,CEBPbeta,CHD2,Corest,CTCFL,E2F4,E2F6,Elf1,GATA1,GATA2,HDAC1,HMGN3,Ini1,cJun,MafK,MXI1,Nfya,Nfyb,Phf8,Plu1,Rfx5,Taf1,Tblr1,Tbp,Tead4,TFIIB,TFIIF,Ubtfs	1	0	1	0	1	0	1	0	1	1	0	1	0	0	1	0	0	1	0	0	1	1	1	1	1	1	1	1	1	0	1	0	0	0	0	0	1	1	1	0	0	0	1	1	1
chr1	31250901	31250917	14	CTCF,Myc,Maz,JunD,CHD2,CTCFL,E2F4,E2F6,Elf1,GATA1,HDAC8,HMGN3,MafK,TFIIF	1	0	0	0	0	0	1	0	1	1	0	0	0	0	0	0	0	0	0	0	0	0	0	0	1	0	1	1	1	0	1	0	0	0	0	0	1	0	0	0	0	1	1	0	0
chr1	31252541	31252584	24	CTCF,Rad21,Smc3,Znf143,Maz,JunD,Bcl,Cbx3,CCNT2,CHD2,Corest,CTCFL,Egr1,GATA1,HMGN3,MafF,MafK,MXI1,Nr2f2,Plu1,Taf1,Tbp,TFIIB,Zbtb7	1	0	0	1	1	1	0	0	1	1	0	0	0	0	1	0	0	0	0	0	0	1	1	0	1	1	1	0	0	1	0	0	0	0	0	0	1	0	0	0	0	0	1	0	0
chr1	31255375	31255424	14	CTCF,Rad21,Smc3,Znf143,Maz,JunD,CHD2,CTCFL,Egr1,Elf1,MafK,Nr2f2,TFIIF,Zbtb7	1	0	0	1	1	1	0	0	1	1	0	0	0	0	0	0	0	0	0	0	0	0	0	0	1	0	1	0	0	1	1	0	0	0	0	0	0	0	0	0	0	0	0	0	0
chr1	31255640	31255775	2	CTCF,Nr2f2	1	0	0	0	0	0	0	0	0	0	0	0	0	0	0	0	0	0	0	0	0	0	0	0	0	0	0	0	0	0	0	0	0	0	0	0	0	0	0	0	0	0	0	0	0
chr1	31270650	31270732	3	CTCF,MafK,Rad21	1	0	0	1	0	0	0	0	0	0	0	0	0	0	0	0	0	0	0	0	0	0	0	0	0	0	0	0	0	0	0	0	0	0	0	0	0	0	0	0	0	0	0	0	0
chr1	31274738	31274830	17	CTCF,Yy1,Rad21,Smc3,Znf143,Maz,JunD,Bhlhe40,Cbx3,CCNT2,CHD2,HMGN3,MafK,P300,TFIIF,Trim28,Zbtb7	1	0	1	1	1	1	0	0	1	1	0	0	0	0	0	0	0	1	0	0	0	1	1	0	1	0	0	0	0	0	0	0	0	0	0	0	0	0	0	0	0	0	1	0	0
chr1	31277260	31277410	2	CTCF,Rad21	1	0	0	1	0	0	0	0	0	0	0	0	0	0	0	0	0	0	0	0	0	0	0	0	0	0	0	0	0	0	0	0	0	0	0	0	0	0	0	0	0	0	0	0	0
chr1	31318860	31319010	1	CTCF	1	0	0	0	0	0	0	0	0	0	0	0	0	0	0	0	0	0	0	0	0	0	0	0	0	0	0	0	0	0	0	0	0	0	0	0	0	0	0	0	0	0	0	0	0
chr1	31331840	31331979	4	CTCF,Znf143,Maz,JunD	1	0	0	0	0	1	0	0	1	1	0	0	0	0	0	0	0	0	0	0	0	0	0	0	0	0	0	0	0	0	0	0	0	0	0	0	0	0	0	0	0	0	0	0	0
chr1	31335160	31335310	1	CTCF	1	0	0	0	0	0	0	0	0	0	0	0	0	0	0	0	0	0	0	0	0	0	0	0	0	0	0	0	0	0	0	0	0	0	0	0	0	0	0	0	0	0	0	0	0
chr1	31349798	31349880	4	CTCF,Maz,Elf1,HMGN3	1	0	0	0	0	0	0	0	1	0	0	0	0	0	0	0	0	0	0	0	0	0	0	0	0	0	0	0	0	0	1	0	0	0	0	0	0	0	0	0	0	0	1	0	0
chr1	31384340	31384388	12	CTCF,Rad21,Smc3,Znf143,Maz,JunD,CHD2,Egr1,Elf1,MafK,P300,TFIIF	1	0	0	1	1	1	0	0	1	1	0	0	0	0	0	0	0	0	0	0	0	0	0	0	1	0	0	0	0	1	1	0	0	0	0	0	0	0	0	0	0	0	0	0	0
chr1	31392480	31392516	24	CTCF,Smc3,Znf143,Maz,JunD,Arid3a,Atf1,Brg1,CCNT2,CEBPbeta,CHD2,GATA2,Ini1,cJun,MafF,MafK,Nfe2,Nr2f2,P300,Rbbp5,Sirt6,Tblr1,Tead4,Zbtb7	1	0	0	0	1	1	0	0	1	1	1	1	0	0	0	0	0	0	0	0	1	0	1	1	1	0	0	0	0	0	0	0	0	0	0	0	0	1	0	0	0	0	0	1	1
chr1	31402340	31402490	7	CTCF,Rad21,Smc3,Znf143,Maz,JunD,Nr2f2	1	0	0	1	1	1	0	0	1	1	0	0	0	0	0	0	0	0	0	0	0	0	0	0	0	0	0	0	0	0	0	0	0	0	0	0	0	0	0	0	0	0	0	0	0
chr1	31450212	31450310	2	CTCF,Usf1	1	0	0	0	0	0	0	0	0	0	0	0	0	0	0	0	0	0	0	0	0	0	0	0	0	0	0	0	0	0	0	0	0	0	0	0	0	0	0	0	0	0	0	0	0
chr1	31455960	31456110	1	CTCF	1	0	0	0	0	0	0	0	0	0	0	0	0	0	0	0	0	0	0	0	0	0	0	0	0	0	0	0	0	0	0	0	0	0	0	0	0	0	0	0	0	0	0	0	0
chr1	31538594	31538650	34	CTCF,Yy1,Znf143,Myc,Maz,JunD,Bhlhe40,Cbx3,CCNT2,CEBPbeta,CHD2,E2F4,E2F6,Elf1,Elk1,HDAC1,HDAC6,HDAC8,HMGN3,MafK,MXI1,Nrf1,P300,Phf8,Plu1,Rbbp5,Setdb1,Taf1,Taf7,Tblr1,Tbp,TFIIB,TFIIF,Ubtfs	1	0	1	0	0	1	1	0	1	1	0	0	0	0	0	0	0	1	0	0	0	1	1	1	1	0	0	1	1	0	1	1	0	0	0	0	0	0	1	0	1	1	1	0	0
chr1	31538740	31538803	23	CTCF,Myc,Maz,JunD,Bhlhe40,Cbx3,CCNT2,CHD2,E2F4,E2F6,HDAC1,HDAC8,HMGN3,MXI1,Nrf1,Phf8,Plu1,Rbbp5,Setdb1,Taf1,TFIIB,TFIIF,Ubtfs	1	0	0	0	0	0	1	0	1	1	0	0	0	0	0	0	0	1	0	0	0	1	1	0	1	0	0	1	1	0	0	0	0	0	0	0	0	0	1	0	0	1	1	0	0
chr1	31545267	31545270	3	CTCF,Maz,Elf1	1	0	0	0	0	0	0	0	1	0	0	0	0	0	0	0	0	0	0	0	0	0	0	0	0	0	0	0	0	0	1	0	0	0	0	0	0	0	0	0	0	0	0	0	0
chr1	31558100	31558109	19	CTCF,Maz,JunD,Atf1,CCNT2,CHD2,Egr1,FosL,HDAC1,HDAC2,HMGN3,cJun,Mef2a,Nr2f2,P300,Tbp,Tead4,Trim28,Zbtb7	1	0	0	0	0	0	0	0	1	1	0	1	0	0	0	0	0	0	0	0	0	0	1	0	1	0	0	0	0	1	0	0	0	0	0	1	0	0	1	1	0	0	1	0	1
chr1	31596920	31597070	1	CTCF	1	0	0	0	0	0	0	0	0	0	0	0	0	0	0	0	0	0	0	0	0	0	0	0	0	0	0	0	0	0	0	0	0	0	0	0	0	0	0	0	0	0	0	0	0
chr1	31628275	31628321	31	CTCF,Yy1,Smc3,Znf143,Myc,Max,Maz,JunD,Bcl3,CCNT2,CHD2,CTCFL,E2F4,E2F6,Egr1,Elf1,Ets1,HDAC1,HDAC2,HMGN3,cJun,MXI1,Nr2f2,Phf8,Rbbp5,Sap30,Sin3A,Sp1,Taf1,Usf1,Zbtb7	1	0	1	0	1	1	1	1	1	1	0	0	0	0	0	1	0	0	0	0	0	0	1	0	1	0	1	1	1	1	1	0	1	0	0	0	0	0	1	1	0	0	1	0	1
chr1	31635725	31635782	11	CTCF,Rad21,Smc3,Znf143,Maz,JunD,Arid3a,CEBPbeta,Ini1,MafF,MafK	1	0	0	1	1	1	0	0	1	1	1	0	0	0	0	0	0	0	0	0	0	0	0	1	0	0	0	0	0	0	0	0	0	0	0	0	0	0	0	0	0	0	0	1	0
chr1	31654495	31654510	19	CTCF,Yy1,Smc3,Znf143,Maz,JunD,Cbx3,CCNT2,CHD2,CTCFL,E2F6,Ets1,HDAC1,HMGN3,cJun,MXI1,Sap30,TFIIF,Rad21	1	0	1	1	1	1	0	0	1	1	0	0	0	0	0	0	0	0	0	0	0	1	1	0	1	0	1	0	1	0	0	0	1	0	0	0	0	0	1	0	0	0	1	0	1
chr1	31655400	31655424	19	CTCF,Znf143,Maz,JunD,Bhlhe40,Cbx3,CCNT2,E2F6,Elf1,Ets1,HDAC1,HDAC2,HMGN3,Ini1,cJun,MXI1,Sap30,Zbtb7,Znf263	1	0	0	0	0	1	0	0	1	1	0	0	0	0	0	0	0	1	0	0	0	1	1	0	0	0	0	0	1	0	1	0	1	0	0	0	0	0	1	1	0	0	1	1	1
chr1	31656900	31657050	6	CTCF,Rad21,Smc3,Znf143,Maz,JunD	1	0	0	1	1	1	0	0	1	1	0	0	0	0	0	0	0	0	0	0	0	0	0	0	0	0	0	0	0	0	0	0	0	0	0	0	0	0	0	0	0	0	0	0	0
chr1	31658654	31658706	5	CTCF,Maz,CEBPbeta,CTCFL,Rad21	1	0	0	1	0	0	0	0	1	0	0	0	0	0	0	0	0	0	0	0	0	0	0	1	0	0	1	0	0	0	0	0	0	0	0	0	0	0	0	0	0	0	0	0	0
chr1	31667980	31668130	1	CTCF	1	0	0	0	0	0	0	0	0	0	0	0	0	0	0	0	0	0	0	0	0	0	0	0	0	0	0	0	0	0	0	0	0	0	0	0	0	0	0	0	0	0	0	0	0
chr1	31687793	31687803	5	CTCF,Maz,CTCFL,Zbtb7,Rad21	1	0	0	1	0	0	0	0	1	0	0	0	0	0	0	0	0	0	0	0	0	0	0	0	0	0	1	0	0	0	0	0	0	0	0	0	0	0	0	0	0	0	0	0	0
chr1	31807960	31808110	2	CTCF,Rad21	1	0	0	1	0	0	0	0	0	0	0	0	0	0	0	0	0	0	0	0	0	0	0	0	0	0	0	0	0	0	0	0	0	0	0	0	0	0	0	0	0	0	0	0	0
chr1	31867624	31867750	11	CTCF,Yy1,Smc3,Znf143,Maz,JunD,CCNT2,CHD2,HMGN3,TFIIF,Rad21	1	0	1	1	1	1	0	0	1	1	0	0	0	0	0	0	0	0	0	0	0	0	1	0	1	0	0	0	0	0	0	0	0	0	0	0	0	0	0	0	0	0	1	0	0
chr1	31869564	31869690	4	CTCF,Smc3,CTCFL,Rad21	1	0	0	1	1	0	0	0	0	0	0	0	0	0	0	0	0	0	0	0	0	0	0	0	0	0	1	0	0	0	0	0	0	0	0	0	0	0	0	0	0	0	0	0	0
chr1	31887500	31887650	1	CTCF	1	0	0	0	0	0	0	0	0	0	0	0	0	0	0	0	0	0	0	0	0	0	0	0	0	0	0	0	0	0	0	0	0	0	0	0	0	0	0	0	0	0	0	0	0
chr1	31894378	31894508	6	CTCF,Smc3,Znf143,Maz,CTCFL,Rad21	1	0	0	1	1	1	0	0	1	0	0	0	0	0	0	0	0	0	0	0	0	0	0	0	0	0	1	0	0	0	0	0	0	0	0	0	0	0	0	0	0	0	0	0	0
chr1	31895720	31895783	8	CTCF,Rad21,Smc3,Znf143,Maz,JunD,Bhlhe40,MafK	1	0	0	1	1	1	0	0	1	1	0	0	0	0	0	0	0	1	0	0	0	0	0	0	0	0	0	0	0	0	0	0	0	0	0	0	0	0	0	0	0	0	0	0	0
chr1	31904480	31904630	1	CTCF	1	0	0	0	0	0	0	0	0	0	0	0	0	0	0	0	0	0	0	0	0	0	0	0	0	0	0	0	0	0	0	0	0	0	0	0	0	0	0	0	0	0	0	0	0
chr1	31920201	31920229	6	CTCF,Maz,JunD,Bhlhe40,MafK,P300	1	0	0	0	0	0	0	0	1	1	0	0	0	0	0	0	0	1	0	0	0	0	0	0	0	0	0	0	0	0	0	0	0	0	0	0	0	0	0	0	0	0	0	0	0
chr1	31933075	31933090	5	CTCF,Smc3,Maz,CTCFL,Rad21	1	0	0	1	1	0	0	0	1	0	0	0	0	0	0	0	0	0	0	0	0	0	0	0	0	0	1	0	0	0	0	0	0	0	0	0	0	0	0	0	0	0	0	0	0
chr1	31936720	31936870	1	CTCF	1	0	0	0	0	0	0	0	0	0	0	0	0	0	0	0	0	0	0	0	0	0	0	0	0	0	0	0	0	0	0	0	0	0	0	0	0	0	0	0	0	0	0	0	0
chr1	31973720	31973870	1	CTCF	1	0	0	0	0	0	0	0	0	0	0	0	0	0	0	0	0	0	0	0	0	0	0	0	0	0	0	0	0	0	0	0	0	0	0	0	0	0	0	0	0	0	0	0	0
chr1	31983020	31983170	1	CTCF	1	0	0	0	0	0	0	0	0	0	0	0	0	0	0	0	0	0	0	0	0	0	0	0	0	0	0	0	0	0	0	0	0	0	0	0	0	0	0	0	0	0	0	0	0
chr1	32014295	32014315	5	CTCF,Maz,JunD,Egr1,HMGN3	1	0	0	0	0	0	0	0	1	1	0	0	0	0	0	0	0	0	0	0	0	0	0	0	0	0	0	0	0	1	0	0	0	0	0	0	0	0	0	0	0	0	1	0	0
chr1	32014722	32014750	16	CTCF,Rad21,Smc3,Znf143,Maz,JunD,Atf1,Bhlhe40,CCNT2,CEBPbeta,CTCFL,Elf1,Elk1,GATA1,MafK,MXI1	1	0	0	1	1	1	0	0	1	1	0	1	0	0	0	0	0	1	0	0	0	0	1	1	0	0	1	0	0	0	1	1	0	0	0	0	1	0	0	0	0	0	0	0	0
chr1	32029761	32029910	9	CTCF,Rad21,Smc3,Znf143,Maz,JunD,MafF,MafK,Tbp	1	0	0	1	1	1	0	0	1	1	0	0	0	0	0	0	0	0	0	0	0	0	0	0	0	0	0	0	0	0	0	0	0	0	0	0	0	0	0	0	0	0	0	0	0
chr1	32053551	32053555	6	CTCF,Znf143,Maz,JunD,MafK,Rad21	1	0	0	1	0	1	0	0	1	1	0	0	0	0	0	0	0	0	0	0	0	0	0	0	0	0	0	0	0	0	0	0	0	0	0	0	0	0	0	0	0	0	0	0	0
chr1	32059700	32059772	9	CTCF,Rad21,Smc3,Znf143,Maz,JunD,Corest,CTCFL,Elf1	1	0	0	1	1	1	0	0	1	1	0	0	0	0	0	0	0	0	0	0	0	0	0	0	0	1	1	0	0	0	1	0	0	0	0	0	0	0	0	0	0	0	0	0	0
chr1	32083884	32083990	7	CTCF,Smc3,Znf143,Maz,HMGN3,Zbtb7,Rad21	1	0	0	1	1	1	0	0	1	0	0	0	0	0	0	0	0	0	0	0	0	0	0	0	0	0	0	0	0	0	0	0	0	0	0	0	0	0	0	0	0	0	1	0	0
chr1	32097680	32097830	1	CTCF	1	0	0	0	0	0	0	0	0	0	0	0	0	0	0	0	0	0	0	0	0	0	0	0	0	0	0	0	0	0	0	0	0	0	0	0	0	0	0	0	0	0	0	0	0
chr1	32098875	32098972	8	CTCF,Smc3,Znf143,Maz,JunD,CTCFL,Elf1,Rad21	1	0	0	1	1	1	0	0	1	1	0	0	0	0	0	0	0	0	0	0	0	0	0	0	0	0	1	0	0	0	1	0	0	0	0	0	0	0	0	0	0	0	0	0	0
chr1	32129574	32129610	11	CTCF,Rad21,Smc3,Znf143,Maz,JunD,CHD2,MafF,MafK,P300,TFIIF	1	0	0	1	1	1	0	0	1	1	0	0	0	0	0	0	0	0	0	0	0	0	0	0	1	0	0	0	0	0	0	0	0	0	0	0	0	0	0	0	0	0	0	0	0
chr1	32135760	32135910	1	CTCF	1	0	0	0	0	0	0	0	0	0	0	0	0	0	0	0	0	0	0	0	0	0	0	0	0	0	0	0	0	0	0	0	0	0	0	0	0	0	0	0	0	0	0	0	0
chr1	32145520	32145530	2	CTCF,HMGN3	1	0	0	0	0	0	0	0	0	0	0	0	0	0	0	0	0	0	0	0	0	0	0	0	0	0	0	0	0	0	0	0	0	0	0	0	0	0	0	0	0	0	1	0	0
chr1	32149752	32149876	6	CTCF,Smc3,Znf143,Egr1,HMGN3,Rad21	1	0	0	1	1	1	0	0	0	0	0	0	0	0	0	0	0	0	0	0	0	0	0	0	0	0	0	0	0	1	0	0	0	0	0	0	0	0	0	0	0	0	1	0	0
chr1	32157660	32157810	2	CTCF,Rad21	1	0	0	1	0	0	0	0	0	0	0	0	0	0	0	0	0	0	0	0	0	0	0	0	0	0	0	0	0	0	0	0	0	0	0	0	0	0	0	0	0	0	0	0	0
chr1	32170906	32171017	29	CTCF,Yy1,Smc3,Znf143,Maz,JunD,Bach1,Cbx3,CCNT2,CHD2,CTCFL,E2F4,E2F6,Egr1,Elf1,Ets1,FosL,HDAC2,HMGN3,cJun,MafF,MafK,P300,Stat5,Tead4,Thap1,Trim28,Zbtb7,Rad21	1	0	1	1	1	1	0	0	1	1	0	0	0	1	0	0	0	0	0	0	0	1	1	0	1	0	1	1	1	1	1	0	1	0	0	1	0	0	0	1	0	0	1	0	1
chr1	32180069	32180170	7	CTCF,Smc3,Maz,JunD,CTCFL,Ubtfs,Rad21	1	0	0	1	1	0	0	0	1	1	0	0	0	0	0	0	0	0	0	0	0	0	0	0	0	0	1	0	0	0	0	0	0	0	0	0	0	0	0	0	0	0	0	0	0
chr1	32181340	32181345	11	CTCF,Smc3,Znf143,Maz,JunD,CCNT2,CHD2,Egr1,HMGN3,MafK,Rad21	1	0	0	1	1	1	0	0	1	1	0	0	0	0	0	0	0	0	0	0	0	0	1	0	1	0	0	0	0	1	0	0	0	0	0	0	0	0	0	0	0	0	1	0	0
chr1	32211340	32211490	14	CTCF,Smc3,Znf143,Maz,JunD,Bhlhe40,Cbx3,Elf1,HMGN3,MafK,Tal1,Tead4,Zbtb7,Rad21	1	0	0	1	1	1	0	0	1	1	0	0	0	0	0	0	0	1	0	0	0	1	0	0	0	0	0	0	0	0	1	0	0	0	0	0	0	0	0	0	0	0	1	0	0
chr1	32225280	32225430	2	CTCF,Rad21	1	0	0	1	0	0	0	0	0	0	0	0	0	0	0	0	0	0	0	0	0	0	0	0	0	0	0	0	0	0	0	0	0	0	0	0	0	0	0	0	0	0	0	0	0
chr1	32227900	32228050	1	CTCF	1	0	0	0	0	0	0	0	0	0	0	0	0	0	0	0	0	0	0	0	0	0	0	0	0	0	0	0	0	0	0	0	0	0	0	0	0	0	0	0	0	0	0	0	0
chr1	32228399	32228470	7	CTCF,Smc3,Maz,Bhlhe40,CCNT2,HMGN3,Rad21	1	0	0	1	1	0	0	0	1	0	0	0	0	0	0	0	0	1	0	0	0	0	1	0	0	0	0	0	0	0	0	0	0	0	0	0	0	0	0	0	0	0	1	0	0
chr1	32230180	32230183	6	CTCF,Maz,CCNT2,E2F6,Ezh2,HDAC1	1	0	0	0	0	0	0	0	1	0	0	0	0	0	0	0	0	0	0	0	0	0	1	0	0	0	0	0	1	0	0	0	0	1	0	0	0	0	1	0	0	0	0	0	0
chr1	32231021	32231030	8	CTCF,Smc3,Znf143,Maz,JunD,CTCFL,MafK,Rad21	1	0	0	1	1	1	0	0	1	1	0	0	0	0	0	0	0	0	0	0	0	0	0	0	0	0	1	0	0	0	0	0	0	0	0	0	0	0	0	0	0	0	0	0	0
chr1	32244418	32244530	4	CTCF,Znf143,Cbx3,CTCFL	1	0	0	0	0	1	0	0	0	0	0	0	0	0	0	0	0	0	0	0	0	1	0	0	0	0	1	0	0	0	0	0	0	0	0	0	0	0	0	0	0	0	0	0	0
chr1	32254980	32254984	18	CTCF,Yy1,Rad21,Smc3,Znf143,Maz,JunD,Bhlhe40,CCNT2,CHD2,Egr1,Elf1,HMGN3,MafK,MXI1,P300,TFIIF,Zbtb7	1	0	1	1	1	1	0	0	1	1	0	0	0	0	0	0	0	1	0	0	0	0	1	0	1	0	0	0	0	1	1	0	0	0	0	0	0	0	0	0	0	0	1	0	0
chr1	32281702	32281735	37	CTCF,TF3C,Yy1,Smc3,Znf143,Max,Maz,JunD,Arid3a,Atf3,Brg1,Cbx3,CCNT2,CEBPbeta,CHD2,Corest,CTCFL,E2F6,Egr1,Elf1,HDAC2,HMGN3,Ini1,MafK,Nr2f2,Phf8,Stat5,Taf1,Tal1,Tbp,Tead4,TFIIF,Trim28,Usf1,Usf2,Zbtb7,Rad21	1	1	1	1	1	1	0	1	1	1	1	0	1	0	0	0	0	0	0	0	1	1	1	1	1	1	1	0	1	1	1	0	0	0	0	0	0	0	0	1	0	0	1	1	0
chr1	32300180	32300330	1	CTCF	1	0	0	0	0	0	0	0	0	0	0	0	0	0	0	0	0	0	0	0	0	0	0	0	0	0	0	0	0	0	0	0	0	0	0	0	0	0	0	0	0	0	0	0	0
chr1	32327066	32327210	7	CTCF,Smc3,Maz,JunD,Bhlhe40,Usf1,Rad21	1	0	0	1	1	0	0	0	1	1	0	0	0	0	0	0	0	1	0	0	0	0	0	0	0	0	0	0	0	0	0	0	0	0	0	0	0	0	0	0	0	0	0	0	0
chr1	32403142	32403150	13	CTCF,Maz,JunD,CHD2,HDAC1,HDAC2,cJun,MafK,MXI1,Sap30,Sin3A,Taf1,TFIIF	1	0	0	0	0	0	0	0	1	1	0	0	0	0	0	0	0	0	0	0	0	0	0	0	1	0	0	0	0	0	0	0	0	0	0	0	0	0	1	1	0	0	0	0	1
chr1	32403520	32403542	16	CTCF,Yy1,Maz,JunD,CCNT2,CTCFL,E2F6,Egr1,Elf1,HMGN3,cJun,Sap30,Sin3A,Taf1,Ubtfs,Zbtb7	1	0	1	0	0	0	0	0	1	1	0	0	0	0	0	0	0	0	0	0	0	0	1	0	0	0	1	0	1	1	1	0	0	0	0	0	0	0	0	0	0	0	1	0	1
chr1	32404042	32404048	45	CTCF,Yy1,Smc3,Znf143,Myc,Max,Maz,JunD,Arid3a,Bcl,Bhlhe40,Cbx3,CCNT2,CHD2,CTCFL,E2F4,E2F6,Egr1,Elf1,Elk1,Ets1,HDAC1,HMGN3,cJun,MafF,MXI1,Nfya,Nfyb,Nr2f2,P300,Phf8,Rbbp5,Setdb1,Sin3A,Sp1,Sp2,Taf1,Tblr1,Tbp,Tead4,TFIIB,TFIIF,Trim28,Ubtfs,Zbtb7	1	0	1	0	1	1	1	1	1	1	1	0	0	0	1	0	0	1	0	0	0	1	1	0	1	0	1	1	1	1	1	1	1	0	0	0	0	0	1	0	0	0	1	0	1
chr1	32404380	32404386	22	CTCF,Myc,Max,Maz,JunD,Cbx3,CCNT2,CHD2,E2F4,E2F6,HDAC1,HDAC2,HMGN3,cJun,MafK,MXI1,Phf8,Setdb1,Tead4,TFIIB,TFIIF,Ubtfs	1	0	0	0	0	0	1	1	1	1	0	0	0	0	0	0	0	0	0	0	0	1	1	0	1	0	0	1	1	0	0	0	0	0	0	0	0	0	1	1	0	0	1	0	1
chr1	32405307	32405330	14	CTCF,Maz,JunD,CCNT2,CHD2,HDAC8,cJun,MafF,MafK,Plu1,Rbbp5,Tead4,Thap1,Ubtfs	1	0	0	0	0	0	0	0	1	1	0	0	0	0	0	0	0	0	0	0	0	0	1	0	1	0	0	0	0	0	0	0	0	0	0	0	0	0	0	0	0	1	0	0	1
chr1	32405614	32405660	40	CTCF,Yy1,Smc3,Znf143,Maz,JunD,Arid3a,Bach1,Bhlhe40,Cbx3,CCNT2,CEBPbeta,CHD2,Corest,CTCFL,Egr1,Elf1,Elk1,Ets1,FosL,HDAC1,HDAC8,HMGN3,Ini1,cJun,MafF,MafK,MXI1,P300,Phf8,Plu1,Rbbp5,Sp1,Taf1,Tbp,TFIIB,TFIIF,Ubtfs,Zbtb7,Rad21	1	0	1	1	1	1	0	0	1	1	1	0	0	1	0	0	0	1	0	0	0	1	1	1	1	1	1	0	0	1	1	1	1	0	0	1	0	0	1	0	0	1	1	1	1
chr1	32405840	32405845	17	CTCF,Maz,JunD,CEBPbeta,Elf1,HDAC1,HDAC8,Ini1,cJun,MafF,MafK,MXI1,P300,Phf8,Plu1,Rbbp5,Taf1	1	0	0	0	0	0	0	0	1	1	0	0	0	0	0	0	0	0	0	0	0	0	0	1	0	0	0	0	0	0	1	0	0	0	0	0	0	0	1	0	0	1	0	1	1
chr1	32421780	32421799	38	CTCF,Smc3,Znf143,Maz,JunD,Arid3a,Atf1,Bcl,Cbx3,CCNT2,CEBPbeta,CHD2,Corest,CTCFL,Elf1,Ets1,GATA2,HDAC2,HDAC8,HMGN3,cJun,MafF,MafK,Mef2a,P300,Phf8,Plu1,Rbbp5,Sp1,Stat5,Taf1,Tbp,Tead4,TFIIB,TFIIF,Trim28,Ubtfs,Rad21	1	0	0	1	1	1	0	0	1	1	1	1	0	0	1	0	0	0	0	0	0	1	1	1	1	1	1	0	0	0	1	0	1	0	0	0	0	1	0	1	0	1	1	0	1
chr1	32429800	32429950	18	CTCF,Yy1,Rad21,Smc3,Znf143,Maz,JunD,Arid3a,Bhlhe40,CHD2,Corest,Elf1,Ets1,MafF,MafK,P300,Tblr1,Tead4	1	0	1	1	1	1	0	0	1	1	1	0	0	0	0	0	0	1	0	0	0	0	0	0	1	1	0	0	0	0	1	0	1	0	0	0	0	0	0	0	0	0	0	0	0
chr1	32443460	32443610	8	CTCF,Rad21,Smc3,Znf143,Maz,JunD,MafK,Zbtb7	1	0	0	1	1	1	0	0	1	1	0	0	0	0	0	0	0	0	0	0	0	0	0	0	0	0	0	0	0	0	0	0	0	0	0	0	0	0	0	0	0	0	0	0	0
chr1	32468820	32468970	1	CTCF	1	0	0	0	0	0	0	0	0	0	0	0	0	0	0	0	0	0	0	0	0	0	0	0	0	0	0	0	0	0	0	0	0	0	0	0	0	0	0	0	0	0	0	0	0
chr1	32469280	32469430	5	CTCF,Smc3,Znf143,Maz,Rad21	1	0	0	1	1	1	0	0	1	0	0	0	0	0	0	0	0	0	0	0	0	0	0	0	0	0	0	0	0	0	0	0	0	0	0	0	0	0	0	0	0	0	0	0	0
chr1	32479975	32479989	13	CTCF,Maz,CCNT2,E2F4,E2F6,HDAC1,HMGN3,cJun,MXI1,Rbbp5,Sap30,TFIIF,Ubtfs	1	0	0	0	0	0	0	0	1	0	0	0	0	0	0	0	0	0	0	0	0	0	1	0	0	0	0	1	1	0	0	0	0	0	0	0	0	0	1	0	0	0	1	0	1
chr1	32529100	32529250	7	CTCF,Rad21,Smc3,Znf143,Maz,JunD,Arid3a	1	0	0	1	1	1	0	0	1	1	1	0	0	0	0	0	0	0	0	0	0	0	0	0	0	0	0	0	0	0	0	0	0	0	0	0	0	0	0	0	0	0	0	0	0
chr1	32538295	32538350	16	CTCF,Maz,JunD,CCNT2,CHD2,E2F4,HDAC1,HMGN3,MXI1,Phf8,Sap30,Tbp,Tead4,TFIIF,Ubtfs,Zbtb7	1	0	0	0	0	0	0	0	1	1	0	0	0	0	0	0	0	0	0	0	0	0	1	0	1	0	0	1	0	0	0	0	0	0	0	0	0	0	1	0	0	0	1	0	0
chr1	32538900	32538904	15	CTCF,Maz,JunD,CCNT2,CHD2,CTCFL,E2F4,Egr1,HDAC1,HMGN3,MXI1,Phf8,Sp1,Tblr1,Zbtb7	1	0	0	0	0	0	0	0	1	1	0	0	0	0	0	0	0	0	0	0	0	0	1	0	1	0	1	1	0	1	0	0	0	0	0	0	0	0	1	0	0	0	1	0	0
chr1	32569920	32570070	3	CTCF,Usf1,Rad21	1	0	0	1	0	0	0	0	0	0	0	0	0	0	0	0	0	0	0	0	0	0	0	0	0	0	0	0	0	0	0	0	0	0	0	0	0	0	0	0	0	0	0	0	0
chr1	32575066	32575139	8	CTCF,Znf143,Maz,JunD,CTCFL,cJun,Sin3A,Tbp	1	0	0	0	0	1	0	0	1	1	0	0	0	0	0	0	0	0	0	0	0	0	0	0	0	0	1	0	0	0	0	0	0	0	0	0	0	0	0	0	0	0	0	0	1
chr1	32593600	32593633	22	CTCF,Maz,JunD,Arid3a,Brg1,CCNT2,CEBPbeta,Corest,GATA1,GATA2,HDAC1,HMGN3,Ini1,MafF,MafK,MXI1,P300,Rbbp5,Stat5,Tal1,Tead4,Trim28	1	0	0	0	0	0	0	0	1	1	1	0	0	0	0	0	0	0	0	0	1	0	1	1	0	1	0	0	0	0	0	0	0	0	0	0	1	1	1	0	0	0	1	1	0
chr1	32599204	32599272	41	CTCF,TF3C,Maz,JunD,Arid3a,Atf1,Bach1,Bcl,Bcl3,Bhlhe40,Cbx3,CCNT2,CEBPbeta,CHD2,Corest,Egr1,Ets1,FosL,GATA1,GATA2,HDAC2,HMGN3,cJun,MafF,MafK,Mef2a,MXI1,Nr2f2,P300,Sin3A,Sp1,Srf,Stat5,Taf1,Tal1,Tblr1,Tbp,Tead4,Trim28,Usf1,Zbtb7	1	1	0	0	0	0	0	0	1	1	1	1	0	1	1	1	0	1	0	0	0	1	1	1	1	1	0	0	0	1	0	0	1	0	0	1	1	1	0	1	0	0	1	0	1
chr1	32645640	32645647	22	CTCF,Myc,Max,Maz,JunD,Bhlhe40,CCNT2,CHD2,CTCFL,E2F4,E2F6,Egr1,HDAC1,HMGN3,MXI1,Phf8,Plu1,Rbbp5,Sap30,Setdb1,Usf1,Zbtb7	1	0	0	0	0	0	1	1	1	1	0	0	0	0	0	0	0	1	0	0	0	0	1	0	1	0	1	1	1	1	0	0	0	0	0	0	0	0	1	0	0	0	1	0	0
chr1	32671144	32671150	32	CTCF,Maz,JunD,Atf1,Atf3,Bhlhe40,Cbx3,CCNT2,CHD2,E2F4,E2F6,Egr1,Elf1,Ets1,HDAC6,HMGN3,Ini1,cJun,MafK,MXI1,Nrf1,P300,Phf8,Rbbp5,Sap30,Six5,Taf1,Tbp,TFIIB,TFIIF,Thap1,Zbtb7	1	0	0	0	0	0	0	0	1	1	0	1	1	0	0	0	0	1	0	0	0	1	1	0	1	0	0	1	1	1	1	0	1	0	0	0	0	0	0	0	1	0	1	1	1
chr1	32681326	32681470	9	CTCF,Yy1,Rad21,Smc3,Znf143,Maz,JunD,CTCFL,TFIIF	1	0	1	1	1	1	0	0	1	1	0	0	0	0	0	0	0	0	0	0	0	0	0	0	0	0	1	0	0	0	0	0	0	0	0	0	0	0	0	0	0	0	0	0	0
chr1	32708140	32708290	1	CTCF	1	0	0	0	0	0	0	0	0	0	0	0	0	0	0	0	0	0	0	0	0	0	0	0	0	0	0	0	0	0	0	0	0	0	0	0	0	0	0	0	0	0	0	0	0
chr1	32713892	32713988	27	CTCF,Smc3,Znf143,Maz,JunD,Bcl,Bhlhe40,Cbx3,CCNT2,CHD2,Corest,CTCFL,Egr1,Elf1,Ets1,HDAC2,HMGN3,MafK,Mef2a,MXI1,Nr2f2,P300,Tead4,TFIIF,Thap1,Zbtb7,Rad21	1	0	0	1	1	1	0	0	1	1	0	0	0	0	1	0	0	1	0	0	0	1	1	0	1	1	1	0	0	1	1	0	1	0	0	0	0	0	0	1	0	0	1	0	0
chr1	32782309	32782350	7	CTCF,Smc3,Znf143,Maz,JunD,CEBPbeta,Mef2a	1	0	0	0	1	1	0	0	1	1	0	0	0	0	0	0	0	0	0	0	0	0	0	1	0	0	0	0	0	0	0	0	0	0	0	0	0	0	0	0	0	0	0	0	0
chr1	32800846	32800946	25	CTCF,Yy1,Smc3,Znf143,Maz,JunD,Bcl,CCNT2,CHD2,CTCFL,E2F4,E2F6,Egr1,Elf1,Ets1,HDAC1,HDAC2,HMGN3,MXI1,Sin3A,Taf1,TFIIF,Trim28,Zbtb7,Rad21	1	0	1	1	1	1	0	0	1	1	0	0	0	0	1	0	0	0	0	0	0	0	1	0	1	0	1	1	1	1	1	0	1	0	0	0	0	0	1	1	0	0	1	0	0
chr1	32816760	32816815	27	CTCF,Znf143,Myc,Max,Maz,JunD,Bhlhe40,Cbx3,CCNT2,CHD2,CTCFL,E2F4,E2F6,Elf1,Ets1,HDAC2,HMGN3,cJun,MXI1,Phf8,Setdb1,Six5,Sp1,Tead4,TFIIF,Trim28,Zbtb7	1	0	0	0	0	1	1	1	1	1	0	0	0	0	0	0	0	1	0	0	0	1	1	0	1	0	1	1	1	0	1	0	1	0	0	0	0	0	0	1	0	0	1	0	1
chr1	32822999	32823010	2	CTCF,CHD2	1	0	0	0	0	0	0	0	0	0	0	0	0	0	0	0	0	0	0	0	0	0	0	0	1	0	0	0	0	0	0	0	0	0	0	0	0	0	0	0	0	0	0	0	0
chr1	32837880	32838030	1	CTCF	1	0	0	0	0	0	0	0	0	0	0	0	0	0	0	0	0	0	0	0	0	0	0	0	0	0	0	0	0	0	0	0	0	0	0	0	0	0	0	0	0	0	0	0	0
chr1	32856759	32856767	35	CTCF,Znf143,Maz,JunD,Arid3a,Atf1,Bcl,Bhlhe40,Brg1,Cbx3,CCNT2,CEBPbeta,CHD2,Corest,CTCFL,Egr1,Ets1,GATA1,GATA2,HDAC2,HMGN3,MafF,MafK,Mef2a,MXI1,Nr2f2,P300,Sp1,Taf1,Taf7,Tal1,Tblr1,Tbp,Tead4,Trim28	1	0	0	0	0	1	0	0	1	1	1	1	0	0	1	0	0	1	0	0	1	1	1	1	1	1	1	0	0	1	0	0	1	0	0	0	1	1	0	1	0	0	1	0	0
chr1	32866638	32866670	12	CTCF,Rad21,Smc3,Znf143,Maz,JunD,Cbx3,CHD2,MafF,MafK,Nr2f2,TFIIF	1	0	0	1	1	1	0	0	1	1	0	0	0	0	0	0	0	0	0	0	0	1	0	0	1	0	0	0	0	0	0	0	0	0	0	0	0	0	0	0	0	0	0	0	0
chr1	32879240	32879390	2	CTCF,cJun	1	0	0	0	0	0	0	0	0	0	0	0	0	0	0	0	0	0	0	0	0	0	0	0	0	0	0	0	0	0	0	0	0	0	0	0	0	0	0	0	0	0	0	0	1
chr1	32879660	32879810	21	CTCF,Rad21,Smc3,Znf143,Myc,Max,Maz,JunD,Bhlhe40,Cbx3,CHD2,E2F6,cJun,MafF,MafK,Mef2a,MXI1,Sin3A,Taf1,Tbp,TFIIF	1	0	0	1	1	1	1	1	1	1	0	0	0	0	0	0	0	1	0	0	0	1	0	0	1	0	0	0	1	0	0	0	0	0	0	0	0	0	0	0	0	0	0	0	1
chr1	32914113	32914169	9	CTCF,Rad21,Smc3,Znf143,Maz,JunD,Elf1,cJun,TFIIF	1	0	0	1	1	1	0	0	1	1	0	0	0	0	0	0	0	0	0	0	0	0	0	0	0	0	0	0	0	0	1	0	0	0	0	0	0	0	0	0	0	0	0	0	1
chr1	32914860	32914902	12	CTCF,Yy1,Smc3,Znf143,Maz,JunD,Cbx3,CHD2,CTCFL,cJun,Phf8,Rad21	1	0	1	1	1	1	0	0	1	1	0	0	0	0	0	0	0	0	0	0	0	1	0	0	1	0	1	0	0	0	0	0	0	0	0	0	0	0	0	0	0	0	0	0	1
chr1	32936760	32936854	11	CTCF,Smc3,Znf143,Maz,JunD,CEBPbeta,Ezh2,HMGN3,MafK,Ubtfs,Rad21	1	0	0	1	1	1	0	0	1	1	0	0	0	0	0	0	0	0	0	0	0	0	0	1	0	0	0	0	0	0	0	0	0	1	0	0	0	0	0	0	0	0	1	0	0
chr1	32952960	32953110	5	CTCF,JunD,Atf1,CTCFL,Rad21	1	0	0	1	0	0	0	0	0	1	0	1	0	0	0	0	0	0	0	0	0	0	0	0	0	0	1	0	0	0	0	0	0	0	0	0	0	0	0	0	0	0	0	0	0
chr1	32966417	32966453	14	CTCF,Yy1,Maz,JunD,CCNT2,CTCFL,E2F6,Elf1,HMGN3,Phf8,Plu1,Rbbp5,Taf1,Rad21	1	0	1	1	0	0	0	0	1	1	0	0	0	0	0	0	0	0	0	0	0	0	1	0	0	0	1	0	1	0	1	0	0	0	0	0	0	0	0	0	0	0	1	0	0
chr1	32986173	32986250	15	CTCF,Rad21,Smc3,Znf143,Maz,JunD,Arid3a,Cbx3,CEBPbeta,CHD2,Nr2f2,Phf8,Tead4,Zbtb7,Zbtb33	1	0	0	1	1	1	0	0	1	1	1	0	0	0	0	0	0	0	0	0	0	1	0	1	1	0	0	0	0	0	0	0	0	0	0	0	0	0	0	0	0	0	0	0	0
chr1	32986920	32987070	1	CTCF	1	0	0	0	0	0	0	0	0	0	0	0	0	0	0	0	0	0	0	0	0	0	0	0	0	0	0	0	0	0	0	0	0	0	0	0	0	0	0	0	0	0	0	0	0
chr1	33077868	33077924	5	CTCF,Maz,JunD,HMGN3,Nfyb	1	0	0	0	0	0	0	0	1	1	0	0	0	0	0	0	0	0	0	0	0	0	0	0	0	0	0	0	0	0	0	0	0	0	0	0	0	0	0	0	0	0	1	0	0
chr1	33164320	33164470	1	CTCF	1	0	0	0	0	0	0	0	0	0	0	0	0	0	0	0	0	0	0	0	0	0	0	0	0	0	0	0	0	0	0	0	0	0	0	0	0	0	0	0	0	0	0	0	0
chr1	33177950	33178010	31	CTCF,Yy1,Rad21,Smc3,Znf143,Maz,JunD,Arid3a,Bhlhe40,Cbx3,CCNT2,CEBPbeta,CHD2,CTCFL,Elf1,Ets1,HDAC2,HMGN3,cJun,MafK,MXI1,Nr2f2,P300,Sin3A,Srf,Tbp,Tead4,TFIIF,Thap1,Trim28,Zbtb7	1	0	1	1	1	1	0	0	1	1	1	0	0	0	0	0	0	1	0	0	0	1	1	1	1	0	1	0	0	0	1	0	1	0	0	0	0	0	0	1	0	0	1	0	1
chr1	33194960	33195098	3	CTCF,Maz,cJun	1	0	0	0	0	0	0	0	1	0	0	0	0	0	0	0	0	0	0	0	0	0	0	0	0	0	0	0	0	0	0	0	0	0	0	0	0	0	0	0	0	0	0	0	1
chr1	33207134	33207142	11	CTCF,Yy1,Maz,JunD,CCNT2,HDAC2,HMGN3,MafK,Phf8,Zbtb7,Rad21	1	0	1	1	0	0	0	0	1	1	0	0	0	0	0	0	0	0	0	0	0	0	1	0	0	0	0	0	0	0	0	0	0	0	0	0	0	0	0	1	0	0	1	0	0
chr1	33215100	33215250	1	CTCF	1	0	0	0	0	0	0	0	0	0	0	0	0	0	0	0	0	0	0	0	0	0	0	0	0	0	0	0	0	0	0	0	0	0	0	0	0	0	0	0	0	0	0	0	0
chr1	33215516	33215590	2	CTCF,Maz	1	0	0	0	0	0	0	0	1	0	0	0	0	0	0	0	0	0	0	0	0	0	0	0	0	0	0	0	0	0	0	0	0	0	0	0	0	0	0	0	0	0	0	0	0
chr1	33219967	33219970	14	CTCF,Maz,Cbx3,CCNT2,CHD2,E2F4,Egr1,HDAC1,HMGN3,MXI1,Phf8,Plu1,Tead4,Zbtb7	1	0	0	0	0	0	0	0	1	0	0	0	0	0	0	0	0	0	0	0	0	1	1	0	1	0	0	1	0	1	0	0	0	0	0	0	0	0	1	0	0	0	1	0	0
chr1	33235859	33235930	4	CTCF,CCNT2,HMGN3,Zbtb33	1	0	0	0	0	0	0	0	0	0	0	0	0	0	0	0	0	0	0	0	0	0	1	0	0	0	0	0	0	0	0	0	0	0	0	0	0	0	0	0	0	0	1	0	0
chr1	33236080	33236184	3	CTCF,Maz,CCNT2	1	0	0	0	0	0	0	0	1	0	0	0	0	0	0	0	0	0	0	0	0	0	1	0	0	0	0	0	0	0	0	0	0	0	0	0	0	0	0	0	0	0	0	0	0
chr1	33238716	33238761	23	CTCF,Yy1,Rad21,Smc3,Znf143,Maz,JunD,Bcl3,Cbx3,CCNT2,CEBPbeta,CHD2,CTCFL,HDAC6,HMGN3,MafF,MafK,MXI1,Nr2f2,P300,Tblr1,Tead4,TFIIF	1	0	1	1	1	1	0	0	1	1	0	0	0	0	0	1	0	0	0	0	0	1	1	1	1	0	1	0	0	0	0	0	0	0	0	0	0	0	0	0	1	0	1	0	0
chr1	33252620	33252770	1	CTCF	1	0	0	0	0	0	0	0	0	0	0	0	0	0	0	0	0	0	0	0	0	0	0	0	0	0	0	0	0	0	0	0	0	0	0	0	0	0	0	0	0	0	0	0	0
chr1	33283100	33283105	43	CTCF,Yy1,Smc3,Znf143,Myc,Maz,JunD,Arid3a,Bach1,Bhlhe40,Cbx3,CCNT2,CEBPbeta,CHD2,E2F4,E2F6,Elf1,Elk1,Ets1,HDAC1,HMGN3,cJun,MafK,MXI1,Nfyb,Plu1,Rbbp5,Sap30,Sp1,Srf,Stat5,Taf1,Taf7,Tblr1,Tbp,TFIIB,TFIIF,Thap1,Tr4,Trim28,Ubtfs,Usf1,Zbtb7	1	0	1	0	1	1	1	0	1	1	1	0	0	1	0	0	0	1	0	0	0	1	1	1	1	0	0	1	1	0	1	1	1	0	0	0	0	0	1	0	0	0	1	0	1
chr1	33283420	33283432	15	CTCF,Maz,JunD,CCNT2,CHD2,E2F4,E2F6,HMGN3,cJun,MXI1,Phf8,Plu1,Rbbp5,TFIIB,Zbtb7	1	0	0	0	0	0	0	0	1	1	0	0	0	0	0	0	0	0	0	0	0	0	1	0	1	0	0	1	1	0	0	0	0	0	0	0	0	0	0	0	0	0	1	0	1
chr1	33283821	33283825	20	CTCF,Maz,JunD,CCNT2,CHD2,CTCFL,E2F4,E2F6,Elf1,HMGN3,cJun,MXI1,Nr2f2,Phf8,Plu1,Rfx5,TFIIB,TFIIF,Ubtfs,Zbtb7	1	0	0	0	0	0	0	0	1	1	0	0	0	0	0	0	0	0	0	0	0	0	1	0	1	0	1	1	1	0	1	0	0	0	0	0	0	0	0	0	0	0	1	0	1
chr1	33294080	33294230	2	CTCF,CEBPbeta	1	0	0	0	0	0	0	0	0	0	0	0	0	0	0	0	0	0	0	0	0	0	0	1	0	0	0	0	0	0	0	0	0	0	0	0	0	0	0	0	0	0	0	0	0
chr1	33338436	33338490	10	CTCF,Rad21,Smc3,Znf143,Maz,JunD,CTCFL,HMGN3,TFIIF,Zbtb7	1	0	0	1	1	1	0	0	1	1	0	0	0	0	0	0	0	0	0	0	0	0	0	0	0	0	1	0	0	0	0	0	0	0	0	0	0	0	0	0	0	0	1	0	0
chr1	33338980	33339130	1	CTCF	1	0	0	0	0	0	0	0	0	0	0	0	0	0	0	0	0	0	0	0	0	0	0	0	0	0	0	0	0	0	0	0	0	0	0	0	0	0	0	0	0	0	0	0	0
chr1	33341960	33342110	1	CTCF	1	0	0	0	0	0	0	0	0	0	0	0	0	0	0	0	0	0	0	0	0	0	0	0	0	0	0	0	0	0	0	0	0	0	0	0	0	0	0	0	0	0	0	0	0
chr1	33342405	33342463	14	CTCF,Yy1,Smc3,Znf143,Maz,JunD,CTCFL,Elf1,HMGN3,MXI1,Nr2f2,TFIIF,Zbtb7,Rad21	1	0	1	1	1	1	0	0	1	1	0	0	0	0	0	0	0	0	0	0	0	0	0	0	0	0	1	0	0	0	1	0	0	0	0	0	0	0	0	0	0	0	1	0	0
chr1	33352320	33352348	31	CTCF,Yy1,Smc3,Znf143,Maz,JunD,Bcl,Bhlhe40,Cbx3,CCNT2,CHD2,CTCFL,Egr1,Elf1,Ets1,HDAC1,HDAC2,HMGN3,Ini1,cJun,MXI1,Sap30,Sin3A,Taf7,Tblr1,Tead4,TFIIF,Thap1,Usf1,Zbtb7,Rad21	1	0	1	1	1	1	0	0	1	1	0	0	0	0	1	0	0	1	0	0	0	1	1	0	1	0	1	0	0	1	1	0	1	0	0	0	0	0	1	1	0	0	1	1	1
chr1	33358689	33358697	14	CTCF,Smc3,Znf143,Maz,JunD,Bhlhe40,CCNT2,CTCFL,E2F6,Egr1,HMGN3,Ubtfs,Zbtb7,Rad21	1	0	0	1	1	1	0	0	1	1	0	0	0	0	0	0	0	1	0	0	0	0	1	0	0	0	1	0	1	1	0	0	0	0	0	0	0	0	0	0	0	0	1	0	0
chr1	33358860	33358947	8	CTCF,Maz,JunD,CCNT2,E2F6,HMGN3,Ubtfs,Rad21	1	0	0	1	0	0	0	0	1	1	0	0	0	0	0	0	0	0	0	0	0	0	1	0	0	0	0	0	1	0	0	0	0	0	0	0	0	0	0	0	0	0	1	0	0
chr1	33390519	33390602	5	CTCF,Maz,HMGN3,Ubtfs,Rad21	1	0	0	1	0	0	0	0	1	0	0	0	0	0	0	0	0	0	0	0	0	0	0	0	0	0	0	0	0	0	0	0	0	0	0	0	0	0	0	0	0	0	1	0	0
chr1	33399160	33399310	5	CTCF,Rad21,Smc3,Znf143,Maz	1	0	0	1	1	1	0	0	1	0	0	0	0	0	0	0	0	0	0	0	0	0	0	0	0	0	0	0	0	0	0	0	0	0	0	0	0	0	0	0	0	0	0	0	0
chr1	33399680	33399830	2	CTCF,JunD	1	0	0	0	0	0	0	0	0	1	0	0	0	0	0	0	0	0	0	0	0	0	0	0	0	0	0	0	0	0	0	0	0	0	0	0	0	0	0	0	0	0	0	0	0
chr1	33430500	33430524	27	CTCF,Yy1,Maz,JunD,Cbx3,CCNT2,CHD2,E2F4,E2F6,Egr1,Elf1,Ets1,HMGN3,MafK,MXI1,Nelfe,Nrf1,Phf8,Plu1,Taf1,Tbp,TFIIB,TFIIF,Thap1,Ubtfs,Usf1,Zbtb7	1	0	1	0	0	0	0	0	1	1	0	0	0	0	0	0	0	0	0	0	0	1	1	0	1	0	0	1	1	1	1	0	1	0	0	0	0	0	0	0	0	0	1	0	0
chr1	33467000	33467150	1	CTCF	1	0	0	0	0	0	0	0	0	0	0	0	0	0	0	0	0	0	0	0	0	0	0	0	0	0	0	0	0	0	0	0	0	0	0	0	0	0	0	0	0	0	0	0	0
chr1	33472955	33473030	10	CTCF,Smc3,Znf143,Maz,JunD,Bhlhe40,CEBPbeta,FosL,MafK,Rad21	1	0	0	1	1	1	0	0	1	1	0	0	0	0	0	0	0	1	0	0	0	0	0	1	0	0	0	0	0	0	0	0	0	0	0	1	0	0	0	0	0	0	0	0	0
chr1	33474000	33474150	1	CTCF	1	0	0	0	0	0	0	0	0	0	0	0	0	0	0	0	0	0	0	0	0	0	0	0	0	0	0	0	0	0	0	0	0	0	0	0	0	0	0	0	0	0	0	0	0
chr1	33480240	33480343	2	CTCF,CTCFL	1	0	0	0	0	0	0	0	0	0	0	0	0	0	0	0	0	0	0	0	0	0	0	0	0	0	1	0	0	0	0	0	0	0	0	0	0	0	0	0	0	0	0	0	0
chr1	33516320	33516409	5	CTCF,Maz,JunD,cJun,Zbtb7	1	0	0	0	0	0	0	0	1	1	0	0	0	0	0	0	0	0	0	0	0	0	0	0	0	0	0	0	0	0	0	0	0	0	0	0	0	0	0	0	0	0	0	0	1
chr1	33520931	33520990	22	CTCF,Rad21,Smc3,Znf143,Maz,JunD,Atf1,Bhlhe40,CHD2,CTCFL,Elf1,HDAC2,cJun,MafF,MafK,MXI1,Nr2f2,Tal1,Tead4,TFIIF,Zbtb7,Zbtb33	1	0	0	1	1	1	0	0	1	1	0	1	0	0	0	0	0	1	0	0	0	0	0	0	1	0	1	0	0	0	1	0	0	0	0	0	0	0	0	1	0	0	0	0	1
chr1	33552112	33552250	9	CTCF,Rad21,Smc3,Znf143,Maz,JunD,MafK,TFIIF,Zbtb7	1	0	0	1	1	1	0	0	1	1	0	0	0	0	0	0	0	0	0	0	0	0	0	0	0	0	0	0	0	0	0	0	0	0	0	0	0	0	0	0	0	0	0	0	0
chr1	33560700	33560850	4	CTCF,Znf143,Maz,Rad21	1	0	0	1	0	1	0	0	1	0	0	0	0	0	0	0	0	0	0	0	0	0	0	0	0	0	0	0	0	0	0	0	0	0	0	0	0	0	0	0	0	0	0	0	0
chr1	33565345	33565466	3	CTCF,Bhlhe40,Usf1	1	0	0	0	0	0	0	0	0	0	0	0	0	0	0	0	0	1	0	0	0	0	0	0	0	0	0	0	0	0	0	0	0	0	0	0	0	0	0	0	0	0	0	0	0
chr1	33577680	33577830	2	CTCF,Rad21	1	0	0	1	0	0	0	0	0	0	0	0	0	0	0	0	0	0	0	0	0	0	0	0	0	0	0	0	0	0	0	0	0	0	0	0	0	0	0	0	0	0	0	0	0
chr1	33585560	33585710	1	CTCF	1	0	0	0	0	0	0	0	0	0	0	0	0	0	0	0	0	0	0	0	0	0	0	0	0	0	0	0	0	0	0	0	0	0	0	0	0	0	0	0	0	0	0	0	0
chr1	33592915	33592959	33	CTCF,Yy1,Smc3,Znf143,Maz,JunD,Atf1,Bhlhe40,Cbx3,CHD2,CTCFL,E2F6,Egr1,Elf1,HMGN3,MafF,MafK,Nfya,Nfyb,Nr2f2,Phf8,Setdb1,Six5,Sp2,Stat5,Taf1,Tblr1,Tbp,Tead4,TFIIB,TFIIF,Trim28,Rad21	1	0	1	1	1	1	0	0	1	1	0	1	0	0	0	0	0	1	0	0	0	1	0	0	1	0	1	0	1	1	1	0	0	0	0	0	0	0	0	0	0	0	1	0	0
chr1	33603560	33603689	7	CTCF,Smc3,Znf143,Maz,CTCFL,Zbtb7,Rad21	1	0	0	1	1	1	0	0	1	0	0	0	0	0	0	0	0	0	0	0	0	0	0	0	0	0	1	0	0	0	0	0	0	0	0	0	0	0	0	0	0	0	0	0	0
chr1	33613662	33613768	6	CTCF,Maz,JunD,CTCFL,Tead4,Rad21	1	0	0	1	0	0	0	0	1	1	0	0	0	0	0	0	0	0	0	0	0	0	0	0	0	0	1	0	0	0	0	0	0	0	0	0	0	0	0	0	0	0	0	0	0
chr1	33634391	33634415	3	CTCF,Maz,Rad21	1	0	0	1	0	0	0	0	1	0	0	0	0	0	0	0	0	0	0	0	0	0	0	0	0	0	0	0	0	0	0	0	0	0	0	0	0	0	0	0	0	0	0	0	0
chr1	33646920	33646965	5	CTCF,Maz,CCNT2,E2F6,HMGN3	1	0	0	0	0	0	0	0	1	0	0	0	0	0	0	0	0	0	0	0	0	0	1	0	0	0	0	0	1	0	0	0	0	0	0	0	0	0	0	0	0	0	1	0	0
chr1	33684490	33684510	8	CTCF,Rad21,Smc3,Maz,JunD,CEBPbeta,Elf1,P300	1	0	0	1	1	0	0	0	1	1	0	0	0	0	0	0	0	0	0	0	0	0	0	1	0	0	0	0	0	0	1	0	0	0	0	0	0	0	0	0	0	0	0	0	0
chr1	33685160	33685310	1	CTCF	1	0	0	0	0	0	0	0	0	0	0	0	0	0	0	0	0	0	0	0	0	0	0	0	0	0	0	0	0	0	0	0	0	0	0	0	0	0	0	0	0	0	0	0	0
chr1	33761200	33761282	12	CTCF,Rad21,Smc3,Znf143,Maz,JunD,CEBPbeta,CHD2,CTCFL,Elf1,MafK,TFIIF	1	0	0	1	1	1	0	0	1	1	0	0	0	0	0	0	0	0	0	0	0	0	0	1	1	0	1	0	0	0	1	0	0	0	0	0	0	0	0	0	0	0	0	0	0
chr1	33761780	33761930	2	CTCF,Bhlhe40	1	0	0	0	0	0	0	0	0	0	0	0	0	0	0	0	0	1	0	0	0	0	0	0	0	0	0	0	0	0	0	0	0	0	0	0	0	0	0	0	0	0	0	0	0
chr1	33764400	33764550	8	CTCF,Yy1,Smc3,Znf143,Maz,JunD,Cbx3,Rad21	1	0	1	1	1	1	0	0	1	1	0	0	0	0	0	0	0	0	0	0	0	1	0	0	0	0	0	0	0	0	0	0	0	0	0	0	0	0	0	0	0	0	0	0	0
chr1	33788620	33788770	1	CTCF	1	0	0	0	0	0	0	0	0	0	0	0	0	0	0	0	0	0	0	0	0	0	0	0	0	0	0	0	0	0	0	0	0	0	0	0	0	0	0	0	0	0	0	0	0
chr1	33805100	33805250	1	CTCF	1	0	0	0	0	0	0	0	0	0	0	0	0	0	0	0	0	0	0	0	0	0	0	0	0	0	0	0	0	0	0	0	0	0	0	0	0	0	0	0	0	0	0	0	0
chr1	33833480	33833630	10	CTCF,Yy1,Rad21,Smc3,Znf143,Maz,JunD,CHD2,CTCFL,MafK	1	0	1	1	1	1	0	0	1	1	0	0	0	0	0	0	0	0	0	0	0	0	0	0	1	0	1	0	0	0	0	0	0	0	0	0	0	0	0	0	0	0	0	0	0
chr1	33838423	33838515	4	CTCF,Maz,JunD,Rad21	1	0	0	1	0	0	0	0	1	1	0	0	0	0	0	0	0	0	0	0	0	0	0	0	0	0	0	0	0	0	0	0	0	0	0	0	0	0	0	0	0	0	0	0	0
chr1	33896711	33896725	25	CTCF,Max,Maz,JunD,Bhlhe40,CCNT2,CHD2,CTCFL,E2F6,Egr1,Elf1,fos,HDAC1,HMGN3,MXI1,Nfya,Phf8,Rbbp5,Sin3A,Sp1,Tbp,Usf1,Usf2,Zbtb7,Rad21	1	0	0	1	0	0	0	1	1	1	0	0	0	0	0	0	0	1	0	0	0	0	1	0	1	0	1	0	1	1	1	0	0	0	1	0	0	0	1	0	0	0	1	0	0
chr1	33921560	33921697	9	CTCF,Rad21,Smc3,Znf143,Maz,JunD,Atf1,cJun,MafK	1	0	0	1	1	1	0	0	1	1	0	1	0	0	0	0	0	0	0	0	0	0	0	0	0	0	0	0	0	0	0	0	0	0	0	0	0	0	0	0	0	0	0	0	1
chr1	33922240	33922390	5	CTCF,JunD,FosL,cJun,Tal1	1	0	0	0	0	0	0	0	0	1	0	0	0	0	0	0	0	0	0	0	0	0	0	0	0	0	0	0	0	0	0	0	0	0	0	1	0	0	0	0	0	0	0	0	1
chr1	33928200	33928350	1	CTCF	1	0	0	0	0	0	0	0	0	0	0	0	0	0	0	0	0	0	0	0	0	0	0	0	0	0	0	0	0	0	0	0	0	0	0	0	0	0	0	0	0	0	0	0	0
chr1	33936233	33936238	9	CTCF,Rad21,Smc3,Znf143,Maz,JunD,Arid3a,CHD2,MafK	1	0	0	1	1	1	0	0	1	1	1	0	0	0	0	0	0	0	0	0	0	0	0	0	1	0	0	0	0	0	0	0	0	0	0	0	0	0	0	0	0	0	0	0	0
chr1	33966260	33966410	1	CTCF	1	0	0	0	0	0	0	0	0	0	0	0	0	0	0	0	0	0	0	0	0	0	0	0	0	0	0	0	0	0	0	0	0	0	0	0	0	0	0	0	0	0	0	0	0
chr1	33967600	33967652	3	CTCF,JunD,Nfyb	1	0	0	0	0	0	0	0	0	1	0	0	0	0	0	0	0	0	0	0	0	0	0	0	0	0	0	0	0	0	0	0	0	0	0	0	0	0	0	0	0	0	0	0	0
chr1	34078600	34078750	4	CTCF,Rad21,Smc3,Znf143	1	0	0	1	1	1	0	0	0	0	0	0	0	0	0	0	0	0	0	0	0	0	0	0	0	0	0	0	0	0	0	0	0	0	0	0	0	0	0	0	0	0	0	0	0
chr1	34090644	34090736	11	CTCF,Smc3,Znf143,Maz,JunD,CHD2,CTCFL,Egr1,HMGN3,Usf1,Rad21	1	0	0	1	1	1	0	0	1	1	0	0	0	0	0	0	0	0	0	0	0	0	0	0	1	0	1	0	0	1	0	0	0	0	0	0	0	0	0	0	0	0	1	0	0
chr1	34091240	34091390	1	CTCF	1	0	0	0	0	0	0	0	0	0	0	0	0	0	0	0	0	0	0	0	0	0	0	0	0	0	0	0	0	0	0	0	0	0	0	0	0	0	0	0	0	0	0	0	0
chr1	34098782	34098856	9	CTCF,Rad21,Smc3,Znf143,Maz,JunD,Bhlhe40,CHD2,CTCFL	1	0	0	1	1	1	0	0	1	1	0	0	0	0	0	0	0	1	0	0	0	0	0	0	1	0	1	0	0	0	0	0	0	0	0	0	0	0	0	0	0	0	0	0	0
chr1	34100540	34100690	4	CTCF,Smc3,Znf143,Tead4	1	0	0	0	1	1	0	0	0	0	0	0	0	0	0	0	0	0	0	0	0	0	0	0	0	0	0	0	0	0	0	0	0	0	0	0	0	0	0	0	0	0	0	0	0
chr1	34106780	34106930	2	CTCF,Smc3	1	0	0	0	1	0	0	0	0	0	0	0	0	0	0	0	0	0	0	0	0	0	0	0	0	0	0	0	0	0	0	0	0	0	0	0	0	0	0	0	0	0	0	0	0
chr1	34119980	34120130	1	CTCF	1	0	0	0	0	0	0	0	0	0	0	0	0	0	0	0	0	0	0	0	0	0	0	0	0	0	0	0	0	0	0	0	0	0	0	0	0	0	0	0	0	0	0	0	0
chr1	34149600	34149750	1	CTCF	1	0	0	0	0	0	0	0	0	0	0	0	0	0	0	0	0	0	0	0	0	0	0	0	0	0	0	0	0	0	0	0	0	0	0	0	0	0	0	0	0	0	0	0	0
chr1	34190040	34190190	2	CTCF,Rad21	1	0	0	1	0	0	0	0	0	0	0	0	0	0	0	0	0	0	0	0	0	0	0	0	0	0	0	0	0	0	0	0	0	0	0	0	0	0	0	0	0	0	0	0	0
chr1	34205780	34205930	1	CTCF	1	0	0	0	0	0	0	0	0	0	0	0	0	0	0	0	0	0	0	0	0	0	0	0	0	0	0	0	0	0	0	0	0	0	0	0	0	0	0	0	0	0	0	0	0
chr1	34241740	34241890	2	CTCF,CTCFL	1	0	0	0	0	0	0	0	0	0	0	0	0	0	0	0	0	0	0	0	0	0	0	0	0	0	1	0	0	0	0	0	0	0	0	0	0	0	0	0	0	0	0	0	0
chr1	34339260	34339410	1	CTCF	1	0	0	0	0	0	0	0	0	0	0	0	0	0	0	0	0	0	0	0	0	0	0	0	0	0	0	0	0	0	0	0	0	0	0	0	0	0	0	0	0	0	0	0	0
chr1	34341560	34341710	1	CTCF	1	0	0	0	0	0	0	0	0	0	0	0	0	0	0	0	0	0	0	0	0	0	0	0	0	0	0	0	0	0	0	0	0	0	0	0	0	0	0	0	0	0	0	0	0
chr1	34479720	34479860	5	CTCF,Smc3,Znf143,Maz,Rad21	1	0	0	1	1	1	0	0	1	0	0	0	0	0	0	0	0	0	0	0	0	0	0	0	0	0	0	0	0	0	0	0	0	0	0	0	0	0	0	0	0	0	0	0	0
chr1	34502820	34502970	1	CTCF	1	0	0	0	0	0	0	0	0	0	0	0	0	0	0	0	0	0	0	0	0	0	0	0	0	0	0	0	0	0	0	0	0	0	0	0	0	0	0	0	0	0	0	0	0
chr1	34529240	34529390	1	CTCF	1	0	0	0	0	0	0	0	0	0	0	0	0	0	0	0	0	0	0	0	0	0	0	0	0	0	0	0	0	0	0	0	0	0	0	0	0	0	0	0	0	0	0	0	0
chr1	34579120	34579270	1	CTCF	1	0	0	0	0	0	0	0	0	0	0	0	0	0	0	0	0	0	0	0	0	0	0	0	0	0	0	0	0	0	0	0	0	0	0	0	0	0	0	0	0	0	0	0	0
chr1	34579620	34579770	1	CTCF	1	0	0	0	0	0	0	0	0	0	0	0	0	0	0	0	0	0	0	0	0	0	0	0	0	0	0	0	0	0	0	0	0	0	0	0	0	0	0	0	0	0	0	0	0
chr1	34622460	34622610	1	CTCF	1	0	0	0	0	0	0	0	0	0	0	0	0	0	0	0	0	0	0	0	0	0	0	0	0	0	0	0	0	0	0	0	0	0	0	0	0	0	0	0	0	0	0	0	0
chr1	34628860	34629010	5	CTCF,Smc3,Maz,Egr1,Rad21	1	0	0	1	1	0	0	0	1	0	0	0	0	0	0	0	0	0	0	0	0	0	0	0	0	0	0	0	0	1	0	0	0	0	0	0	0	0	0	0	0	0	0	0	0
chr1	34758260	34758410	2	CTCF,Rad21	1	0	0	1	0	0	0	0	0	0	0	0	0	0	0	0	0	0	0	0	0	0	0	0	0	0	0	0	0	0	0	0	0	0	0	0	0	0	0	0	0	0	0	0	0
chr1	34808080	34808230	2	CTCF,Rad21	1	0	0	1	0	0	0	0	0	0	0	0	0	0	0	0	0	0	0	0	0	0	0	0	0	0	0	0	0	0	0	0	0	0	0	0	0	0	0	0	0	0	0	0	0
chr1	34864613	34864750	2	CTCF,CEBPbeta	1	0	0	0	0	0	0	0	0	0	0	0	0	0	0	0	0	0	0	0	0	0	0	1	0	0	0	0	0	0	0	0	0	0	0	0	0	0	0	0	0	0	0	0	0
chr1	34867400	34867550	1	CTCF	1	0	0	0	0	0	0	0	0	0	0	0	0	0	0	0	0	0	0	0	0	0	0	0	0	0	0	0	0	0	0	0	0	0	0	0	0	0	0	0	0	0	0	0	0
chr1	34885420	34885570	3	CTCF,Usf1,Rad21	1	0	0	1	0	0	0	0	0	0	0	0	0	0	0	0	0	0	0	0	0	0	0	0	0	0	0	0	0	0	0	0	0	0	0	0	0	0	0	0	0	0	0	0	0
chr1	34925940	34926090	4	CTCF,Smc3,Bhlhe40,Rad21	1	0	0	1	1	0	0	0	0	0	0	0	0	0	0	0	0	1	0	0	0	0	0	0	0	0	0	0	0	0	0	0	0	0	0	0	0	0	0	0	0	0	0	0	0
chr1	35012813	35012910	2	CTCF,CEBPbeta	1	0	0	0	0	0	0	0	0	0	0	0	0	0	0	0	0	0	0	0	0	0	0	1	0	0	0	0	0	0	0	0	0	0	0	0	0	0	0	0	0	0	0	0	0
chr1	35014940	35015090	4	CTCF,Smc3,CTCFL,Rad21	1	0	0	1	1	0	0	0	0	0	0	0	0	0	0	0	0	0	0	0	0	0	0	0	0	0	1	0	0	0	0	0	0	0	0	0	0	0	0	0	0	0	0	0	0
chr1	35015260	35015410	1	CTCF	1	0	0	0	0	0	0	0	0	0	0	0	0	0	0	0	0	0	0	0	0	0	0	0	0	0	0	0	0	0	0	0	0	0	0	0	0	0	0	0	0	0	0	0	0
chr1	35057980	35058130	1	CTCF	1	0	0	0	0	0	0	0	0	0	0	0	0	0	0	0	0	0	0	0	0	0	0	0	0	0	0	0	0	0	0	0	0	0	0	0	0	0	0	0	0	0	0	0	0
chr1	35063620	35063770	5	CTCF,Rad21,Smc3,Znf143,Maz	1	0	0	1	1	1	0	0	1	0	0	0	0	0	0	0	0	0	0	0	0	0	0	0	0	0	0	0	0	0	0	0	0	0	0	0	0	0	0	0	0	0	0	0	0
chr1	35108440	35108590	2	CTCF,Rad21	1	0	0	1	0	0	0	0	0	0	0	0	0	0	0	0	0	0	0	0	0	0	0	0	0	0	0	0	0	0	0	0	0	0	0	0	0	0	0	0	0	0	0	0	0
chr1	35147238	35147350	6	CTCF,Smc3,Znf143,Maz,CEBPbeta,Rad21	1	0	0	1	1	1	0	0	1	0	0	0	0	0	0	0	0	0	0	0	0	0	0	1	0	0	0	0	0	0	0	0	0	0	0	0	0	0	0	0	0	0	0	0	0
chr1	35161990	35162050	3	CTCF,JunD,FosL	1	0	0	0	0	0	0	0	0	1	0	0	0	0	0	0	0	0	0	0	0	0	0	0	0	0	0	0	0	0	0	0	0	0	0	1	0	0	0	0	0	0	0	0	0
chr1	35208400	35208534	9	CTCF,Rad21,Smc3,Znf143,Maz,JunD,CTCFL,HMGN3,Thap1	1	0	0	1	1	1	0	0	1	1	0	0	0	0	0	0	0	0	0	0	0	0	0	0	0	0	1	0	0	0	0	0	0	0	0	0	0	0	0	0	0	0	1	0	0
chr1	35252147	35252290	8	CTCF,Rad21,Smc3,Znf143,Maz,JunD,CCNT2,Ubtfs	1	0	0	1	1	1	0	0	1	1	0	0	0	0	0	0	0	0	0	0	0	0	1	0	0	0	0	0	0	0	0	0	0	0	0	0	0	0	0	0	0	0	0	0	0
chr1	35253840	35253990	7	CTCF,Smc3,Znf143,Maz,JunD,Ubtfs,Rad21	1	0	0	1	1	1	0	0	1	1	0	0	0	0	0	0	0	0	0	0	0	0	0	0	0	0	0	0	0	0	0	0	0	0	0	0	0	0	0	0	0	0	0	0	0
chr1	35254880	35255030	1	CTCF	1	0	0	0	0	0	0	0	0	0	0	0	0	0	0	0	0	0	0	0	0	0	0	0	0	0	0	0	0	0	0	0	0	0	0	0	0	0	0	0	0	0	0	0	0
chr1	35311146	35311168	17	CTCF,Znf143,Maz,JunD,Atf1,Cbx3,CHD2,E2F6,Elf1,MafF,MafK,MXI1,Nr2f2,P300,Stat5,Tead4,Rad21	1	0	0	1	0	1	0	0	1	1	0	1	0	0	0	0	0	0	0	0	0	1	0	0	1	0	0	0	1	0	1	0	0	0	0	0	0	0	0	0	0	0	0	0	0
chr1	35318403	35318463	22	CTCF,Rad21,Smc3,Znf143,Maz,JunD,Bhlhe40,Cbx3,CHD2,Corest,CTCFL,Elf1,Ezh2,MafF,MafK,MXI1,Nr2f2,P300,TFIIF,Trim28,Usf1,Usf2	1	0	0	1	1	1	0	0	1	1	0	0	0	0	0	0	0	1	0	0	0	1	0	0	1	1	1	0	0	0	1	0	0	1	0	0	0	0	0	0	0	0	0	0	0
chr1	35325487	35325497	46	CTCF,Yy1,Smc3,Znf143,Myc,Max,Maz,JunD,Bach1,Bcl,Bhlhe40,Cbx3,CCNT2,CEBPbeta,CHD2,CTCFL,E2F4,E2F6,Elf1,Ets1,HMGN3,cJun,MafF,MafK,MXI1,Nfya,Nfyb,Nr2f2,P300,Phf8,Rbbp5,Setdb1,Sin3A,Six5,Sp1,Sp2,Stat5,Taf1,Tal1,Tbp,Tead4,TFIIB,TFIIF,Trim28,Usf1,Zbtb7	1	0	1	0	1	1	1	1	1	1	0	0	0	1	1	0	0	1	0	0	0	1	1	1	1	0	1	1	1	0	1	0	1	0	0	0	0	0	0	0	0	0	1	0	1
chr1	35332040	35332048	25	CTCF,Yy1,Smc3,Znf143,Maz,JunD,Bhlhe40,Cbx3,CCNT2,CHD2,CTCFL,E2F6,Egr1,Ezh2,HMGN3,MXI1,Nr2f2,Plu1,Setdb1,Tbp,Tead4,TFIIF,Usf1,Zbtb7,Rad21	1	0	1	1	1	1	0	0	1	1	0	0	0	0	0	0	0	1	0	0	0	1	1	0	1	0	1	0	1	1	0	0	0	1	0	0	0	0	0	0	0	0	1	0	0
chr1	35344940	35345090	2	CTCF,Rad21	1	0	0	1	0	0	0	0	0	0	0	0	0	0	0	0	0	0	0	0	0	0	0	0	0	0	0	0	0	0	0	0	0	0	0	0	0	0	0	0	0	0	0	0	0
chr1	35350580	35350730	1	CTCF	1	0	0	0	0	0	0	0	0	0	0	0	0	0	0	0	0	0	0	0	0	0	0	0	0	0	0	0	0	0	0	0	0	0	0	0	0	0	0	0	0	0	0	0	0
chr1	35373920	35374070	1	CTCF	1	0	0	0	0	0	0	0	0	0	0	0	0	0	0	0	0	0	0	0	0	0	0	0	0	0	0	0	0	0	0	0	0	0	0	0	0	0	0	0	0	0	0	0	0
chr1	35384820	35384970	5	CTCF,Maz,Elf1,Zbtb7,Rad21	1	0	0	1	0	0	0	0	1	0	0	0	0	0	0	0	0	0	0	0	0	0	0	0	0	0	0	0	0	0	1	0	0	0	0	0	0	0	0	0	0	0	0	0	0
chr1	35450960	35450961	17	CTCF,Yy1,Maz,JunD,CCNT2,CHD2,E2F6,Elf1,HMGN3,Phf8,Plu1,Rbbp5,Taf1,Tbp,TFIIF,Ubtfs,Zbtb7	1	0	1	0	0	0	0	0	1	1	0	0	0	0	0	0	0	0	0	0	0	0	1	0	1	0	0	0	1	0	1	0	0	0	0	0	0	0	0	0	0	0	1	0	0
chr1	35652600	35652750	1	CTCF	1	0	0	0	0	0	0	0	0	0	0	0	0	0	0	0	0	0	0	0	0	0	0	0	0	0	0	0	0	0	0	0	0	0	0	0	0	0	0	0	0	0	0	0	0
chr1	35657709	35657718	24	CTCF,Yy1,Znf143,Myc,Maz,JunD,Bcl,CCNT2,CHD2,E2F4,Egr1,Elf1,Ets1,HMGN3,MXI1,Nrf1,Phf8,Plu1,Rbbp5,Sin3A,Taf1,Tead4,TFIIF,Rad21	1	0	1	1	0	1	1	0	1	1	0	0	0	0	1	0	0	0	0	0	0	0	1	0	1	0	0	1	0	1	1	0	1	0	0	0	0	0	0	0	0	0	1	0	0
chr1	35667805	35667930	13	CTCF,Yy1,Rad21,Smc3,Znf143,Maz,JunD,Bhlhe40,CTCFL,Elf1,MafF,MafK,Tead4	1	0	1	1	1	1	0	0	1	1	0	0	0	0	0	0	0	1	0	0	0	0	0	0	0	0	1	0	0	0	1	0	0	0	0	0	0	0	0	0	0	0	0	0	0
chr1	35681080	35681230	1	CTCF	1	0	0	0	0	0	0	0	0	0	0	0	0	0	0	0	0	0	0	0	0	0	0	0	0	0	0	0	0	0	0	0	0	0	0	0	0	0	0	0	0	0	0	0	0
chr1	35686496	35686550	2	CTCF,Tbp	1	0	0	0	0	0	0	0	0	0	0	0	0	0	0	0	0	0	0	0	0	0	0	0	0	0	0	0	0	0	0	0	0	0	0	0	0	0	0	0	0	0	0	0	0
chr1	35686700	35686850	7	CTCF,Znf143,Maz,Elf1,Tbp,Zbtb7,Rad21	1	0	0	1	0	1	0	0	1	0	0	0	0	0	0	0	0	0	0	0	0	0	0	0	0	0	0	0	0	0	1	0	0	0	0	0	0	0	0	0	0	0	0	0	0
chr1	35734185	35734250	26	CTCF,Yy1,Znf143,Maz,JunD,Arid3a,Bhlhe40,Cbx3,CCNT2,CHD2,E2F6,Elf1,HDAC8,HMGN3,MafK,MXI1,Nr2f2,Nrf1,P300,Six5,Sp1,Tal1,Tbp,TFIIB,TFIIF,Thap1	1	0	1	0	0	1	0	0	1	1	1	0	0	0	0	0	0	1	0	0	0	1	1	0	1	0	0	0	1	0	1	0	0	0	0	0	0	0	0	0	0	1	1	0	0
chr1	35736075	35736110	3	CTCF,TF3C,CEBPbeta	1	1	0	0	0	0	0	0	0	0	0	0	0	0	0	0	0	0	0	0	0	0	0	1	0	0	0	0	0	0	0	0	0	0	0	0	0	0	0	0	0	0	0	0	0
chr1	35764299	35764382	5	CTCF,Maz,JunD,MafK,Rad21	1	0	0	1	0	0	0	0	1	1	0	0	0	0	0	0	0	0	0	0	0	0	0	0	0	0	0	0	0	0	0	0	0	0	0	0	0	0	0	0	0	0	0	0	0
chr1	35811040	35811190	1	CTCF	1	0	0	0	0	0	0	0	0	0	0	0	0	0	0	0	0	0	0	0	0	0	0	0	0	0	0	0	0	0	0	0	0	0	0	0	0	0	0	0	0	0	0	0	0
chr1	35906480	35906630	1	CTCF	1	0	0	0	0	0	0	0	0	0	0	0	0	0	0	0	0	0	0	0	0	0	0	0	0	0	0	0	0	0	0	0	0	0	0	0	0	0	0	0	0	0	0	0	0
chr1	35909780	35909930	3	CTCF,Rad21,Smc3	1	0	0	1	1	0	0	0	0	0	0	0	0	0	0	0	0	0	0	0	0	0	0	0	0	0	0	0	0	0	0	0	0	0	0	0	0	0	0	0	0	0	0	0	0
chr1	35916787	35916873	9	CTCF,Yy1,Rad21,Smc3,Znf143,Maz,JunD,MafK,MXI1	1	0	1	1	1	1	0	0	1	1	0	0	0	0	0	0	0	0	0	0	0	0	0	0	0	0	0	0	0	0	0	0	0	0	0	0	0	0	0	0	0	0	0	0	0
chr1	35917880	35918030	1	CTCF	1	0	0	0	0	0	0	0	0	0	0	0	0	0	0	0	0	0	0	0	0	0	0	0	0	0	0	0	0	0	0	0	0	0	0	0	0	0	0	0	0	0	0	0	0
chr1	35920500	35920650	1	CTCF	1	0	0	0	0	0	0	0	0	0	0	0	0	0	0	0	0	0	0	0	0	0	0	0	0	0	0	0	0	0	0	0	0	0	0	0	0	0	0	0	0	0	0	0	0
chr1	35972240	35972310	10	CTCF,Maz,JunD,Bach1,Elf1,MafF,MafK,P300,Tal1,TFIIF	1	0	0	0	0	0	0	0	1	1	0	0	0	1	0	0	0	0	0	0	0	0	0	0	0	0	0	0	0	0	1	0	0	0	0	0	0	0	0	0	0	0	0	0	0
chr1	36010740	36010863	9	CTCF,Rad21,Smc3,Znf143,Maz,JunD,CEBPbeta,CTCFL,MXI1	1	0	0	1	1	1	0	0	1	1	0	0	0	0	0	0	0	0	0	0	0	0	0	1	0	0	1	0	0	0	0	0	0	0	0	0	0	0	0	0	0	0	0	0	0
[truncated: 65,409 more rows]
[truncated: 43 more columns]
