# Supplementary material for: Insulator function and topological domain border strength scale with architectural protein occupancy
Source: Genome Biol. 2014 Jun 30;15(5):R82. doi: 10.1186/gb-2014-15-5-r82 (PMC4226948; doi:10.1186/gb-2014-15-5-r82)
Supplement: Additional file 10: Table S3 — A list of all tested insulator sequences and enhancer-blocking outcomes in transgenic reporter assays determined by Nègre et al. [52] and Schwartz et al. [13], and categorized as either capable of robust enhancer blocking, weak/context dependent enhancer blocking, no enhancer blocking, or gene repression. Occupancy of each insulator element extracted from ChIP-seq data and overlap matrices. [file gb-2014-15-5-r82-S10.zip]

Archive with 1 entries (1 files):
- Additional File 10 - Table S3.xlsx
