# Supplementary material for: Insulator function and topological domain border strength scale with architectural protein occupancy
Source: Genome Biol. 2014 Jun 30;15(5):R82. doi: 10.1186/gb-2014-15-5-r82 (PMC4226948; doi:10.1186/gb-2014-15-5-r82)
Supplement: Additional file 10: Table S3 — A list of all tested insulator sequences and enhancer-blocking outcomes in transgenic reporter assays determined by Nègre et al. [52] and Schwartz et al. [13], and categorized as either capable of robust enhancer blocking, weak/context dependent enhancer blocking, no enhancer blocking, or gene repression. Occupancy of each insulator element extracted from ChIP-seq data and overlap matrices. [file gb-2014-15-5-r82-S10.zip › Additional File 10 - Table S3.xlsx]

## Sheet: Sheet1
chr	start	stop	reported insulator activity	occupancy
chr2R	5428851	5429464	(robust) enhancer blocking	7
chr2R	10028181	10029180	(robust) enhancer blocking	10
chr2R	20199584	20201894	(robust) enhancer blocking	7
chr2R	20486926	20487926	(robust) enhancer blocking	11
chr3R	2696003	2697000	(robust) enhancer blocking	4
chr3R	7774458	7775524	(robust) enhancer blocking	6
chr3R	17231264	17234459	(robust) enhancer blocking	7
chrX	255313	255772	(robust) enhancer blocking	4
chrX	13180486	13183206	(robust) enhancer blocking	8
chr2L	18347655	18348655	no enhancer blocking	1
chr2L	19989037	19990037	no enhancer blocking	1
chr2R	4091291	4092348	no enhancer blocking	2
chr2R	10272132	10274060	no enhancer blocking	3
chr2R	17837219	17838527	no enhancer blocking	3
chr3L	7241880	7242880	no enhancer blocking	6
chr3L	8321816	8322816	no enhancer blocking	4
chr3L	14664327	14665327	no enhancer blocking	5
chr3L	15975461	15976460	no enhancer blocking	3
chr3R	2718919	2719623	no enhancer blocking	8
chr3R	10133401	10134400	no enhancer blocking	7
chr3R	12683547	12683918	no enhancer blocking	0
chr3R	12810442	12811667	no enhancer blocking	0
chr3R	20850521	20851520	no enhancer blocking	7
chrX	20953657	20955060	no enhancer blocking	7
chr2R	18327070	18328070	Repression	1
chr3R	13006890	13007890	Repression	1
chr2L	8463984	8464984	weak/context-dependent	4
chr2R	18021026	18022026	weak/context-dependent	4
chr3R	11318599	11320846	weak/context-dependent	4
chr3R	27206661	27207660	weak/context-dependent	4
chrX	7827021	7828020	weak/context-dependent	9
chrX	9904070	9904636	weak/context-dependent	6
