# Supplementary material for: Insulator function and topological domain border strength scale with architectural protein occupancy
Source: Genome Biol. 2014 Jun 30;15(5):R82. doi: 10.1186/gb-2014-15-5-r82 (PMC4226948; doi:10.1186/gb-2014-15-5-r82)
Supplement: Additional file 11: Table S4 — A list of all 31 human cell lines and GEO accession numbers for CTCF binding data obtained from ENCODE datasets. CTCF ChIP-seq data were selected as those with biological replicates (62 datasets). [file gb-2014-15-5-r82-S11.zip]

Archive with 1 entries (1 files):
- Additional File 11 - Table S4.xlsx
