# Supplementary material for: Insulator function and topological domain border strength scale with architectural protein occupancy
Source: Genome Biol. 2014 Jun 30;15(5):R82. doi: 10.1186/gb-2014-15-5-r82 (PMC4226948; doi:10.1186/gb-2014-15-5-r82)
Supplement: Additional file 11: Table S4 — A list of all 31 human cell lines and GEO accession numbers for CTCF binding data obtained from ENCODE datasets. CTCF ChIP-seq data were selected as those with biological replicates (62 datasets). [file gb-2014-15-5-r82-S11.zip › Additional File 11 - Table S4.xlsx]

## Sheet: Sheet1
Human cell line:	replicate 1	replicate 2
A549	GSM1022640	GSM1022639
Ag04449	GSM749695	GSM749678
Ag04450	GSM749769	GSM1022635
Ag09309	GSM749750	GSM749680
Ag09319	GSM749728	GSM749723
Ag10803	GSM749714	GSM749759
Aoaf	GSM749666	GSM749736
Be2c	GSM1022653	GSM1022650
Gm12866	GSM849305	GSM849305
Gm12867	GSM849301	GSM849301
Gm12868	GSM849300	GSM849300
Gm12869	GSM849303	GSM849303
Gm12870	GSM849302	GSM849302
Gm12871	GSM849304	GSM849304
Hac	GSM1022661	GSM1022662
Hasp	GSM749696	GSM1022668
Hbmec	GSM749743	GSM749710
Hcm	GSM1022657	GSM1022677
Hcpe	GSM749735	GSM749745
Hct116	GSM1022652	GSM1022651
Hee	GSM749712	GSM749745
Hffmyc	GSM1022671	GSM1022669
Hmf	GSM749665	GSM749675
Hpaf	GSM749681	GSM749751
Hpf	GSM749699	GSM749717
Hrpe	GSM749673	GSM1022665
Hvmf	GSM1022630	GSM1022628
Mcf7	GSM1022658	GSM1022663
Nhdfneo	GSM1022675	GSM1022676
Rptec	GSM1022667	GSM1022666
Wi38	GSM1022637	GSM1022634
